# Supplementary material for: Evaluating the impact of doxorubicin preconditioning on the efficacy of inhaled recombinant human IL-15 immunotherapy in dogs with pulmonary metastasis
Source: Vet Oncol. 2025 Oct 1;2(1):23. doi: 10.1186/s44356-025-00040-5 (PMC12484353; doi:10.1186/s44356-025-00040-5)
Supplement: Supplementary file 1 — Supplementary Material 1. [file 44356_2025_40_MOESM1_ESM.xlsx]

## Sheet: Supplemental Table 1
Supplementary Table 1. Normalized NanoString gene counts for all patient PBMC samples
File Name			20230802_UDY3627-R2_UDY3627-49_01.RCC	20230802_UDY3627-R2_UDY3627-50_02.RCC	20230802_UDY3627-R2_UDY3627-51_03.RCC	20230802_UDY3627-R2_UDY3627-52_04.RCC	20230802_UDY3627-R2_UDY3627-53_05.RCC	20230802_UDY3627-R2_UDY3627-54_06.RCC	20230802_UDY3627-R2_UDY3627-55_07.RCC	20230802_UDY3627-R2_UDY3627-56_08.RCC	20230802_UDY3627-R2_UDY3627-57_09.RCC	20230802_UDY3627-R2_UDY3627-58_10.RCC	20230802_UDY3627-R2_UDY3627-59_11.RCC	20230802_UDY3627-R2_UDY3627-60_12.RCC	20230804_UDY3627-R5_UDY3627-45_09.RCC	20230804_UDY3627-R5_UDY3627-46_10.RCC	20230804_UDY3627-R5_UDY3627-47_11.RCC	20230804_UDY3627-R5_UDY3627-48_12.RCC	20230804_UDY3627-R6_UDY3627-61_01.RCC	20230804_UDY3627-R6_UDY3627-62_02.RCC	20230804_UDY3627-R6_UDY3627-63_03.RCC	20230804_UDY3627-R6_UDY3627-64_04.RCC	20230804_UDY3627-R6_UDY3627-65_05.RCC	20230804_UDY3627-R6_UDY3627-66_06.RCC	20230804_UDY3627-R6_UDY3627-67_07.RCC	20230804_UDY3627-R6_UDY3627-68_08.RCC	20230804_UDY3627-R6_UDY3627-69_09.RCC	20230804_UDY3627-R6_UDY3627-70_10.RCC	20230804_UDY3627-R6_UDY3627-71_11.RCC	20230804_UDY3627-R6_UDY3627-72_12.RCC
Description (Day and Patient ID)			Day 21 - 202	Day 0 - 203	Day 7 - 203	Day 21 - 203	Day 0 - 204	Day 7 - 204	Day 21 - 204	Day 0 - 205	Day 7 - 205	Day 21 - 205	Day 0 - 206	Day 7 - 206	Day 0 - 201	Day 21 - 201	Day 0 - 202	Day 7 - 202	Day 21 - 206	Day 0 - 207	Day 7 - 207	Day 0 - 208	Day 7 - 208	Day 21- 208	Day 0 - 209	Day 7 - 209	Day 21 - 209	Day 0 -210	Day 7 - 210	Day 21 - 210
Sample ID			UDY3627-49	UDY3627-50	UDY3627-51	UDY3627-52	UDY3627-53	UDY3627-54	UDY3627-55	UDY3627-56	UDY3627-57	UDY3627-58	UDY3627-59	UDY3627-60	UDY3627-45	UDY3627-46	UDY3627-47	UDY3627-48	UDY3627-61	UDY3627-62	UDY3627-63	UDY3627-64	UDY3627-65	UDY3627-66	UDY3627-67	UDY3627-68	UDY3627-69	UDY3627-70	UDY3627-71	UDY3627-72
Owner
Sample Date
File Version			1.7	1.7	1.7	1.7	1.7	1.7	1.7	1.7	1.7	1.7	1.7	1.7	1.7	1.7	1.7	1.7	1.7	1.7	1.7	1.7	1.7	1.7	1.7	1.7	1.7	1.7	1.7	1.7
Gene RLF			NS_CANINEIO_V1.0	NS_CANINEIO_V1.0	NS_CANINEIO_V1.0	NS_CANINEIO_V1.0	NS_CANINEIO_V1.0	NS_CANINEIO_V1.0	NS_CANINEIO_V1.0	NS_CANINEIO_V1.0	NS_CANINEIO_V1.0	NS_CANINEIO_V1.0	NS_CANINEIO_V1.0	NS_CANINEIO_V1.0	NS_CANINEIO_V1.0	NS_CANINEIO_V1.0	NS_CANINEIO_V1.0	NS_CANINEIO_V1.0	NS_CANINEIO_V1.0	NS_CANINEIO_V1.0	NS_CANINEIO_V1.0	NS_CANINEIO_V1.0	NS_CANINEIO_V1.0	NS_CANINEIO_V1.0	NS_CANINEIO_V1.0	NS_CANINEIO_V1.0	NS_CANINEIO_V1.0	NS_CANINEIO_V1.0	NS_CANINEIO_V1.0	NS_CANINEIO_V1.0
Comments
Lane ID			1	2	3	4	5	6	7	8	9	10	11	12	9	10	11	12	1	2	3	4	5	6	7	8	9	10	11	12
FOV Count			555	555	555	555	555	555	555	555	555	555	555	555	555	555	555	555	555	555	555	555	555	555	555	555	555	555	555	555
FOV Counted			537	543	542	543	540	536	539	539	538	539	541	533	534	530	533	530	542	546	546	542	543	544	545	543	541	544	537	543
Scanner ID			1611C0418	1611C0418	1611C0418	1611C0418	1611C0418	1611C0418	1611C0418	1611C0418	1611C0418	1611C0418	1611C0418	1611C0418	1611C0418	1611C0418	1611C0418	1611C0418	1611C0418	1611C0418	1611C0418	1611C0418	1611C0418	1611C0418	1611C0418	1611C0418	1611C0418	1611C0418	1611C0418	1611C0418
Stage Position			3	3	3	3	3	3	3	3	3	3	3	3	2	2	2	2	3	3	3	3	3	3	3	3	3	3	3	3
Binding Density			0.73	1.04	1.18	1.11	1.07	0.85	0.92	1.09	0.89	0.88	1.04	1.14	1.33	1.3	0.64	0.74	1.02	0.92	0.89	0.86	0.79	1.12	0.84	0.85	1.08	1.34	1.98	0.99
Messages
Positive	POS_A	ERCC_00117.1	25855	21961	24247	24538	26483	22698	25124	26225	23341	23342	23066	21592	18028	22349	28690	17519	18406	20018	21138	22943	23312	25138	24239	31365	24382	18665	14185	25916
Positive	POS_B	ERCC_00112.1	8037	7005	7513	7759	8440	7045	7849	8138	7177	7466	7357	6654	5474	6936	8704	5228	5766	6258	6798	7002	7491	7797	7594	9764	7612	5595	4240	8006
Positive	POS_C	ERCC_00002.1	2165	2026	2115	2163	2243	2000	2155	2287	1991	2091	2076	1926	1601	1906	2511	1545	1674	1911	1899	2037	2102	2260	2185	2713	2106	1726	1355	2483
Positive	POS_D	ERCC_00092.1	597	474	461	539	561	483	521	557	444	553	488	430	417	472	590	383	411	436	448	470	538	505	503	680	573	395	392	552
Positive	POS_E	ERCC_00035.1	92	106	105	90	120	84	101	107	95	99	103	70	98	75	134	70	64	78	88	88	86	108	84	137	104	72	49	102
Positive	POS_F	ERCC_00034.1	52	44	44	58	60	56	51	47	35	48	62	50	34	42	44	30	41	47	45	56	46	42	45	70	55	41	50	54
Negative	NEG_A	ERCC_00096.1	11	14	10	11	10	11	12	12	13	15	25	14	7	16	11	10	7	13	13	10	11	12	13	26	16	12	8	16
Negative	NEG_B	ERCC_00041.1	14	15	13	9	7	13	7	8	12	8	16	19	8	12	13	8	8	7	12	10	8	9	8	10	3	6	7	10
Negative	NEG_C	ERCC_00019.1	14	7	10	8	6	3	12	7	9	13	8	12	4	13	4	5	6	16	10	13	9	8	10	9	9	19	11	10
Negative	NEG_D	ERCC_00076.1	11	12	17	12	8	10	5	8	9	9	9	6	10	7	10	7	5	6	10	5	5	17	7	12	11	7	11	11
Negative	NEG_E	ERCC_00098.1	17	18	10	15	21	19	18	20	14	16	11	13	22	23	10	8	16	11	16	13	12	18	18	21	19	19	16	17
Negative	NEG_F	ERCC_00126.1	19	24	15	25	23	25	20	22	16	12	17	14	21	15	15	12	13	18	9	14	24	11	16	16	15	22	20	22
Negative	NEG_G	ERCC_00144.1	19	20	19	12	18	17	15	27	19	23	15	6	16	20	17	5	22	20	14	6	17	17	30	31	23	25	18	22
Negative	NEG_H	ERCC_00154.1	21	20	18	18	18	14	28	18	25	22	31	23	14	16	16	18	20	22	17	20	13	16	21	29	27	21	15	33
Endogenous	ABCB1	NM_001003215.1	64.15	76.97	65.46	59.04	85.43	107.54	131.88	125.84	170.78	169.71	47.8	66.4	20	50.26	85.36	84.55	23.19	46.72	84.46	127.87	190.75	86.56	81.45	67.01	60.64	77.23	56.55	54.54
Endogenous	ABL1	XM_005625232.1	230.41	237.62	288.04	214.4	295.37	319.08	286.06	267.52	350.6	325.37	297.67	271.24	176.11	225.63	229.49	225.48	271.65	275.47	399.44	276.3	275.42	252.77	248.28	221.73	241.32	227.41	161.72	228.57
Endogenous	ACOD1	XM_542615.6	158.41	348.06	204.81	337.65	166.32	117	142.54	132.36	70.12	190.78	260.73	352.27	255.31	257.71	130.14	98.65	279.38	139.2	103.34	56.33	92.83	162.74	101.08	52.23	170.78	637.17	301.61	161.03
Endogenous	ACVR1	XM_022414922.1	83.79	66.93	103.81	70.43	41.81	87.45	54.3	26.1	47.5	24.58	72.79	103.54	75.65	80.2	47.58	67.33	107.11	50.62	58.62	106.41	81.61	90.89	40.24	42.38	59.4	97.61	75.4	41.56
Endogenous	ADA	XM_005635097.2	826.09	1047.52	1553.36	1015.02	1095.15	821.33	1014.3	1013.24	1031.46	1079.11	1293.88	1021.93	821.47	1029.77	902.57	714.01	1280.95	1071.71	753.17	982.72	671.21	1246.52	2430.8	1225.93	6826.31	1655.15	1535.81	6463.46
Endogenous	ADAMTS2	XM_843844.4	20	20	20	20	20	20	20	20	20	20	20	20	20	20	20	20	20	42.83	32.79	20	20	20	20	20	24.75	20	20	20
Endogenous	ADGRE5	NM_001048110.1	3025.5	2820.15	2351.09	3110.3	2884.67	2265.46	2817.92	3092.85	2588.82	3275.96	3063.6	3295.39	4092	3468.93	3051.96	3280.35	3150.47	2516.24	2380.73	2211.33	1882.05	1977.99	1896.95	2048.79	2243.67	2056.33	1481.24	2077.86
Endogenous	ADORA2A	NM_001003278.1	485.7	435.07	331.06	503.37	300.83	261.17	286.06	539.71	452.39	499.76	305.27	460.32	669	696.14	444.99	571.52	325.76	292.02	314.98	453.35	468.22	371.36	324.83	342.94	277.21	155.54	249.02	222.07
Endogenous	ADORA3	NM_001003178.1	204.23	54.66	73.88	107.72	58.17	54.36	66.91	165.92	115.36	94.8	43.46	83.29	66.19	106.93	232.29	313.16	43.07	66.19	61.6	66.17	80.59	71.85	136.41	248.34	180.68	96.54	96.24	180.51
Endogenous	AICDA	NM_001003380.1	36.66	27.89	27.12	27.96	35.44	27.18	30.06	26.1	33.93	26.92	39.11	31.51	27.19	21.39	60.17	20	35.34	41.86	31.8	20.57	20.4	28.57	25.52	43.36	63.11	34.33	23.81	42.86
Endogenous	AIRE	XM_022413324.1	20	20	20	21.75	20	20	20.36	20	24.88	29.26	20	20	20	20	20	20	23.19	20	20	20	20	20	29.44	24.64	29.7	20	20	20
Endogenous	AKT1	XM_548000.4	2010.89	2001.32	1801.19	2406	1714.08	1477.22	1800.72	1838.18	1635.4	1919.46	1641.52	2087.76	2730.36	2569.62	2570.59	2500.58	1775.66	1564.25	1503.36	1393.15	1059.86	1324.43	1303.23	1155.96	1282.1	1059.81	967.32	1301.26
Endogenous	AKT3	XM_022421141.1	331.22	497.54	472.27	406.01	454.42	406.53	436.36	423.19	408.28	458.8	492.13	449.07	488.16	622.35	419.8	333.52	486.98	333.88	282.19	242.33	353.97	483.89	588.81	675.05	1103.89	526.69	545.67	1142.83
Endogenous	ALCAM	NM_001313804.1	272.31	213.07	225.38	198.86	367.17	496.35	333.57	313.2	322.33	291.43	282.46	303.88	297.86	325.08	190.31	253.66	522.32	403.96	358.7	283.46	246.86	218.14	235.52	151.76	310.62	168.41	153.78	281.81
Endogenous	AMBP	XM_538807.6	20	20	20	20	20	20	20	20	20	20	20	20	20	20	20	20	20	20	20	20	20	20	20	20	20	20	20	20
Endogenous	ANKRD22	XM_005636647.3	256.6	325.74	245.96	408.08	239.93	212.72	127.03	223.71	278.22	188.44	222.71	553.73	1507.02	1007.32	78.36	385.19	297.05	252.11	308.02	97.47	58.14	238.05	48.09	86.72	107.67	151.25	269.86	100
Endogenous	ANXA1	XM_533524.2	9266.32	14348.4	17224.5	14755	13753.5	15198.8	13199.4	12545.7	17049.5	14980	19726.5	19635.1	12555	15914.9	7981.83	11397.5	22127.3	10065	9192.03	4364.54	6370.4	10456.1	9125.57	8428.73	11702.2	23974.5	32901.8	11206.2
Endogenous	APC	XM_014111995.2	521.05	554.44	570.47	578.97	543.49	475.07	511.03	590.98	624.3	634.36	522.55	691.04	602.81	541.08	405.81	646.68	575.32	604.48	563.39	464.08	593.69	564.4	528.95	652.38	533.38	470.91	489.12	529.86
Endogenous	APOE	XM_022425020.1	26.18	37.93	30.86	23.82	22.72	20	31.03	36.35	31.67	38.62	38.02	27.01	27.19	35.29	36.38	20	28.71	22.39	26.83	20.57	23.46	26.83	45.14	40.4	40.84	47.2	23.81	31.17
Endogenous	APP	NM_001293279.1	1496.38	2411.85	3211.47	2473.33	1490.5	2217.01	1387.63	2246.46	2847.81	2997.41	3588.32	3196.35	3246.89	3397.28	1227.22	2065.29	4423.69	3384.51	2231.68	540.09	987.44	2481.79	1027.47	663.22	1757.32	2960.6	2920.81	1581.77
Endogenous	AR	NM_001003053.1	20	56.89	44.89	39.36	23.63	28.36	28.12	57.79	57.68	40.96	23.9	23.64	20	20	20	20	20	20	20	68.85	92.83	41.55	558.39	746.99	480.17	20	20.83	524.66
Endogenous	ARG1	XM_532053.2	20	20	20	20	20	20	20	20	20	20	20	20	20	20	20	20	20	20	20	20	20	20	20	20	20	20	20	20
Endogenous	ARG2	XM_022421753.1	1445.33	3160.4	3147.88	3116.52	1266.02	1643.85	895.02	1590.23	1921.54	1846.9	2987.55	3272.89	5615.57	3786.52	772.44	3230.25	3440.89	2003.26	1592.78	626.83	532.48	1534.78	806.67	874.11	1416.99	2296.61	4023.06	1262.3
Endogenous	ATF1	XR_295821.1	577.34	643.68	592.92	636.97	559.85	683.07	549.81	586.32	687.64	621.48	606.2	698.92	914.85	781.69	477.17	663.9	646	638.55	641.88	613.41	683.45	618.07	763.49	846.52	758.62	707.97	790.72	725.95
Endogenous	ATF2	XM_005640334.3	1052.57	1270.63	1185.83	1093.73	1162.41	1149.87	1129.69	1236.02	1299.5	1149.34	1029.89	1198.63	1154.79	1208.35	944.55	1153.99	1142.91	1326.74	1403.99	1149.93	1347.53	1048.29	1400.39	1426.96	1231.36	1512.48	1426.67	1237.63
Endogenous	ATG10	XM_005618157.3	41.89	42.39	30.86	34.18	38.17	39	44.61	36.35	33.93	42.13	35.85	28.14	23.64	23.53	20	31.32	32.02	30.18	32.79	44.71	40.8	26.83	28.46	43.36	43.31	26.82	29.76	49.35
Endogenous	ATG12	XM_022425133.1	31.42	24.54	27.12	22.79	22.72	20	20	20	20	20	20	22.51	35.46	20	20	20	20	20	29.81	20	20	20	20	20	28.46	20	20	20
Endogenous	ATG16L1	XM_845571.5	328.6	412.76	340.41	390.47	433.52	375.8	379.15	367.26	415.07	393.26	318.31	371.41	349.86	346.47	393.21	366.4	298.15	346.53	364.66	463.19	473.32	322.88	421	511.46	377.45	232.77	202.39	366.22
Endogenous	ATG5	XM_014118180.2	799.9	976.12	884.7	838.94	881.58	934.78	857.21	904.18	961.33	888.34	891.92	966.78	1135.88	1091.79	720.66	983.32	957.4	876.06	938.98	911.18	1044.56	901.13	1030.42	1091.9	1049.44	1323.69	1344.33	1068.8
Endogenous	ATG7	XM_022406360.1	507.96	445.11	394.65	488.87	418.07	320.26	453.82	387.77	322.33	403.79	435.64	530.1	440.88	422.39	570.93	454.08	491.4	956.85	636.91	525.78	251.96	438.01	267.91	284.8	324.24	378.66	383.95	314.28
Endogenous	ATM	NM_001130828.1	507.96	663.76	632.19	585.19	589.84	544.8	500.36	565.81	714.78	506.79	379.15	435.56	232.85	300.48	570.93	532.37	389.81	601.56	814.77	650.08	743.64	459.65	745.83	943.1	616.3	612.5	582.38	567.52
Endogenous	ATRX	XM_014111550.2	871.91	831.1	768.73	805.8	873.4	914.69	891.15	926.55	1065.38	859.08	759.38	829.48	547.25	674.75	997.73	961.4	685.75	988.97	1145.65	1480.78	1314.88	898.53	1379.78	1804.4	1314.27	927.87	815.53	1229.84
Endogenous	AXL	XM_022405907.1	20	20	22.44	20.71	20	20	20	20	20	20	20	20	20	28.87	20	20	20	20	20	24.14	23.46	20	20	20	20	20	20	20
Endogenous	B2M	NM_001284479.1	142811	179623	190766	177765	156238	185429	164091	168056	173424	175773	162668	162058	136161	159287	162112	154228	162740	158530	160002	162234	183437	173876	217130	204698	489615	397896	407459	475053
Endogenous	BATF	XM_849670.1	20	20	21.51	30.04	20	20	21.33	20	22.62	20	20	20	20	20	20	20	20	20	20	20	20	20	20	20	20	46.13	46.63	20
Endogenous	BAX	NM_001003011.1	374.42	351.4	427.39	367.68	315.37	392.35	431.51	305.74	344.95	358.14	411.74	318.51	314.41	335.77	460.38	363.27	430.66	396.17	361.68	352.31	262.16	306.44	272.82	272.98	330.42	490.22	565.51	290.9
Endogenous	BCL10	XM_547304.2	222.56	283.35	282.43	266.18	200.85	261.17	230.79	235.83	228.46	265.68	248.78	258.86	307.31	298.35	222.49	252.09	237.42	200.52	229.53	273.62	256.04	281.33	266.93	273.96	290.82	547.07	536.74	268.82
Endogenous	BCL2	NM_001002949.1	712.19	1039.71	772.47	496.12	757.07	1224.32	666.18	606.82	1026.93	620.31	566	801.34	276.58	299.41	912.37	1017.77	257.29	1135.96	2936.16	1288.53	2085.04	918.44	2168.78	2964.3	1524.66	688.66	446.46	1463.6
Endogenous	BCL2L1	NM_001003072.1	291.95	324.63	354.44	291.04	289.92	311.99	271.51	419.46	372.09	442.41	284.63	283.62	373.5	343.26	398.81	303.77	286	291.05	264.3	359.46	256.04	288.26	398.43	372.51	695.5	450.53	455.38	710.37
Endogenous	BCL6	NM_001195404.1	781.58	1209.27	748.16	1525.63	721.62	446.71	366.54	568.61	562.1	561.79	589.91	1607.18	3374.54	1576.2	601.72	1717.68	522.32	690.14	838.62	591.06	131.59	454.46	152.11	345.9	284.64	507.38	440.5	262.33
Endogenous	BCR	XM_014108205.2	111.28	126.06	179.56	94.25	138.14	159.54	105.7	123.04	150.42	103	112.98	92.29	82.74	60.95	128.74	92.38	101.59	126.54	170.9	154.69	131.59	193.04	379.78	443.46	796.98	141.59	111.12	748.03
Endogenous	BHLHE40	XM_541795.6	824.78	1333.1	966.99	1225.27	885.21	1063.6	744.72	918.16	876.51	880.14	745.26	980.29	2575.53	1407.25	758.44	1360.68	613.97	640.5	897.24	1323.4	1671.91	1197.18	1283.6	1831	1215.27	2099.24	2286.84	1181.79
Endogenous	BID	NM_001251938.1	734.45	935.96	1007.21	797.51	658	606.25	564.36	759.7	843.71	737.36	742	885.75	1508.2	1224.39	657.69	814.22	743.17	766.07	712.43	537.41	615.11	843.13	1360.15	1221.98	4403.19	829.18	1012.96	4311.57
Endogenous	BIRC5	NM_001003348.1	337.77	116.02	166.47	210.25	314.46	317.9	290.91	418.53	342.69	245.79	184.68	173.32	173.75	93.03	242.09	165.97	313.61	351.4	274.24	186.89	320.31	170.53	197.25	134.02	146.03	155.54	176.6	150.65
Endogenous	BLK	XM_543206.4	179.36	141.68	34.6	42.46	161.77	55.54	99.88	145.41	79.17	72.57	49.97	20	46.1	38.5	124.54	34.45	26.5	147.96	61.6	266.47	206.06	90.89	141.31	73.91	61.88	74.02	43.65	51.95
Endogenous	BLNK	XM_005637573.3	358.71	276.66	136.54	143.97	249.93	155.99	152.24	356.08	187.74	169.71	93.43	86.66	86.28	58.81	219.7	122.13	89.45	324.14	203.69	414.9	348.87	176.59	264.96	140.92	108.9	182.36	101.2	112.98
Endogenous	BMI1	NM_001287063.1	248.74	387.1	262.79	216.47	395.35	400.62	316.12	324.39	339.29	271.53	206.41	218.34	141.84	146.5	275.67	286.54	124.78	279.37	347.77	410.43	651.83	320.29	630.03	724.32	391.06	327.17	313.51	410.38
Endogenous	BRAF	XM_022403736.1	374.42	490.85	477.89	435.01	468.05	462.07	360.73	460.48	513.47	470.5	367.2	487.33	577.99	500.45	328.84	400.84	525.63	531.48	479.92	336.22	474.34	508.13	442.59	517.37	560.61	473.05	471.26	544.14
Endogenous	BRCA1	NM_001013416.1	91.64	74.74	51.44	88.04	115.42	43.73	75.64	127.7	71.25	92.46	53.23	165.45	160.75	168.96	82.56	106.47	44.17	91.5	90.42	74.22	57.12	59.73	55.94	46.32	39.6	28.96	23.81	42.86
Endogenous	BRCA2	NM_001006653.4	65.46	34.58	39.28	41.43	74.53	48.45	70.79	104.4	67.86	70.22	30.42	27.01	20	24.59	48.98	20	24.29	121.68	65.58	100.15	99.97	63.19	86.36	41.39	55.69	46.13	32.74	67.53
Endogenous	BST1	XM_545938.6	70.7	102.63	88.84	91.14	101.79	125.27	102.79	96.94	130.06	108.85	135.8	144.06	144.2	161.47	71.37	126.83	162.33	97.34	87.44	70.64	64.27	85.7	55.94	71.94	137.37	86.89	155.76	129.87
Endogenous	BST2	XM_860510.5	913.8	1011.82	769.67	1302.95	1088.79	1491.4	1151.99	959.17	974.91	957.39	463.88	559.36	332.14	429.87	1354.56	599.7	217.54	504.22	708.46	2026.24	2633.85	1188.52	1519.13	1846.77	1340.26	4092.29	1110.19	1307.76
Endogenous	BTK	XM_005641566.2	1800.11	2215.51	2538.13	1888.14	1686.81	1806.94	1747.38	1913.69	1852.55	1931.17	2404.16	2236.32	2139.38	2449.85	1445.52	1985.44	2661.28	1702.48	1523.23	1339.5	857.89	1520.06	1043.17	764.73	1722.66	2698.87	2977.36	1670.08
Endogenous	BTLA	XM_545097.2	91.64	208.61	57.05	53.86	129.06	75.63	109.58	188.29	79.17	77.25	48.89	43.89	47.28	33.15	128.74	53.24	20	156.72	173.88	600	283.58	143.7	155.05	163.59	82.92	78.31	38.69	68.83
Endogenous	C1QA	XM_535367.6	31.42	31.24	30.86	32.11	35.44	20	27.15	29.83	24.88	20	40.2	20	20	27.8	43.38	31.32	23.19	26.28	20.87	28.61	28.56	31.16	29.44	32.52	35.89	34.33	23.81	48.05
Endogenous	C1QB	XM_544507.5	20	20	20	20	20	20	20.36	20	20	20	20	20	20	20	20	20	20	20	20	20	20	20	20	20	20	20	20	20
Endogenous	C1QBP	XM_546568.6	459.52	397.14	373.14	383.22	447.15	516.44	425.69	407.35	438.82	427.2	416.08	347.77	271.85	352.88	527.55	447.82	416.31	387.41	419.31	433.68	483.52	367.03	461.23	461.2	383.64	370.08	331.37	414.27
Endogenous	C1R	XM_534901.6	20	25.66	20	20	20	20	20	20	20	20	20	20	31.91	22.46	29.39	20	20	20	20	20	20	20	20	24.64	30.94	20	20	33.77
Endogenous	C1S	XM_005637210.3	20	20	20.57	22.79	20	20	25.21	27.03	20	20	22.81	29.26	24.82	20	43.38	20	26.5	20	20	20	20.4	20	27.48	43.36	24.75	20	20	33.77
Endogenous	C2	XM_014118342.2	137.46	187.41	190.78	241.33	106.33	137.09	133.82	103.47	148.16	135.77	177.08	220.59	180.84	167.89	113.35	119	226.37	105.13	119.24	75.11	155.05	117.73	126.59	141.91	160.88	200.59	156.76	170.13
Endogenous	C3	XM_022407130.1	272.31	116.02	33.67	238.22	24.54	20	54.3	24.24	20	43.3	51.06	33.76	78.01	115.49	62.97	39.15	130.3	175.21	45.71	20	20	185.25	20	20	59.4	49.34	25.8	87.01
Endogenous	C3AR1	XM_005637196.3	570.8	400.49	546.16	533.4	269.02	402.99	344.24	381.25	323.46	462.31	234.66	193.58	364.05	532.53	915.17	469.74	289.32	102.21	135.13	293.29	380.49	283.93	239.45	367.58	563.08	488.07	396.85	549.34
Endogenous	C4BPA	XM_003434950.4	20	20	20	20	20	20	23.27	20	20	20	20	20	20	20	20	20	20	20	20	20	20	20	21.59	20	20	20	20	20
Endogenous	C5	XM_022425033.1	20	20	20	20	20.9	20	20	20	20	20	20	20	28.37	23.53	20	20	20	36.99	21.86	20	20	20	20	20	20	20	20	20
Endogenous	C6	XM_022417885.1	158.41	97.05	97.26	118.07	84.52	100.45	108.61	124.91	104.05	122.89	109.72	109.17	101.65	91.96	121.74	79.86	90.55	92.47	120.23	84.95	90.79	97.82	133.46	149.79	149.74	93.32	77.39	159.74
Endogenous	C7	XM_022417892.1	20	20	20	20	20	20	20	20	20	20	20	23.64	20	20	20	20	20	20	20	20	20	20	20	21.68	20	20	20	20
Endogenous	C8A	XM_003639022.3	20	20	20	20	20	20	24.24	20	20	20	20	24.76	20	20	20	20	20	20	20	20	20	20	20	28.58	20	22.53	20	28.57
Endogenous	C8B	XM_536694.6	20	20	20	20	20	20	20	20	20	20	20	20	20	20	20	20	20	20	20	20	20	20	20	20	20	20	20	20
Endogenous	C8G	XM_014116920.2	20	20	20	23.82	20	20	20	20	20	20	20	20	20	20	20	20	20	20	20	20	20	20	20	23.65	20	20	20	20
Endogenous	C9	XM_005619370.3	20	20	20	20	20	20	20	20	20	20	20	20	20	20	20	20	20	20	20	20	20	20	20	20	20	20	20	20
Endogenous	CALHM6	XM_850260.5	308.96	447.34	533.06	416.36	329.91	431.35	378.18	292.69	461.44	406.13	627.93	525.6	496.43	471.58	349.83	386.75	592.99	320.25	346.78	300.45	465.16	377.42	341.51	326.19	304.44	610.36	607.18	296.1
Endogenous	CAMP	NM_001003359.1	3712.81	1198.12	149.63	2668.04	55.44	34.27	446.06	151.94	38.45	203.65	502.99	110.3	226.94	1020.15	811.62	147.19	1358.25	1665.49	172.89	135.92	33.66	1678.48	119.72	33.51	1075.43	1219.64	151.79	979.19
Endogenous	CARD11	XM_005621150.3	99.5	107.09	66.4	67.32	106.33	138.27	127.03	94.15	114.23	77.25	54.32	69.78	33.1	40.63	95.16	97.08	27.61	103.18	123.21	311.18	245.84	114.26	217.86	207.93	146.03	77.23	33.73	146.75
Endogenous	CARD9	XM_844178.1	441.19	362.56	470.4	424.65	408.98	323.81	483.88	289.9	331.38	396.77	575.78	414.18	313.22	365.71	401.61	411.81	705.63	430.24	264.3	349.63	128.53	439.75	239.45	118.26	306.91	452.67	362.13	294.8
Endogenous	CASP10	XM_005640530.3	572.11	687.19	817.36	745.73	548.03	583.8	579.88	585.39	662.76	655.43	671.38	740.56	656	685.44	545.74	632.58	711.15	741.73	619.03	659.02	598.79	468.31	414.13	477.95	412.1	750.88	502.01	436.35
Endogenous	CASP3	NM_001003042.1	528.91	229.81	197.33	186.43	377.17	353.35	422.79	472.6	413.94	306.65	202.07	210.46	130.02	144.36	417	308.46	100.49	440.95	350.75	579.44	585.53	261.42	432.78	465.14	329.19	289.62	174.61	323.37
Endogenous	CASP8	NM_001048029.1	213.4	234.27	202.94	238.22	214.49	190.27	193.94	205.07	230.72	246.96	177.08	237.48	241.12	257.71	202.9	241.13	187.73	247.24	272.25	253.95	266.24	167.07	188.42	256.22	152.22	160.9	120.05	157.14
Endogenous	CCL1	NM_001005252.1	20	20	20	20	20	20	20	20	20	20	26.07	31.51	24.82	20	27.99	31.32	20	26.28	25.83	20	20	20	24.53	28.58	28.46	20	20.83	29.87
Endogenous	CCL13	NM_001003966.1	198.99	219.77	242.22	255.83	210.85	222.17	164.85	196.68	212.62	200.14	250.95	306.13	355.77	315.45	176.32	252.09	237.42	207.33	195.74	180.63	178.51	228.53	169.77	176.4	277.21	272.46	287.72	246.75
Endogenous	CCL14	XM_537723.6	322.06	320.17	985.7	244.43	287.19	192.63	252.12	357.01	493.11	314.84	559.49	451.32	817.93	660.85	818.61	238	389.81	907.21	366.65	379.14	235.64	793.79	4528.93	1492.99	20735.1	1947.99	4055.8	20531.9
Endogenous	CCL16	XM_537724.6	20	20	20	20	20	20	20	20	20	20	20	20	20	20	20	20	20	20	20	20	20	20	20	20	35.89	20	20	29.87
Endogenous	CCL17	NM_001003051.1	20	20	20	20	20	20	20	20	20	20	20	20	20	20	20	20	20	20	20	20	20	20	20	20	20	20	20	20
Endogenous	CCL19	NM_001005256.1	20	20	20	20	20	20	20	20	20	20	20	20	20	20	20	20	20	20	20	20	20	20	20	20	20	20	20	20
Endogenous	CCL2	NM_001003297.1	20	20	25.25	20	27.27	20	22.3	32.62	31.67	25.75	20	32.64	24.82	29.94	30.79	20	23.19	21.41	27.82	20	20.4	24.24	23.55	25.62	33.41	60.07	83.34	41.56
Endogenous	CCL20	NM_001005254.1	20	20	20	20	20	20	24.24	20	20	20	20	20	20	20	20	20	20	20	20	21.46	20.4	20	20	20	20	20	20	20
Endogenous	CCL21	NM_001005258.1	20	20	20	20	20	20	20	20	20	20	20	20	20	20	20	20	20	20	20	20	20	20	20	20	20	20	20	20
Endogenous	CCL22	XM_003433778.2	20	20	20	20	20	20	20	20	20	20	20	20	20	20	20	20	20	20	20	20	20	20	20	20	20	20	20	20
Endogenous	CCL23	XM_537722.6	3894.79	11501.5	17428.3	12968.4	7586.11	14097.4	6356.33	4326.07	7189.65	6482.87	10466.2	11254.8	8076.44	9761.98	3804.8	9095.74	12938.7	7125.29	8396.14	1923.4	2712.39	7412.48	3354.25	2397.65	8448.73	32685.7	52160.9	8147.83
Endogenous	CCL24	NM_001003967.1	20	20	20	20	20	20	20	20	20	20	20	20	20	20	20	20	20	20	20	20	20	20	20	20	20	20	20	20
Endogenous	CCL25	NM_001005259.1	20	20	20	20	20	20	20	20	20	20	20	20	20	20	20	20	20	20	20	20	20	20	20	20	20	20	20	20
Endogenous	CCL26	NM_001005253.1	20	20	20	20	20	20	20	20	20	20	20	20	20	20	20	20	20	20	20	20	20	20	20	20	20	20	20	20
Endogenous	CCL27	NM_001003968.1	20	20	20	20	20	20	20	20	20	20	20	20	20	20	20	20	20	20	20	20	20	20	20	20	20	20	20	20
Endogenous	CCL28	NM_001005257.1	20	20	20	20	20	20	20	20	20	20	20	20	20	20	20	20	20	20	20	20	20	20	20	20	20	20	20	20
Endogenous	CCL3	NM_001005251.1	34.04	24.54	25.25	30.04	27.27	35.45	53.33	26.1	29.41	25.75	20	20	20	22.46	37.78	32.88	20	20	20	34.87	51	39.82	46.12	20.69	224	136.23	429.59	207.79
Endogenous	CCL4	NM_001005250.1	178.05	186.3	118.77	104.61	249.02	289.54	321.94	593.77	608.47	676.49	192.29	114.8	113.47	105.86	258.88	195.73	50.8	187.87	165.94	561.55	658.97	335	170.75	195.12	181.92	1598.3	514.91	167.53
Endogenous	CCL5	NM_001003010.2	998.9	1077.64	925.85	575.87	1357.81	1545.76	2723.86	8654.94	10930.9	8810.81	1719.74	1099.59	371.14	702.55	1074.69	925.39	489.19	2946.48	3906.94	2726.39	4053.8	2505.16	400.39	365.61	324.24	9702.42	5439.81	294.8
Endogenous	CCL7	NM_001010960.1	20	20	20	22.79	20	35.45	23.27	20	20	20	20	20	20	20	20	32.88	20	20	20	20	20	20	20	20	85.39	135.16	334.35	76.62
Endogenous	CCL8	NM_001005255.1	20	20	20	31.07	20	20	20	20	20	20	20	22.51	20	24.59	20	20	20	20	20	20	30.6	20	20	20	39.6	627.52	178.58	36.36
Endogenous	CCND1	NM_001005757.1	35.35	36.81	29.93	20.71	29.99	28.36	20	28.9	46.37	39.79	23.9	20	20	20	40.58	31.32	20	30.18	43.72	32.19	35.7	23.37	72.62	97.56	90.34	20	32.74	98.7
Endogenous	CCND2	XM_849493.1	936.06	1266.17	901.53	712.58	1169.68	1744.3	1148.11	1414.99	1671.59	1210.2	523.64	656.15	213.94	227.77	813.02	742.19	215.33	896.5	1373.19	2128.17	2812.36	972.11	3478.88	5068.28	2405.79	786.28	589.32	2403.83
Endogenous	CCND3	XM_859764.3	2902.43	2315.91	2164.05	2658.72	2130.33	2208.74	2234.17	2553.14	2553.76	2997.41	2771.36	3232.37	3102.69	3056.17	2864.45	3565.33	2602.75	3442.92	3513.46	2214.91	2432.89	1901.81	1960.74	2123.69	1983.79	1778.51	1593.35	1868.78
Endogenous	CCR1	NM_001038606.1	866.67	2013.59	1699.25	1982.39	1192.4	1539.85	817.45	1142.81	1089.14	1164.55	1292.79	1577.92	3335.54	2895.76	1066.3	1855.47	1603.39	1462.05	999.59	688.53	652.85	1763.31	584.88	532.15	1298.19	3895.98	4183.78	1211.65
Endogenous	CCR10	XM_844228.3	20	20	20	20	20	20	20	20	20	20	20	20	20	20	20	20	20	20	20	20	20	20	20	20	20	20	20	20
Endogenous	CCR2	XM_541906.1	1752.98	3713.72	4905.11	3583.63	2186.67	3378.7	1996.59	1521.26	2023.33	1994.37	3997.88	2877.84	2322.58	2329.02	1663.81	2597.66	4993.49	2911.44	2189.95	1347.55	1338.35	1587.58	1122.66	980.54	1337.79	1542.52	2282.88	1285.68
Endogenous	CCR3	NM_001005261.1	1247.64	471.88	755.64	1122.73	369.9	231.63	514.91	1137.21	307.63	823.97	175.99	299.38	503.52	1208.35	1877.91	1835.12	202.08	115.83	100.36	42.03	44.88	129.85	108.93	95.59	170.78	170.56	254.98	170.13
Endogenous	CCR4	NM_001003020.1	91.64	207.5	136.54	150.18	231.75	298.99	192	132.36	133.46	136.94	70.61	78.78	43.73	47.05	159.52	95.51	55.21	87.61	85.45	334.43	288.68	180.05	592.74	833.71	400.96	63.29	51.59	353.24
Endogenous	CCR5	NM_001012342.2	438.57	533.24	656.51	567.58	538.94	905.24	647.75	370.06	443.34	440.07	643.14	488.46	456.24	479.06	431	595	734.34	430.24	453.09	419.38	414.15	309.03	221.78	194.14	242.56	518.11	646.86	189.61
Endogenous	CCR6	XM_846017.4	205.54	214.19	116.9	113.93	269.02	204.45	191.03	179.9	183.22	127.57	98.86	119.3	55.55	68.44	349.83	156.58	77.3	195.65	176.87	402.39	468.22	179.19	413.15	406.01	210.38	81.52	39.68	211.68
Endogenous	CCR7	XM_548131.2	1842.01	1222.66	1076.41	559.3	1098.79	1136.87	1797.81	1946.31	2982.4	1310.85	910.39	1760.24	425.51	605.24	2499.22	2405.07	330.18	2583.4	5910.09	2500.16	3450.93	1352.13	1790.96	3004.7	1329.12	278.9	117.07	1246.72
Endogenous	CCR9	NM_001284476.1	134.84	170.68	128.12	90.11	468.96	779.97	434.42	54.06	53.16	32.77	122.76	190.21	24.82	31.01	123.14	97.08	69.57	146.01	203.69	1592.55	1392.41	490.82	1689.88	1552.12	774.7	644.68	327.4	766.21
Endogenous	CCRL2	XM_541904.5	591.75	621.37	333.87	657.69	297.19	179.63	180.36	336.5	277.09	331.22	303.1	761.95	1469.2	1252.19	384.82	950.44	249.56	327.06	314.98	122.5	77.53	152.35	117.76	175.41	162.12	168.41	140.88	197.4
Endogenous	CD14	XM_843653.5	1752.98	3808.54	4665.7	3566.02	2434.79	2859.9	2077.08	2829.98	2994.84	3721.89	5366.72	4769.77	3246.89	3473.21	1442.72	2730.76	5890.15	5278.75	3802.61	453.35	688.55	2583.07	1223.74	622.82	1773.4	2516.51	3172.81	1812.94
Endogenous	CD160	XM_005630717.1	30.11	37.93	47.7	54.89	92.7	133.54	152.24	162.19	227.33	242.27	137.97	86.66	35.46	60.95	39.18	51.67	49.69	105.13	163.95	109.09	160.15	85.7	55.94	52.23	47.03	166.27	152.79	57.14
Endogenous	CD163	NM_001048020.1	310.27	775.32	981.96	775.76	492.59	655.89	407.27	382.18	454.65	573.5	889.75	769.83	400.69	626.63	250.48	491.66	1211.38	894.55	693.55	141.28	143.83	515.92	307.16	256.22	582.88	923.58	1337.38	550.63
Endogenous	CD164	XM_532256.6	2326.4	2145.23	2129.45	1914.03	2344.81	2661.36	2115.87	2339.68	2419.17	2145.35	2067.38	2150.79	1861.61	1972.93	2216.55	2185.86	2055.04	2513.32	2299.25	2703.14	3009.24	2186.61	2590.76	2452.84	2653.3	3328.54	3019.03	2706.42
Endogenous	CD180	XM_544362.6	1259.42	3005.33	3598.64	2759.19	1939.47	2732.27	1451.63	1585.57	1699.87	1856.26	3060.34	2340.99	3930.07	3265.76	1017.32	2502.15	3953.27	2916.31	2197.9	778.84	837.49	1449.08	828.26	672.09	1006.13	2836.17	3535.93	1109.06
Endogenous	CD19	XM_005621381.3	20	105.98	36.47	20	41.81	39	51.39	49.4	23.75	28.09	20	20	20	20	33.58	20	20	47.7	43.72	210.13	79.57	56.27	66.73	46.32	30.94	21.45	20	27.27
Endogenous	CD1A6	NM_001128837.1	340.38	232.04	339.48	277.58	186.31	142.99	157.09	92.28	206.97	118.21	228.14	185.7	316.77	234.18	244.88	275.58	228.58	132.38	160.97	131.45	121.39	221.6	207.06	189.21	361.36	85.81	95.24	367.52
Endogenous	CD1B	NM_001130830.1	20	20	20	20	20	20	20	20	20	20	20	20	20	20	20	20	20	20	20	20	20	20	20	20	20	20	20	20
Endogenous	CD1C	NM_001128836.1	32.73	20	20	20	25.45	20	20	20	33.93	23.41	20	20	20	20	20	20	20	20	20	20	21.42	20	20	20	20	20	20	20
Endogenous	CD1D	XM_005640956.2	77.24	20	37.41	20.71	129.06	115.81	145.45	47.54	59.94	64.37	40.2	25.89	20	20	58.77	48.54	25.4	53.54	40.74	32.19	20	20.78	20.61	21.68	40.84	172.7	190.49	37.66
Endogenous	CD1E	XM_005640914.2	155.79	60.24	102.87	50.75	109.06	117	123.15	91.35	163.99	101.83	84.74	60.78	29.55	23.53	121.74	129.96	55.21	98.31	107.31	50.07	41.82	50.21	57.9	57.16	60.64	35.4	23.81	38.96
Endogenous	CD2	XM_844126.1	1018.54	1255.01	1029.65	879.34	1635.01	2195.74	1812.35	1440.16	1685.16	1556.64	874.54	980.29	335.68	443.77	1610.64	1099.19	436.18	1239.14	1820.32	2552.91	3476.43	1716.56	3235.51	3933.01	2158.28	1737.75	1171.7	2050.59
Endogenous	CD200	XM_005639479.2	20	20	20	20	27.27	20	20	21.44	22.62	20	20	20	20	25.66	20	20	20	21.41	20	20	20.4	20	63.79	54.2	172.02	20	20.83	164.93
Endogenous	CD207	XM_850409.2	20	20	20	20	20	20	20	20	20	20	20	20	20	20	20	20	20	20	20	20	20	20	20	20	20	20	20	20
Endogenous	CD209	NM_001130832.1	115.21	76.97	62.66	124.29	39.08	85.09	62.06	37.29	93.87	101.83	67.36	68.65	128.84	163.61	64.37	86.12	75.09	156.72	177.86	20	32.64	32.03	24.53	27.59	50.74	428	229.18	33.77
Endogenous	CD22	XM_862798.3	82.48	280.01	115.03	69.39	219.94	122.9	172.61	227.44	101.79	90.12	66.27	39.39	78.01	34.22	144.13	79.86	53	187.87	252.38	1387.78	493.72	394.73	273.8	262.14	134.89	82.6	55.56	112.98
Endogenous	CD244	XM_005640944.1	318.13	607.98	802.4	575.87	552.58	518.8	503.27	554.62	566.62	701.07	678.99	572.87	372.32	558.19	309.25	361.7	755.32	354.32	301.07	253.95	438.63	521.12	301.27	203.99	341.56	445.16	603.21	348.04
Endogenous	CD247	XM_005622970.1	206.85	223.11	168.34	139.82	235.39	235.17	293.82	221.85	274.83	158	108.64	120.43	72.1	101.59	328.84	200.42	43.07	229.72	412.35	478.39	526.36	270.95	397.45	518.36	298.25	123.36	113.1	268.82
Endogenous	CD27	XM_849371.1	288.02	322.4	278.69	220.61	389.89	479.8	559.51	387.77	392.45	360.48	193.38	243.1	121.74	145.43	495.37	281.84	104.91	256	494.83	783.31	784.44	356.64	555.44	894.81	433.14	220.97	178.58	406.48
Endogenous	CD274	XM_541302.2	56.29	81.44	76.69	90.11	41.81	52	52.36	32.62	37.32	50.33	42.37	42.77	75.65	71.65	61.57	57.93	69.57	62.3	60.61	36.66	90.79	41.55	48.09	62.08	56.93	119.07	131.95	54.54
Endogenous	CD276	XM_849111.1	53.68	34.58	45.82	33.14	45.44	88.63	71.76	34.49	42.98	38.62	59.75	84.41	43.73	48.12	37.78	51.67	61.84	34.07	69.55	50.97	42.84	36.36	21.59	39.42	20	39.69	29.76	20
Endogenous	CD28	NM_001003087.1	467.37	574.52	458.25	413.26	830.68	925.33	857.21	570.47	645.79	486.89	313.96	372.53	119.38	192.48	794.82	469.74	205.39	455.55	705.47	1157.08	1441.37	738.39	1592.73	2106.94	1334.07	588.9	367.09	1293.47
Endogenous	CD34	NM_001003341.1	20	20	22.44	20	20	20	20	30.76	30.54	20	20	20	20	20	20	20	20	20	21.86	24.14	20	27.7	20	20.69	20	20	25.8	20
Endogenous	CD36	NM_001177734.2	34.04	20	20	23.82	20	34.27	27.15	27.03	26.01	20	22.81	20	40.19	34.22	20	20	26.5	20	20	20	20	20	20	39.42	29.7	21.45	24.8	27.27
Endogenous	CD37	XM_541497.4	1887.83	3043.26	2822.43	2593.47	2595.65	2631.82	2300.11	2448.74	2582.03	2657.99	2967.99	2983.64	3175.97	3237.95	2029.04	2375.32	3218.93	2242.71	2173.06	2467.07	2167.67	2769.18	2393.51	2186.76	2410.74	3588.12	3648.04	2312.92
Endogenous	CD38	NM_001003143.1	798.6	620.25	787.44	603.83	847.95	731.52	1141.33	1318.98	1706.65	1232.44	774.59	767.57	437.33	460.88	647.89	709.31	505.75	1152.51	1568.94	1151.72	1546.44	931.43	671.24	482.88	837.82	821.68	531.78	770.11
Endogenous	CD3D	XM_536556.2	1159.93	1246.09	938.94	845.16	1656.82	2092.93	1961.68	1379.57	1470.28	1182.11	836.51	936.4	450.33	587.07	1870.92	1238.55	419.62	1149.59	1862.05	2879.29	3055.14	1648.18	3030.41	3724.09	2024.63	2683.85	2036.83	2050.59
Endogenous	CD3E	NM_001003379.1	3335.77	4235.8	3109.53	2598.65	4670.54	6196.05	5229.54	4430.47	5600.62	4049.6	2393.3	2819.32	1281.26	1422.22	5247.52	3823.69	971.75	3130.46	6422.8	8215.82	12006.3	5725.34	10440.6	12995.4	7459.93	5077.01	3836.54	7184.21
Endogenous	CD3EAP	XM_022405335.1	20	20	34.6	20	25.45	20	25.21	21.44	26.01	20	29.33	20	20	22.46	20	20	20	20	20	20	20	21.64	20	21.68	30.94	20	20	28.57
Endogenous	CD3G	XM_005619711.3	684.7	896.91	736.94	597.62	1035.17	1368.5	1123.87	921.89	1195.45	841.52	581.21	692.17	277.76	367.85	1202.03	865.89	261.71	805	1174.47	1989.57	2459.41	1254.31	2358.18	2861.81	1632.32	1853.6	1505.05	1631.12
Endogenous	CD4	NM_001003252.1	6069.32	7401.77	2377.27	9426.19	4716.89	1622.58	4328.7	4587.07	3770.69	4532.98	2971.25	8249.74	24789.6	16317	9056.52	11056.1	2030.74	3647.33	4209.99	3456.05	956.84	3323.19	1261.03	2327.68	1736.28	1060.88	515.9	1683.07
Endogenous	CD40	NM_001002982.1	145.32	284.47	246.89	220.61	240.84	275.35	224	184.56	204.71	213.01	229.23	201.46	120.56	171.09	99.35	147.19	210.91	126.54	156	228.02	155.05	134.17	97.15	85.74	100.24	357.2	297.64	92.21
Endogenous	CD40LG	NM_001002981.1	129.61	238.73	162.72	162.61	246.3	333.26	238.54	159.4	142.5	128.74	105.38	121.55	62.64	75.92	198.71	98.65	54.11	103.18	156	398.81	488.62	214.68	789	1244.65	714.06	157.68	122.03	745.43
Endogenous	CD44	NM_001197022.1	9405.09	11742.4	14159.8	9967.88	13326.4	14703.7	12665.1	13437.8	14777.4	13590.7	16188.2	15288.5	11423.8	11356.4	9931.11	10885.5	18859.8	11294.4	11498.2	9405.09	11922.7	13789.6	19710.4	18007.5	33839.5	10888.8	13677.4	33223.8
Endogenous	CD47	NM_001080721.1	5292.98	5652.57	4395.43	5754.52	4875.94	4543.93	5009.42	5269.4	5141.44	4882.93	4503.05	5224.46	8331.75	6242.79	5615.55	5499.09	4509.82	4773.56	5306.96	5844.43	5480.89	4962.71	5790.94	6469.61	9270.46	7635.36	8360.62	9156.89
Endogenous	CD48	XM_545759.5	2877.56	3622.24	3473.32	3775.24	2842.86	2586.91	2780.1	2862.61	2817.27	3256.07	3989.19	3778.22	4420.59	4687.97	2639.15	3440.06	4179.64	3094.44	2638.08	2185.4	1742.3	2686.08	2038.26	1639.82	2122.39	5902.97	6449.79	2107.73
Endogenous	CD5	XM_005631690.3	1387.72	1152.38	916.49	772.66	2199.4	2556.18	2622.04	1327.37	1611.65	1242.97	869.11	1122.1	452.7	589.2	2450.24	1495.34	390.91	1492.22	2336.01	4126.69	4199.67	2156.31	4744.82	5269.31	3340.14	1237.88	880.01	3238.87
Endogenous	CD53	XM_003639132.2	6803.77	7745.37	6653	7273.94	6170.13	6153.51	6296.2	6355.35	5642.47	6218.36	6783.37	7160.28	8024.43	8322.65	9364.38	7659.9	6622.28	6797.25	6882.85	7150.84	6494.85	5803.25	7133.43	7517.17	6030.56	10646.4	11926.3	5686.85
Endogenous	CD55	XM_022420853.1	2471.72	2998.64	2774.73	3323.66	2824.68	3932.95	2102.29	3241.99	5292.99	3309.9	2959.3	4959.97	5791.68	2993.07	2461.44	5323.72	3450.83	3565.57	3007.71	879.88	813	1482.84	1458.29	3379.18	7566.36	1838.58	4861.4	7212.79
Endogenous	CD58	XM_014120568.2	809.07	1134.53	1123.17	1037.8	998.82	952.51	848.48	977.82	1169.43	1104.86	1148.31	1240.27	1135.88	965.61	736.05	1058.48	1274.32	982.16	978.72	828.02	954.79	1048.29	1411.18	1505.8	1851.37	1282.93	1053.64	1845.4
Endogenous	CD59	XM_022405336.1	201.61	232.04	126.25	217.5	72.71	53.18	64	98.81	100.66	90.12	47.8	78.78	118.2	62.02	155.33	422.77	33.13	111.94	159.97	92.1	84.67	52.8	215.9	239.47	169.54	127.65	93.26	167.53
Endogenous	CD6	XM_014121151.1	490.94	556.67	389.98	351.11	878.85	1113.23	1032.72	469.8	556.44	413.15	340.04	450.19	183.21	216.01	703.87	524.54	140.24	497.41	807.82	1462.9	1925.91	950.47	2122.66	2216.32	1413.28	306.79	240.09	1319.44
Endogenous	CD63	XM_005625462.1	5704.06	7276.83	9423.99	7793.88	6470.05	8025.44	6417.42	7190.55	7767.58	8109.73	10106.6	8733.7	6487.87	7492.84	5709.3	7805.52	11216	6077.91	5698.44	3025.94	4195.59	5706.3	5431.77	4595.25	8449.97	7402.58	9825	8386.78
Endogenous	CD68	XM_022418524.1	1311.79	1652.15	1409.34	1801.14	987	646.43	748.6	1216.45	1179.61	1265.21	1437.28	1751.24	3501.01	2887.21	1284.59	1996.4	1484.13	1105.78	920.1	504.32	247.88	1052.62	1231.59	953.94	4590.06	1243.24	1400.88	4450.53
Endogenous	CD7	XM_844435.4	61.53	71.4	70.14	59.04	93.61	111.09	117.33	114.65	126.67	104.17	46.71	65.28	20	41.7	170.72	62.63	27.61	72.03	98.37	124.29	107.11	66.65	126.59	147.82	111.38	65.43	49.61	83.11
Endogenous	CD70	XM_542136.4	65.46	39.04	20	20.71	38.17	36.64	56.24	55.93	50.89	55.01	35.85	20	27.19	20	61.57	20	20	31.15	44.71	49.18	47.94	20	45.14	49.27	49.5	50.42	31.75	58.44
Endogenous	CD74	XM_005619298.3	33691.6	45027.6	46389.5	39613.6	44334.2	39949.9	41532.8	39450.1	43827.8	48488.7	57460.9	44682.5	27866.3	34866.8	30430	34313	58417.8	32052.1	30127.7	29155.1	24668.6	33461.3	24789.9	19690.7	28714.8	43640	45486.9	28384.9
Endogenous	CD79A	NM_001313834.1	1497.69	1470.31	689.24	642.15	1370.53	951.33	1650.41	2706.94	1471.41	1788.38	624.67	546.98	826.2	531.46	1673.61	829.87	276.07	1403.64	1192.35	4064.99	2670.57	1534.78	1389.59	1261.4	861.33	970.78	698.45	811.67
Endogenous	CD79B	XM_005624254.3	103.42	208.61	58.92	36.25	167.23	70.91	159.03	218.12	87.09	94.8	46.71	30.39	44.92	28.87	125.94	42.28	20	161.58	133.15	728.77	274.4	178.32	182.53	115.3	90.34	56.85	30.76	74.02
Endogenous	CD80	NM_001003147.1	803.83	898.03	682.69	624.55	1388.71	1707.67	1573.81	1048.66	1197.71	983.14	625.76	721.43	231.67	295.14	1122.27	726.53	333.49	668.73	889.3	1644.42	1744.34	763.49	1589.79	2147.34	1311.8	765.9	648.85	1283.08
Endogenous	CD81	XM_014120935.1	2816.03	4079.62	4576.86	4621.43	3085.52	3834.86	2744.23	2811.34	3205.2	3593.14	4578.01	4085.48	4109.73	4954.24	2339.69	2780.86	5153.61	2842.33	3007.71	1176.75	2523.68	3171.71	2559.36	1698.95	3018.38	4844.24	3483.34	2932.39
Endogenous	CD83	XM_847554.5	120.44	171.8	137.47	87	192.67	174.9	143.51	147.28	133.46	132.26	69.53	87.79	76.83	82.34	96.55	87.68	53	57.43	75.52	183.31	135.67	164.47	103.04	118.26	194.29	487	266.88	231.16
Endogenous	CD84	XM_005640884.3	657.2	563.36	466.66	303.47	589.84	735.06	768.97	872.49	1134.37	855.57	438.9	500.84	217.48	247.02	915.17	737.49	198.77	790.4	1508.32	1155.29	1773.92	802.45	1322.86	1438.79	1273.44	449.45	308.55	1254.51
Endogenous	CD86	NM_001003146.1	1667.89	3251.87	4456.22	3504.92	2154.86	2674.36	2106.17	2443.15	2965.43	3431.63	3666.54	3115.32	2600.35	3305.32	1458.11	2509.98	4030.57	2758.62	2085.62	802.98	1091.49	2208.25	1359.17	926.34	1822.91	9685.25	8067.95	1803.85
Endogenous	CD8A	XM_850452.1	593.05	524.32	438.61	324.18	817.05	946.6	1379.87	1548.29	1756.41	1770.82	625.76	506.46	284.86	320.8	884.38	574.65	256.19	768.01	975.74	2769.31	2843.98	1341.74	663.39	666.18	407.15	1329.05	1007.01	409.08
Endogenous	CD8B	XM_859954.4	390.13	312.36	276.82	232	348.09	350.99	501.33	502.42	495.37	550.09	420.43	380.41	153.66	159.33	451.99	352.31	166.74	608.38	1114.85	617.89	988.46	510.73	514.23	510.47	305.67	947.18	760.96	259.73
Endogenous	CD9	XM_005637440.2	1851.17	1334.22	2520.36	848.26	1880.39	2228.83	1994.65	2797.36	2725.67	2573.72	952.76	788.96	2681.9	1072.54	4233	2231.27	514.59	1319.93	822.72	2872.14	2559.38	4406.11	9269.83	7406.8	54448.3	3328.54	4324.67	52863.5
Endogenous	CD96	XM_545094.2	155.79	290.05	240.35	236.15	386.26	445.53	519.75	480.99	505.55	509.13	272.68	252.11	122.93	153.98	228.09	184.76	92.76	148.93	147.06	919.23	1277.14	599.02	449.46	491.75	348.99	542.78	301.61	372.72
Endogenous	CD99	XM_014111551.1	333.84	465.19	528.39	388.4	683.45	653.52	676.84	499.63	514.6	510.3	660.52	611.13	516.52	639.46	428.2	350.74	801.7	576.25	457.07	804.77	698.75	732.33	1183.51	1375.72	1133.59	674.72	631.98	1083.09
Endogenous	CDH1	NM_001287125.1	214.7	258.81	230.06	179.18	115.42	113.45	111.51	143.55	193.4	129.91	144.49	216.09	60.28	63.09	239.29	201.99	51.9	143.09	276.23	308.5	416.19	214.68	821.39	1239.72	663.32	176.99	115.09	633.75
Endogenous	CDH5	XM_546894.6	20	20	20	20	20	20	20	20	20	20	20	20	20	20	20	20	20	20	20	20	20	20	20	20	20	20	20	20
Endogenous	CDK1	XM_014112825.1	333.84	114.9	131.86	139.82	246.3	168.99	246.3	374.72	221.67	262.17	133.62	95.67	111.11	125.11	239.29	151.88	107.11	370.87	247.41	218.18	319.29	175.72	250.24	132.05	237.61	260.66	216.28	227.27
Endogenous	CDK4	XM_022424104.1	955.7	843.37	1011.88	797.51	1075.16	1276.32	1107.39	1048.66	1095.92	907.06	891.92	795.71	603.99	717.53	891.38	911.3	940.83	974.37	1027.41	1156.19	1175.13	907.19	1099.11	1076.13	842.77	953.62	951.45	823.35
Endogenous	CDKN1A	XM_532125.2	388.82	489.73	574.21	448.47	429.88	320.26	345.21	455.82	566.62	536.05	381.32	471.57	631.18	541.08	619.91	355.44	277.17	366.97	394.47	482.86	239.72	787.73	1189.4	530.18	3840.11	2945.59	2546.78	3773.92
Endogenous	CDKN2A	XM_003431598.2	57.6	30.12	33.67	30.04	27.27	20	34.91	46.61	47.5	65.54	32.59	39.39	27.19	38.5	67.17	37.58	27.61	37.96	31.8	46.5	48.96	25.1	51.03	56.17	33.41	47.2	38.69	38.96
Endogenous	CDKN2B	NM_001146269.1	48.44	35.7	35.54	31.07	24.54	20	31.03	39.15	39.58	42.13	38.02	56.27	86.28	71.65	68.57	89.25	32.02	35.04	45.71	20	26.52	20	28.46	38.43	35.89	20	20	42.86
Endogenous	CDKN2C	XM_005629013.2	265.76	148.37	118.77	168.82	203.58	233.99	245.33	288.96	270.3	253.98	171.65	155.32	87.47	127.25	215.5	115.87	195.45	236.54	202.7	322.8	352.95	339.33	399.41	427.69	403.44	296.06	285.73	305.19
Endogenous	CEACAM1	NM_001097557.1	4370.02	6135.61	4267.31	7989.63	4259.74	2133.11	3548.1	5090.43	3734.5	5152.12	5297.2	7263.82	14434.3	10189.7	4091.67	7628.58	6727.18	5362.46	4248.74	2463.49	577.37	2448.9	1092.24	1297.86	1574.16	2547.62	1499.1	1433.73
Endogenous	CEBPA	XM_005616767.1	1187.42	1676.69	1643.14	1953.39	1129.69	925.33	1067.63	957.31	832.4	1247.65	1625.23	1321.31	3053.04	2481.93	1003.33	1434.27	1976.63	1206.04	894.26	667.07	289.7	1196.31	623.16	404.04	855.14	1025.48	975.26	875.3
Endogenous	CEBPB	XM_005635170.3	2610.49	3242.95	2470.79	3220.09	2038.53	1929.84	1823.02	2328.49	2217.85	2367.73	3980.5	3811.99	5465.46	4255.96	2114.4	4221.4	3163.72	3985.1	3716.16	681.37	572.26	2053.3	870.46	657.31	1831.57	2417.83	2182.67	1616.84
Endogenous	CFB	XM_003431676.3	464.76	226.46	179.56	201.97	77.25	69.72	100.85	314.13	428.64	293.77	307.45	436.68	127.65	165.75	548.54	668.6	131.41	651.2	1154.59	440.84	753.84	373.09	163.89	318.31	225.23	137.3	89.29	184.41
Endogenous	CFD	XM_542213.6	3173.43	3336.66	2789.69	3229.41	2405.71	1615.49	2776.23	2601.61	1699.87	3282.99	2887.6	2599.85	2122.83	2757.82	3824.39	2561.65	3143.84	2806.31	1500.38	966.62	396.81	2406.48	1167.81	382.36	1925.62	2399.59	1879.08	2040.2
Endogenous	CFI	XM_014109975.2	20	30.12	31.8	26.93	30.9	29.54	22.3	20	30.54	20	88	38.27	41.37	35.29	20	20	89.45	23.36	20	20	22.44	25.1	25.52	20	32.18	30.04	76.39	35.06
Endogenous	CFP	XM_548978.6	2098.6	3567.58	4555.35	3576.38	2912.84	4202.4	2239.99	2022.75	3044.6	2661.5	5585.09	4490.65	4751.54	4307.29	1397.94	3717.21	6468.79	2490.93	2769.24	253.06	1012.94	2196.13	1237.48	831.74	1830.33	2209.73	4433.8	1658.4
Endogenous	CH25H	NM_001313827.1	20	24.54	20	20	20	20	20	20	20	20	21.73	20	20	20	29.39	20	20	22.39	29.81	20	20	21.64	28.46	36.46	33.41	20	28.77	36.36
Endogenous	CHEK2	XM_022410496.1	104.73	82.55	58.92	54.89	109.06	107.54	137.7	115.59	113.1	97.14	74.96	73.16	44.92	43.84	137.14	73.59	56.32	134.33	113.27	172.58	133.63	77.04	123.65	112.34	92.82	101.9	80.36	98.7
Endogenous	CHUK	XM_005637611.3	167.57	225.34	212.29	226.83	163.59	174.9	180.36	177.11	177.56	142.79	161.87	199.21	226.94	214.94	169.32	205.12	183.31	187.87	172.89	178.84	234.62	177.46	168.79	182.31	183.16	168.41	193.46	205.19
Endogenous	CIITA	XM_547128.2	1586.72	2091.68	2172.46	1845.67	2029.44	1465.4	1813.32	1486.77	1579.98	1804.76	2154.29	1522.77	1150.06	1479.96	1656.82	1750.57	2384.11	1454.26	1289.73	2595.83	1748.42	1937.3	1405.29	1314.62	1426.89	1528.57	1311.59	1332.43
Endogenous	CISH	XM_541873.6	171.5	199.69	149.63	116	148.14	306.08	143.51	86.69	141.37	92.46	90.17	133.93	65.01	65.23	153.93	186.33	72.88	81.77	207.67	246.8	340.71	174.86	264.96	493.72	237.61	139.45	69.45	218.18
Endogenous	CKLF	NM_001252340.1	20	20	20	20	20	20	20	20	20	20	20	20	20	20	20	20	20	20	20	20	20	20	20	28.58	20	20	20	28.57
Endogenous	CLDN1	XM_845155.5	34.04	20	24.32	26.93	20	27.18	22.3	20	35.06	28.09	21.73	20	27.19	31.01	37.78	20	23.19	20	20	20	27.54	20	22.57	30.55	37.13	21.45	20	50.65
Endogenous	CLEC4A	XM_014108320.2	137.46	160.64	150.57	170.9	175.41	146.54	175.51	195.75	158.34	191.95	122.76	183.45	200.94	176.44	151.13	161.28	154.6	219.99	210.65	271.83	160.15	140.23	192.34	245.38	167.07	127.65	138.9	167.53
Endogenous	CLEC5A	XM_014119959.2	280.16	380.41	129.06	456.76	251.75	91	114.42	274.98	169.65	217.7	178.17	551.48	995.22	829.81	78.36	652.94	166.74	87.61	108.31	82.27	21.42	115.13	86.36	144.86	100.24	54.71	88.3	119.48
Endogenous	CLEC7A	XM_022411028.1	807.76	1192.54	515.29	1661.31	548.94	347.44	273.45	462.34	520.25	548.92	391.1	1556.53	3062.5	2105.52	457.58	1526.66	213.12	218.04	277.22	308.5	94.87	295.18	48.09	205.96	95.29	161.98	132.94	53.25
Endogenous	CLU	NM_001003370.1	32.73	51.32	46.76	36.25	29.99	20	38.79	68.05	41.85	88.95	83.65	67.53	39.01	51.33	43.38	20	118.16	46.72	43.72	20	20	29.43	48.09	48.29	137.37	142.67	144.85	141.55
Endogenous	CMA1	NM_001013424.1	312.89	371.48	263.73	191.61	428.06	554.25	441.21	349.55	384.53	328.88	171.65	162.07	72.1	106.93	412.8	317.86	93.86	139.2	182.83	1077.5	1558.68	722.81	2265.94	3034.26	1696.68	651.12	405.78	1696.06
Endogenous	CMKLR1	XM_022410212.1	92.95	97.05	116.9	109.79	152.69	271.81	166.79	43.81	85.95	64.37	120.59	120.43	99.29	176.44	103.55	86.12	155.7	72.03	82.47	73.32	74.47	104.74	62.81	44.35	101.48	387.24	222.24	90.91
Endogenous	CNP	XM_005624476.3	184.59	190.76	152.44	214.4	162.68	166.63	175.51	137.96	165.12	177.9	156.44	145.19	178.48	193.55	186.11	151.88	173.37	197.6	173.88	202.98	234.62	176.59	215.9	216.8	159.64	192.01	120.05	188.31
Endogenous	COL1A1	NM_001003090.1	20	20	20	20	20	20	20	20	20	24.58	20	20	20	20	20	20	26.5	20	20	20	20	20	20	20	20	20	20	20
Endogenous	COL3A1	XM_845916.1	20	20	20	20	20	20	20	20	20	20	20	20	20	20	20	20	41.96	20	20	20	20	20	20	20	20	20	20	20
Endogenous	COLEC12	XM_022421537.1	31.42	22.31	27.12	33.14	23.63	52	25.21	20	29.41	28.09	20	22.51	26	21.39	39.18	20	20	26.28	23.85	22.35	20	20	29.44	32.52	44.55	32.18	22.82	45.45
Endogenous	CPA3	XM_542828.6	28.8	20	40.21	20	29.08	133.54	27.15	30.76	179.83	20	20	20	54.37	22.46	34.98	42.28	20	31.15	25.83	32.19	27.54	52.8	64.77	46.32	388.59	180.21	332.36	403.88
Endogenous	CR1L	XM_005622317.2	3431.34	3674.67	2061.18	5086.48	2029.44	849.7	1450.66	2354.59	1327.77	1750.93	630.1	2274.59	7921.6	5446.13	3580.91	5334.68	312.51	1334.53	2109.47	1495.98	417.21	1033.57	351.32	920.43	642.29	277.82	345.26	715.56
Endogenous	CR2	XM_005622319.1	83.79	610.21	179.56	119.11	179.04	147.72	177.45	245.15	150.42	115.87	101.03	99.04	100.47	52.4	187.51	101.78	50.8	150.88	198.73	1031.9	513.1	315.09	275.76	374.48	172.02	110.49	80.36	183.11
Endogenous	CREB1	XM_014110992.2	1090.54	1401.15	1296.18	1197.31	1171.5	1174.69	1256.72	1256.53	1431.82	1267.55	1162.43	1342.69	1168.97	1198.73	923.56	1258.9	1254.45	1274.18	1398.03	1327.87	1406.69	1127.06	1291.46	1490.03	1081.62	1138.12	1222.3	958.41
Endogenous	CREB5	XM_022427523.1	206.85	314.59	199.2	310.72	213.58	132.36	127.03	183.63	202.45	174.39	227.05	447.94	599.26	405.28	67.17	310.03	272.75	130.44	131.16	77.79	30.6	107.34	70.66	69.97	55.69	109.41	92.27	71.43
Endogenous	CREBBP	XM_003434864.4	1390.34	1261.7	1211.08	1375.45	1206.94	961.97	1209.2	1301.27	1074.43	1216.05	1121.15	1389.96	1522.38	1440.4	1547.67	1532.92	1151.75	1324.8	1238.06	1502.24	1135.35	1179.87	1061.82	1109.64	1207.85	1191.75	914.74	1076.59
Endogenous	CRP	XM_545746.2	20	20	20	20	20	20	20	20	20	20	20	20	20	20	20	20	20	20	20	20	20	20	20	20	20	20	20	20
Endogenous	CSF1	XM_005621807.2	325.98	391.56	165.53	484.72	130.87	125.27	129.94	159.4	222.8	198.97	83.65	199.21	498.79	527.18	247.68	563.69	64.05	166.45	220.58	219.08	619.19	543.62	134.44	221.73	657.14	1075.9	867.12	646.74
Endogenous	CSF1R	XM_546306.6	3643.43	4029.42	4562.83	4180.21	3687.17	3331.43	3701.31	2274.43	2437.27	3233.83	5798.02	4725.87	4155.83	4617.4	3252.06	3294.44	6367.19	3154.79	2517.85	1703.43	1008.86	3426.2	1547.59	842.58	2635.97	3327.46	2949.58	2293.44
Endogenous	CSF2	NM_001003245.1	20	20	20	20	20	20	20	20	20	20	20	20	20	20	20	20	20	20	20	20	20	20	20	20	20	20	20	20
Endogenous	CSF2RB	XM_538397.6	648.04	919.23	764.99	1069.91	705.26	543.62	506.18	670.21	596.03	615.63	914.73	1187.38	1512.93	1113.18	531.75	1086.67	982.8	656.07	568.35	340.69	185.65	470.91	279.68	201.04	332.9	403.33	456.38	349.34
Endogenous	CSF3	XM_022423955.1	30.11	20	20	25.89	23.63	24.82	20	27.03	27.14	29.26	22.81	20	20	20	20	20	20	23.36	20	20	20	20	22.57	23.65	24.75	23.6	20	31.17
Endogenous	CSF3R	XM_005628934.3	3600.22	6073.14	2349.22	7989.63	3274.56	1577.67	2964.35	2601.61	2218.99	2579.57	2864.79	5921.13	11832.8	8048.9	4633.21	6003.28	2551.96	3658.04	3388.26	1504.92	260.12	1899.21	708.53	1187.49	1091.52	1404.14	1032.8	1154.51
Endogenous	CTLA4	NM_001003106.1	442.5	623.6	371.27	515.79	714.35	771.7	765.09	752.24	744.19	546.58	282.46	321.89	113.47	144.36	692.67	353.87	191.04	645.36	769.07	1159.76	1423.01	1150.44	1719.32	2215.34	1435.55	584.61	503.01	1306.46
Endogenous	CTSG	XM_014115810.2	48.44	51.32	77.62	105.64	49.99	55.54	83.39	79.23	93.87	103	36.94	43.89	44.92	39.57	64.37	65.76	38.65	80.79	60.61	165.43	129.55	114.26	48.09	69.97	82.92	55.78	39.68	71.43
Endogenous	CTSH	XM_536212.3	6849.59	11280.6	12128.6	11508	8554.93	9561.75	7450.14	7935.33	9120.23	10646	14836.7	13269.4	16324.3	16154.5	5061.41	9686.04	17597.6	10685	9448.39	2476.91	2490.02	6578.87	3762.49	2313.89	5445.2	8733.78	10917.3	5242.71
Endogenous	CTSS	NM_001002938.1	12095.4	20893.4	23719.4	21754.5	15071.3	15807.4	14142	13823.7	14291.1	19067.1	25291	21773.5	16951.9	24537	12498.9	14687.2	31607.4	13589.6	10161.8	6572.3	6695.81	16771.8	9084.35	4875.12	12988	51601.4	58887.5	12558.1
Endogenous	CTSW	XM_540846.5	490.94	455.15	370.34	279.65	572.57	735.06	779.63	1133.49	1389.98	1279.25	522.55	440.06	291.95	321.87	747.25	571.52	175.58	290.07	622.01	893.3	1376.09	738.39	319.92	379.41	254.93	394.75	446.46	244.15
Endogenous	CX3CL1	NM_001284456.1	20	20	20	20	20	20	20	20	20	20	20	20	20	20	20	20	20	20	20	20	20	20	20	20	20	20	20	20
Endogenous	CX3CR1	NM_001284491.1	850.96	973.89	658.38	914.55	1174.22	574.34	1297.45	1171.7	717.04	1558.98	1831.64	1247.03	684.36	824.46	901.17	396.15	1435.54	1466.91	738.26	1058.72	1133.31	876.03	493.62	311.41	441.8	1281.86	821.48	471.42
Endogenous	CXCL10	NM_001010949.1	64.15	122.71	59.85	87	133.6	92.18	140.61	49.4	45.24	52.67	44.54	31.51	28.37	42.77	113.35	20	20	65.22	130.16	105.51	177.49	62.33	27.48	34.49	33.41	188.79	139.89	27.27
Endogenous	CXCL11	XM_003640114.2	26.18	23.43	26.19	31.07	29.99	33.09	38.79	39.15	46.37	43.3	33.68	31.51	20	29.94	61.57	20	23.19	25.31	30.8	22.35	26.52	20.78	28.46	27.59	24.75	41.83	44.65	29.87
Endogenous	CXCL12	NM_001128097.1	27.49	20	20.57	20	20	20	34.91	42.88	35.06	58.52	32.59	37.14	28.37	25.66	36.38	20	20	26.28	34.78	34.87	51	28.57	21.59	24.64	20	75.09	40.68	35.06
Endogenous	CXCL13	XM_845089.3	28.8	20	20	20	20	24.82	30.06	27.03	20	26.92	22.81	20	20	20	32.18	20	20	20	35.77	20	23.46	20	32.38	29.56	27.23	23.6	22.82	29.87
Endogenous	CXCL14	XM_005626560.1	31.42	176.26	213.23	149.15	58.17	115.81	64	40.08	22.62	45.65	38.02	40.52	99.29	94.1	20	20	28.71	20	20	34.87	34.68	101.28	20	20	20	43.98	55.56	20
Endogenous	CXCL16	XM_844211.3	746.23	636.99	648.09	687.73	614.38	488.07	529.45	566.74	557.57	698.73	745.26	597.63	590.99	720.73	768.24	920.69	822.68	639.52	430.24	210.13	156.07	490.82	288.52	164.57	396.01	598.56	630	372.72
Endogenous	CXCL8	NM_001003200.1	1364.16	1761.48	609.75	908.34	638.01	629.89	517.82	4368.02	4505.83	2196.85	509.51	5143.43	3475.01	1978.27	345.64	2334.61	196.56	515.9	1352.32	344.26	571.24	12756.1	2028.45	3850.23	25541.7	25631.8	48353.1	24065.6
Endogenous	CXCR1	XM_005640640.2	1420.45	1577.41	628.45	1939.93	936.11	384.08	296.73	788.59	821.09	764.27	665.95	2320.73	6665.16	3699.91	351.23	2931.18	376.55	1045.43	1173.47	375.56	106.09	411.18	133.46	602.12	178.21	240.28	126.99	202.59
Endogenous	CXCR2	NM_001003151.2	5120.17	6435.69	2251.96	7452.09	3355.45	1246.77	1144.24	2916.67	3092.1	2717.68	2542.13	9488.89	22672.7	13047	1280.4	10293.6	1266.59	3213.19	4287.5	1070.35	229.52	1214.49	348.38	1541.28	587.83	393.67	268.87	559.72
Endogenous	CXCR3	NM_001011887.1	176.74	145.02	101	107.72	256.29	336.81	317.09	108.13	109.71	86.61	132.54	121.55	52.01	47.05	230.89	117.44	73.99	112.91	136.13	453.35	480.46	239.78	274.78	292.68	150.98	109.41	61.51	150.65
Endogenous	CXCR4	NM_001048026.1	2306.76	1858.53	1213.89	1608.49	1583.2	1607.22	2059.62	4158.29	4039.87	3899.79	1577.43	2633.61	3666.49	3492.45	2055.63	2840.36	948.56	1610.98	2520.83	1606.86	1935.09	3045.32	2507.35	2903.2	3773.28	7274.94	3342.46	3527.17
Endogenous	CXCR5	XM_546496.3	91.64	226.46	107.55	70.43	112.7	105.18	119.27	138.89	133.46	94.8	71.7	69.78	69.74	57.74	155.33	98.65	70.67	84.69	120.23	424.74	271.34	158.41	138.37	150.78	138.61	67.58	67.46	105.19
Endogenous	CXCR6	XM_846798.4	299.8	278.89	217.9	232	362.63	376.99	485.82	874.35	965.86	829.82	338.95	234.1	73.28	88.75	379.22	198.86	94.97	215.12	217.6	473.03	472.3	346.26	193.33	241.44	158.41	337.9	122.03	161.03
Endogenous	CYBB	NM_001100291.1	16432.7	19275.8	22690.7	20495.1	13238.2	13590.4	13858.8	13176.8	11714.7	17737.5	24144.8	17865.8	17261.6	21810.2	20065.1	15761.4	26192.1	13120.5	11225	5117.45	4917.81	15153	7104.97	3805.89	10718.4	25786.2	28495.8	10190.6
Endogenous	CYFIP2	XM_005619254.3	1543.51	790.94	685.5	880.37	1012.45	856.79	1073.45	1398.21	936.45	864.93	406.31	586.37	527.16	867.23	1823.34	1288.65	235.21	743.68	870.42	2174.67	1637.23	834.48	1486.74	1649.68	1386.05	599.63	416.69	1425.93
Endogenous	CYLD	XM_005617569.3	1166.47	1738.05	1508.47	1525.63	1264.2	1336.59	1151.99	1270.51	1302.89	1249.99	1386.22	1712.97	2127.56	1839.26	1008.92	1511	1413.46	1412.4	1641.47	1259.91	1538.28	1348.67	1566.23	2007.4	1403.38	1368.74	1355.24	1392.17
Endogenous	DDR1	XM_022425821.1	56.29	29	20	20	37.26	29.54	32.97	41.95	53.16	42.13	30.42	28.14	29.55	50.26	128.74	54.8	20	45.75	78.5	76.9	58.14	30.3	49.07	64.06	34.65	20	20	41.56
Endogenous	DDX5	NM_001286941.1	6929.45	10485.2	8097.88	9047.12	8582.2	7911.99	7577.17	8380.89	8744.75	7786.7	7600.32	11163.6	11753.6	8881.91	6579.69	9271.11	8518.3	11976.7	10664.6	8557.4	10654.7	10811.9	10174.6	11048.1	11308.7	17675.7	16212.3	11034.8
Endogenous	DDX58	XM_003639385.2	479.16	427.26	298.33	814.09	139.05	99.27	146.42	182.7	132.32	265.68	154.27	273.49	861.66	1113.18	352.63	155.01	198.77	207.33	164.94	175.26	187.69	162.74	373.89	339	383.64	1581.13	388.91	407.78
Endogenous	DEFB1	NM_001113713.1	20	20	20	20	20	20	20	20	20	20	20	20	20	20	20	20	20	20	20	20	20	20	20	20	20	20	20	20
Endogenous	DLA-12	NM_001014379.1	6805.08	5332.4	5022.95	5161.05	6264.65	6573.04	6472.69	3953.22	3950.52	4147.91	6878.97	6706.71	2895.84	3634.68	7068.06	6653.09	6413.57	5014.96	5291.06	4031.9	5747.13	4893.46	5929.31	6061.63	6348.61	8270.39	5874.36	6221.9
Endogenous	DLA-64	NM_001014378.1	6052.3	5170.64	4805.98	5587.77	5463.05	5074.55	6525.05	7270.71	6456.77	7407.49	5780.64	5772.57	4409.95	5621.5	8534.57	4947.93	5260.72	7444.57	7185.9	5088.84	4850.48	4868.36	5397.42	5406.29	5628.36	4511.7	3893.09	5368.68
Endogenous	DLA-79	NM_001020810.1	542	757.47	574.21	525.12	1019.72	997.42	1128.72	631.99	763.41	574.67	1437.28	1347.2	191.48	284.44	710.86	433.73	1151.75	391.31	712.43	908.5	1451.57	1015.4	1194.3	1394.44	1117.5	761.6	661.75	1155.81
Endogenous	DLA-DMA	NM_001048099.1	1115.41	1471.43	1727.31	1301.91	1535.03	1565.85	1602.9	1300.34	1561.89	1601.11	2235.77	1707.35	1171.34	1423.29	1112.47	1355.98	2443.74	1236.22	1052.25	1260.81	876.25	1420.52	920.51	668.15	1075.43	2317	2981.33	990.88
Endogenous	DLA-DMB	NM_001271070.1	2061.95	2502.21	3071.19	2452.61	3257.29	3267.61	3239.74	2184.01	3005.02	2615.85	4084.79	3281.89	1934.89	2627.36	1704.39	2569.48	4271.3	2384.83	2098.54	2484.96	1831.04	2415.14	1710.49	1625.04	2165.71	4213.5	4882.24	2220.72
Endogenous	DLA-DOB	NM_001048127.1	234.34	594.6	245.96	165.72	614.38	514.07	583.75	500.56	306.5	283.24	152.09	138.43	163.11	112.28	428.2	186.33	72.88	446.79	710.44	2324.9	984.38	618.07	442.59	423.75	228.95	358.28	225.21	202.59
Endogenous	DLA-DQA1	NM_001011726.1	16512.6	19374	21148.6	16406	18505.8	17121.6	16631.2	24629.1	32513.5	30054.8	26903.2	21773.5	7810.5	10186.5	14667.9	18736.4	27399	5401.4	6128.68	21490.1	18903.1	20154.7	11769.3	11353.6	12630.4	29185.6	32509.9	12473.7
Endogenous	DLA-DQB1	NM_001014381.1	16928.9	18383.4	18387.8	15980.3	16720.9	13687.3	17942.2	16672.3	20224.2	19002.7	10298.9	7387.63	9739.48	13052.3	16524.8	15302.6	10022.3	11903.7	12364.7	17076.3	13787.4	14423.3	5397.42	4934.25	7493.34	7527.02	8660.24	7402.39
Endogenous	DLA-DRA	NM_001011723.1	44679.4	59264.4	61366.7	53595	66299.1	55255.1	66650.8	56910.1	63653.9	67574.5	73982.6	57009.9	31986.6	43365.9	41025.8	42818.4	76191	50808.6	43695.7	42119.9	31044.1	44644.5	35410	30845.2	40309.4	86713.6	105280	39124.9
Endogenous	DLA88	NM_001014767.1	7868.13	7310.3	7533.02	7427.23	15138.6	16585	15974.7	13995.2	14933.5	15114.6	20568.5	20365.5	12702.7	14545.1	8090.98	7706.87	19475.9	10695.7	10905	5946.37	10084.5	8618.31	11898.9	12865.3	13046.2	5922.28	4965.58	12984
Endogenous	DMBT1	XM_014109111.2	20	20	20	20	20	20	20	20	20	20	20	20	20	20	20	20	20	20	20	20	20	20	20	20	20	20	20	20
Endogenous	DNMT3A	XM_022404353.1	191.14	209.73	140.28	240.29	207.22	152.45	228.85	185.5	151.55	195.46	147.75	191.33	359.32	241.67	195.91	227.04	142.45	131.41	144.08	194.93	124.45	133.31	119.72	140.92	144.79	141.59	126	106.49
Endogenous	DOCK2	XM_546246.5	1815.82	2383.96	2509.14	2344.9	2148.5	2118.92	2184.71	2417.05	2508.52	2405.18	1772.97	2198.06	2473.88	2510.8	1628.83	2367.49	2127.92	2058.74	2163.12	3750.23	2668.53	2486.98	1879.28	2088.21	1987.5	3049.64	2342.4	1876.57
Endogenous	DOK1	XM_540216.6	297.18	372.6	422.71	386.33	337.18	374.62	295.76	293.62	402.63	352.29	420.43	389.41	426.69	421.32	293.86	342.91	451.64	311.49	351.74	264.68	297.86	251.9	255.15	329.15	315.57	158.76	209.34	316.87
Endogenous	DOK2	XM_543259.6	20	20	20	20.71	20	20	22.3	28.9	20	20	22.81	20	23.64	21.39	20	20	20	23.36	22.85	20	25.5	20	21.59	27.59	33.41	20	22.82	20
Endogenous	DUSP1	XM_014112785.1	6613.94	6609.72	3731.44	4481.61	4363.35	3522.87	4284.1	9107.96	7841.09	8392.97	5931.64	12645.9	6420.49	6424.58	3680.26	11796.7	3852.78	5147.34	5652.74	1708.8	2194.19	7555.31	2982.32	3496.45	20621.2	14357.9	13789.5	19535.8
Endogenous	DUSP6	XM_860257.1	2352.58	5298.93	4393.56	5232.52	3807.14	3540.6	3155.37	3618.58	3044.6	4550.53	3539.43	4433.25	3907.61	5626.85	3359.81	3504.26	5346.85	2955.24	2304.22	1188.38	1132.29	3058.31	1367.02	949.99	2746.12	6051	5530.1	2650.58
Endogenous	EBI3	XM_005633060.3	20	24.54	20.57	20.71	21.81	20	20	20	20	20	20	20	20	24.59	20	20	22.09	20	20	21.46	20	20	20	20	20	25.74	20	20
Endogenous	EGFR	XM_533073.2	20	20	20	21.75	20	20	20	20	20	20	20	20	20	20	20	20	20	20	20	20	20	20	20	20	20	20	20	20
Endogenous	EGR1	XM_846145.3	265.76	980.58	564.86	925.94	427.16	389.99	203.64	375.65	584.72	300.79	336.78	492.96	1093.33	753.88	316.25	848.66	502.44	437.06	480.91	562.45	739.56	540.16	266.93	319.29	4177.96	5907.27	6267.24	4047.94
Endogenous	ELANE	NM_001003378.2	20	20	20	23.82	20	20	20	20	20	20	20	20	20	20	20	20	20	20	20	20	20	20	20	20	27.23	20	20	20
Endogenous	ENTPD1	XM_005637555.3	1010.68	1178.04	1161.52	1385.81	1125.15	723.25	893.09	1212.72	1127.59	1143.49	1454.66	1633.07	1613.4	1436.12	744.45	1211.93	1661.92	1066.85	775.03	557.08	396.81	607.68	459.27	339	564.32	797	957.4	546.74
Endogenous	EOMES	XM_845645.3	238.27	265.5	222.58	184.36	337.18	479.8	541.09	644.11	689.9	653.09	307.45	237.48	185.57	178.58	274.27	288.11	107.11	245.3	226.55	939.79	1072.1	517.65	254.17	222.72	134.89	426.93	304.58	158.44
Endogenous	EP300	XM_022424377.1	2027.91	2543.49	2386.62	2472.29	2113.97	1928.66	1834.66	2454.33	2311.73	2296.33	2247.72	2914.98	3063.68	2570.69	1638.63	2403.5	2363.13	2392.62	2503.94	2492.11	2405.35	2400.42	2266.92	2481.42	2455.29	2587.31	1831.46	2335
Endogenous	EPCAM	XM_005626238.1	35.35	94.82	76.69	88.04	48.17	40.18	41.7	53.13	41.85	44.48	23.9	20	33.1	23.53	27.99	42.28	24.29	43.8	66.57	53.65	67.33	46.74	158	204.98	138.61	74.02	66.47	124.67
Endogenous	EPHA5	XM_005628243.2	20	20	20	20	20	20	22.3	20	20	20	20	20	20	20	20	20	20	20	20	20	20	20	20	20	20	20	20	20
Endogenous	EPSTI1	XM_005633925.1	552.47	497.54	370.34	1027.45	171.77	170.18	159.03	262.86	197.92	355.8	228.14	311.76	1005.86	1138.84	327.45	156.58	167.85	193.71	190.78	226.23	225.44	178.32	592.74	578.47	778.42	2202.22	675.64	728.55
Endogenous	ERBB2	NM_001003217.1	20	20	20	20	20	20	20	20	20	20	20	20	20	20	20	20	20	20	20	20	20	20	20	20	20	20	20	20
Endogenous	ERBB3	XM_538226.6	120.44	56.89	41.15	39.36	56.35	53.18	65.94	105.33	64.47	57.35	54.32	52.9	54.37	36.36	81.16	42.28	39.75	86.63	52.66	88.52	133.63	34.63	163.89	60.11	58.16	45.05	26.79	37.66
Endogenous	ERBB4	XM_003434277.4	20	20	20	20	20	20	20	20	20	20	20	20	20	20	20	20	20	20	20	20	20	20	20	20	20	20	20	20
Endogenous	ESR1	NM_001286958.1	20	20	24.32	20	20	20	20	20	20	20	20	20	20	20	20	20	20	20	20.87	29.51	34.68	20	20	20	24.75	20	20	20
Endogenous	ESR2	XM_861041.4	20	20	20	20	20	20	20	20	20	20	20	20	20	20	20	20	20	20	20	20	20	20	20	20	20	20	20	20
Endogenous	ETS1	XM_546405.5	2850.07	2739.83	2035.93	1696.53	3725.34	4057.04	4377.19	3449.86	3772.95	2813.65	1767.54	2046.12	920.76	1137.77	3323.43	2497.45	790.65	2374.12	3815.52	5732.65	8167.78	3861.62	7177.59	8265.14	4729.9	2203.29	1070.5	4512.86
Endogenous	F13A1	XM_022414421.1	1243.71	2031.44	3403.18	2010.35	1018.81	1322.41	924.12	1260.26	2116.07	1933.51	2563.86	2832.82	656	893.97	1312.58	2278.24	1971.11	658.02	598.16	421.16	374.37	1013.66	1242.39	2166.06	4993.5	1681.97	2823.58	4898.56
Endogenous	FABP7	XM_533484.6	36.66	20	20	20	20	20	20	20	20	20	20	20	20	20	20	20	20	20	20	20	20	20	20	20	20	20	20	20
Endogenous	FADD	XM_005631743.1	569.49	662.65	559.25	611.08	618.01	555.43	548.85	569.54	637.87	587.54	483.44	599.88	945.58	764.58	454.79	709.31	527.84	585.99	648.84	602.68	642.65	589.5	606.47	670.12	650.95	616.79	491.1	664.92
Endogenous	FAS	XM_005636650.1	949.15	1387.76	756.57	1655.1	898.85	673.61	852.36	728.94	540.61	681.18	632.27	1123.23	2687.81	1923.74	1063.5	1227.59	564.28	957.83	731.31	864.68	587.57	724.54	594.7	716.44	673.23	669.35	547.65	641.54
Endogenous	FASLG	XM_848916.1	222.56	248.77	238.48	162.61	412.61	530.62	451.88	730.8	787.16	1011.23	224.88	199.21	89.83	129.39	285.47	231.74	68.46	139.2	147.06	908.5	1030.28	443.21	375.86	577.49	298.25	625.37	287.72	279.21
Endogenous	FAT1	XM_022404178.1	35.35	89.25	66.4	64.22	72.71	87.45	79.51	48.47	80.3	33.94	20	34.89	23.64	29.94	55.97	50.11	20	53.54	62.6	116.24	142.81	69.25	279.68	390.25	205.43	40.76	32.74	242.85
Endogenous	FBXW11	XM_861445.4	362.64	480.81	433.93	462.97	374.44	369.9	355.88	425.06	454.65	381.55	432.38	423.18	464.52	505.8	359.63	521.41	408.58	366.97	364.66	372.88	315.2	344.52	339.55	325.21	315.57	449.45	398.83	307.78
Endogenous	FCAR	XM_014116440.1	70.7	80.32	96.33	74.57	79.07	76.82	78.54	69.91	74.64	76.08	60.84	95.67	83.92	82.34	39.18	100.21	81.72	62.3	71.54	42.03	41.82	64.92	58.88	63.07	74.25	106.2	135.92	103.89
Endogenous	FCER1A	NM_001110766.2	95.57	63.59	104.74	53.86	98.15	124.09	94.06	93.21	110.84	88.95	45.63	58.52	39.01	69.51	104.95	158.15	34.23	37.96	52.66	84.95	73.45	50.21	36.31	43.36	39.6	192.01	113.1	48.05
Endogenous	FCER1G	NM_001003171.2	7178.19	10911.3	10110.4	11387.9	6834.49	7176.93	5449.66	7720.94	8964.16	9693.29	11332	11881.6	15878.7	13188.1	5153.77	9521.63	12055.3	6780.71	6893.78	4220.58	4071.14	7525.88	4214.9	3163.36	11696	15907.9	20553.8	11215.3
Endogenous	FCER2	XM_022407108.1	534.14	391.56	224.45	389.44	371.72	204.45	361.69	655.3	694.42	691.71	321.57	165.45	218.67	203.17	397.41	228.61	239.63	563.6	531.59	785.99	488.62	411.18	401.37	252.28	225.23	912.85	272.83	215.58
Endogenous	FCGR1A	XM_014120558.2	2677.26	4833.74	3070.25	4991.19	3359.08	3212.07	2065.44	1922.08	2275.53	1977.98	4751.83	8033.65	13075	8258.49	874.59	7700.61	5126	4227.48	4101.69	1195.53	520.24	1997.9	766.43	1178.62	1210.32	3179.43	6153.15	1232.43
Endogenous	FCRL2	XM_849766.5	268.38	70.28	92.58	165.72	80.89	27.18	89.21	190.16	47.5	146.3	38.02	41.64	62.64	185	656.29	228.61	35.34	49.64	20.87	93	53.04	43.28	52.01	24.64	32.18	25.74	46.63	37.66
Endogenous	FGFR1	XM_014120029.1	34.04	39.04	24.32	35.21	29.99	29.54	23.27	77.37	85.95	87.78	26.07	27.01	31.91	20	20	20	20	20	25.83	20	21.42	25.97	27.48	29.56	34.65	34.33	20	32.47
Endogenous	FGFR3	XM_005618534.2	20	20	20	20	20	20	20	20	20	20	20	20	20	20	20	20	20	20	20	20	20	20	20	20	20	20	20	20
Endogenous	FLT3	NM_001020811.1	526.29	370.37	488.17	336.61	499.86	308.44	300.6	494.04	572.28	637.87	332.43	352.27	121.74	131.53	396.01	444.69	253.98	1184.63	740.25	347.84	155.05	186.11	163.89	160.63	128.7	587.83	300.61	166.23
Endogenous	FLT3LG	NM_001003350.1	123.06	143.91	108.48	113.93	138.14	173.72	155.15	126.77	125.54	141.62	111.9	88.91	81.56	89.82	155.33	103.34	57.42	106.1	118.24	225.34	269.3	158.41	318.94	407	212.86	134.09	86.31	219.47
Endogenous	FN1	XM_536059.2	4757.53	15014.4	21083.1	14298.3	7780.6	19325.6	8626.37	10718.7	16332.5	13948.9	17126.8	20565.8	6807	11395.9	5318.89	8519.52	24885.7	3310.53	4967.14	2633.39	4243.53	14283.9	13573	6859.86	17732.8	2061.7	6516.27	17586.5
Endogenous	FOS	XM_547914.5	1699.31	15161.6	7512.44	7873.63	10164.5	9253.31	3812.83	7490.7	9163.21	8179.96	8831.2	10900.2	5039.95	6327.27	3039.36	7977.75	9782.69	8469.56	6584.76	6988.99	5589.02	12873.8	4621.17	5363.92	31288.9	31745	25813.1	30344.6
Endogenous	FOXA1	XM_847261.4	20	20	20	20	20	20	20	20	20	20	20	20	20	20	20	20	20	20	20	20	20	20	20	20	20	20	20	20
Endogenous	FOXP3	NM_001168461.1	20	32.35	20	21.75	29.99	29.54	32	26.1	24.88	23.41	35.85	23.64	20	26.73	20	20	20	31.15	39.75	28.61	24.48	23.37	36.31	44.35	40.84	20	20	61.04
Endogenous	FPR2	XM_005616212.2	392.75	536.59	564.86	454.69	198.13	193.81	170.67	268.46	166.25	270.36	638.79	649.4	270.67	377.48	256.08	386.75	865.74	700.85	203.69	83.16	86.71	286.53	156.03	44.35	196.77	304.64	403.79	155.84
Endogenous	FYN	XM_005627719.2	883.69	1049.75	1008.14	744.69	1319.64	1747.85	1535.02	1310.59	1576.59	1175.09	1153.74	1184	502.34	597.76	1255.21	1105.46	962.92	1071.71	1278.8	2363.35	3058.2	1650.78	2561.32	2708.07	2110.02	1088.77	844.3	2229.81
Endogenous	GATA3	XM_844060.1	171.5	373.71	232.86	157.43	331.73	413.62	305.45	229.31	356.26	203.65	133.62	177.83	86.28	93.03	235.09	180.07	77.3	142.12	226.55	572.28	746.7	346.26	956.82	1229.87	709.11	216.68	123.02	632.45
Endogenous	GBP5	XM_547291.4	269.69	363.67	268.4	263.08	402.62	638.16	447.03	240.49	332.51	298.45	127.11	130.56	107.56	105.86	355.43	259.92	65.15	184.95	411.36	531.15	925.21	342.79	720.31	1056.42	574.22	327.17	219.26	553.23
Endogenous	GFAP	XM_005624376.3	20	20	21.51	21.75	20	24.82	27.15	20	27.14	26.92	20	32.64	20	23.53	20	20	20	20	24.84	20	20	20	20	30.55	34.65	20	20	32.47
Endogenous	GH1	NM_001003168.1	20	35.7	28.06	21.75	31.81	20	36.85	35.42	20	36.28	20	28.14	20	20	34.98	20	20	22.39	21.86	86.74	48.96	44.15	41.22	59.13	30.94	20	20	28.57
Endogenous	GPI	XM_848765.5	2386.62	2985.25	3765.11	2791.3	3469.96	5241.18	3361.92	2633.3	3434.79	3103.91	5629.63	5023	4441.87	5250.44	2001.05	2982.85	7296.98	2991.26	3281.95	1395.83	1989.16	2506.03	3203.12	3270.78	3467.6	1834.29	3269.05	3324.58
Endogenous	GSK3A	XM_014116630.2	1962.45	2308.1	1950.82	2353.18	1781.33	1678.12	1551.51	1991.99	1848.02	1927.66	1900.08	2234.07	3541.2	2970.62	1788.35	2531.9	1867.31	2055.82	1900.81	1580.03	1546.44	1698.39	1485.76	1560	1410.8	1126.32	1146.89	1311.65
Endogenous	GSK3B	XM_535751.2	939.99	932.61	924.91	924.91	784.33	778.79	854.3	909.77	822.22	939.84	795.23	866.62	812.02	911.08	1069.09	1002.11	875.68	903.32	763.1	905.81	788.52	803.31	726.2	718.41	852.67	824.89	780.8	727.25
Endogenous	GZMA	XM_544335.2	708.26	462.96	399.33	391.51	628.01	814.24	1111.27	1087.81	1373.01	1747.41	346.56	255.48	276.58	487.62	552.74	548.03	135.82	722.26	725.35	2231.01	3306.08	1911.33	363.1	351.81	321.76	2102.46	1025.86	287.01
Endogenous	GZMB	XM_547752.2	1933.65	1144.57	1125.04	949.77	2443.88	2779.54	3902.04	3847.88	4368.98	5105.31	1786.01	1167.12	978.68	1375.17	1883.51	1539.18	640.47	2549.34	2985.85	5329.38	8059.65	4725.53	1094.2	1300.82	809.36	6560.53	3802.81	710.37
Endogenous	GZMH	XM_014115811.2	225.18	157.29	152.44	121.18	283.56	220.99	442.18	430.65	490.85	544.24	229.23	162.07	133.56	165.75	282.67	170.67	87.24	321.22	357.71	794.94	901.75	510.73	137.39	159.65	142.32	209.17	139.89	125.97
Endogenous	GZMK	XM_546318.2	734.45	697.23	524.65	618.33	1133.33	1552.85	1872.47	1748.7	2026.72	1815.3	827.82	725.93	202.12	216.01	973.94	718.7	292.63	762.17	745.22	975.56	1229.2	872.57	517.17	454.3	334.14	2227.96	1491.16	368.82
Endogenous	HAMP	NM_001007140.1	28.8	25.66	23.38	22.79	20	20	22.3	21.44	26.01	25.75	21.73	27.01	35.46	23.53	20	32.88	20	20	20	20	20	20	20	21.68	20	20	28.77	20
Endogenous	HAVCR2	NM_001254715.1	77.24	53.55	40.21	51.79	72.71	37.82	66.91	87.62	58.81	80.76	42.37	54.02	52.01	42.77	43.38	40.71	33.13	29.2	41.73	59.02	39.78	45.88	47.1	47.3	75.49	86.89	48.61	59.74
Endogenous	HBEGF	XM_005617277.3	54.99	37.93	47.7	37.29	56.35	30.73	29.09	67.11	64.47	93.63	44.54	36.02	54.37	63.09	88.16	42.28	45.27	40.88	35.77	59.91	46.92	94.35	98.13	72.92	331.66	420.49	295.65	323.37
Endogenous	HCK	XM_022409133.1	1944.12	2497.75	2072.4	2633.87	1724.07	1489.04	1389.57	1671.33	1495.16	1775.5	2623.61	3461.97	5158.14	3816.46	1074.69	2574.18	3046.67	1774.51	1487.46	771.69	369.27	1700.12	713.44	528.21	1039.54	2116.4	1949.52	1084.39
Endogenous	HCST	XM_850362.1	30.11	25.66	20	20	29.08	36.64	20.36	30.76	36.19	35.11	20	23.64	23.64	20	33.58	20	20	26.28	27.82	37.56	55.08	30.3	30.42	37.45	34.65	76.16	25.8	28.57
Endogenous	HDC	XM_544676.5	20	20	20	20	20	20	20	20	20	20	20	20	20	20	20	20	20	20	20	20	20	20	20	20	20	20	20	20
Endogenous	HIF1A	NM_001287163.1	1836.77	3123.58	3112.34	2555.15	2225.75	2699.18	1996.59	2475.77	2474.59	2525.73	3526.39	3077.05	2558.98	2660.51	1434.32	2387.85	4478.9	3507.16	2934.18	2050.38	2097.28	2469.67	1911.67	1821.15	1967.7	3757.61	4724.49	1923.32
Endogenous	HLA-DRB1	NM_001014768.1	16367.3	16871.8	17657.5	16064.2	17944.2	17356.8	17630	16210	18841	20303	22447.9	17486.5	12163.7	14771.8	15226.2	14870.4	22581.1	13405.7	12901.2	11419.7	10315	13386.3	9889.06	8714.52	11180	19948.7	21953.7	11436
Endogenous	HMGB1	NM_001002937.2	2696.89	2503.33	2396.91	2441.22	2861.94	2852.81	2909.07	3010.82	2880.61	2636.92	2249.9	2414.15	2716.18	2415.63	2198.36	2533.47	2316.75	2846.22	2817.92	2544.87	3136.75	2499.97	2981.34	2727.78	2390.94	3872.39	3814.71	2537.59
Endogenous	HMGCR	XM_536323.6	352.17	408.3	447.96	442.26	475.32	521.16	480	527.59	585.85	538.39	439.98	443.44	393.6	411.69	341.44	349.17	452.75	520.77	487.87	407.75	561.04	320.29	408.24	434.59	336.61	475.2	439.51	303.89
Endogenous	HNF1A	XM_014107971.2	20	20	20	20	20	20	20	20	20	25.75	22.81	20	20	21.39	20	20	20	20	20	20	20	20	20	20	20	20	20	20
Endogenous	HRAS	XM_540523.4	107.35	109.33	113.16	101.5	167.23	184.36	164.85	120.25	136.85	115.87	122.76	115.92	100.47	126.18	118.94	117.44	110.43	105.13	115.26	159.17	130.57	115.13	144.26	203.99	146.03	87.96	115.09	135.06
Endogenous	HSD11B1	NM_001005756.1	20	20	20	20	20	20	20.36	20	20	20	20	20	20	20	20	20	20	20	20	21.46	24.48	20	38.27	74.9	45.79	20	20	29.87
Endogenous	ICAM1	NM_001003291.1	40.58	31.24	44.89	39.36	64.53	65	54.3	88.55	102.92	67.88	43.46	39.39	40.19	25.66	37.78	42.28	26.5	36.99	48.69	32.19	53.04	33.76	38.27	41.39	39.6	96.54	52.58	48.05
Endogenous	ICAM2	XM_005624303.1	1055.19	1113.33	869.73	755.05	1184.22	1227.87	1141.33	1218.31	1221.46	1007.72	598.6	731.56	387.69	412.76	1214.63	1016.2	398.64	890.66	1181.42	1893.9	2454.31	1279.42	1655.54	1845.79	1316.75	640.39	390.9	1279.19
Endogenous	ICAM3	XM_003432853.4	2003.03	2029.21	1719.83	2805.8	1913.11	1142.78	2084.84	1982.67	1420.51	1760.29	1781.67	2157.54	3270.53	3512.77	3888.76	1767.79	1740.32	1574.96	1256.94	418.48	160.15	273.54	187.44	179.36	232.66	1418.09	2027.9	257.14
Endogenous	ICAM4	XM_848909.4	27.49	25.66	20	20	20	20	20	20	26.01	20	20	20	26	21.39	20	20	20	20	20	27.72	20	25.97	50.05	33.51	249.98	24.67	20	246.75
Endogenous	ICOS	NM_001002972.2	1163.85	1453.58	977.28	1301.91	1933.11	2365.92	1953.93	1386.1	1822.01	1385.76	700.72	746.19	329.77	423.46	1954.88	1034.99	364.41	1077.55	1709.04	2266.77	2782.78	1280.28	2034.34	2606.57	1520.94	1068.39	796.67	1467.49
Endogenous	ICOSLG	XM_014109855.2	149.25	200.8	145.89	164.68	150.87	68.54	130.91	85.76	75.78	80.76	105.38	66.4	107.56	139.01	174.92	81.42	100.49	117.78	72.53	261.1	78.55	169.67	88.32	63.07	173.26	561.01	269.86	170.13
Endogenous	IDH1	XM_014111093.2	251.36	303.43	402.13	351.11	289.92	373.44	315.15	270.32	439.95	374.53	485.61	487.33	335.68	408.49	190.31	269.32	542.19	220.96	271.26	107.3	121.39	214.68	130.52	139.94	225.23	262.81	345.26	219.47
Endogenous	IDH2	XM_014112432.1	784.19	572.28	706.07	592.44	798.87	828.43	780.6	846.39	739.66	663.62	626.84	608.88	463.33	544.29	548.54	477.57	636.06	844.91	635.92	799.41	871.15	672.6	733.07	486.82	488.83	582.47	616.11	503.88
Endogenous	IDO1	XM_532793.2	20	25.66	20	82.86	20	20	20	20	20	20	20	20	20	20	20	20	20	20	20	20	20	20	20	20	20	22.53	23.81	20
Endogenous	IDO2	XM_022404003.1	20	40.16	20	26.93	20	31.91	31.03	20.51	20	23.41	20	27.01	20	26.73	30.79	20	28.71	20	22.85	20	20	20.78	27.48	20	25.99	20	20	27.27
Endogenous	IFGGC1	NM_001313803.1	701.72	730.7	430.19	640.08	578.93	535.34	604.12	503.36	600.55	485.72	308.53	348.9	250.58	359.3	793.43	433.73	155.7	565.55	916.12	932.64	2239.08	432.82	1015.7	1346.15	785.84	1669.09	363.12	724.66
Endogenous	IFI35	XM_548077.6	276.24	210.84	220.71	277.58	199.04	160.72	188.12	181.77	201.31	218.87	182.51	175.57	275.4	305.83	233.69	150.32	163.43	192.73	193.76	250.37	276.44	177.46	263.98	262.14	233.9	441.95	291.68	235.06
Endogenous	IFIH1	XM_545493.4	642.8	545.51	455.44	920.77	374.44	394.71	317.09	362.6	368.7	393.26	300.93	424.3	699.73	938.88	510.76	311.59	277.17	348.48	434.21	415.8	638.57	367.03	761.53	937.18	824.21	2089.59	546.66	699.98
Endogenous	IFIT2	XM_005618758.3	383.59	20	20	20	209.03	229.26	228.85	230.24	211.49	283.24	247.69	249.86	387.69	593.48	261.68	153.45	247.36	193.71	186.8	120.72	207.08	176.59	314.03	284.8	294.54	718.7	230.17	289.6
Endogenous	IFNA7	NM_001006654.1	66.77	43.51	65.46	42.46	120.88	73.27	132.85	20.51	32.8	32.77	20	43.89	35.46	57.74	109.15	40.71	23.19	33.1	21.86	20	25.5	24.24	51.03	48.29	43.31	21.45	20	41.56
Endogenous	IFNAR1	XM_003640073.4	1667.89	2892.66	2938.39	2970.48	2223.03	2284.37	1881.2	1976.14	2033.5	2092.68	2586.67	2776.55	4366.22	3774.76	1508.49	2959.36	2858.94	2592.17	2324.09	1176.75	1020.08	1659.43	1169.77	1264.36	1343.98	2129.28	2072.55	1315.55
Endogenous	IFNAR2	XM_014109800.2	288.02	293.39	215.1	267.22	267.2	228.08	256	238.63	235.24	253.98	230.31	245.35	405.42	306.9	396.01	367.96	188.83	288.13	331.87	363.94	242.78	198.23	264.96	276.92	238.85	277.82	254.98	223.37
Endogenous	IFNB1	NM_001135787.1	20	20	20	20	21.81	20	20.36	20	20	20	20	20	20	20	20	20	20	20	20	20	20	20	20	20	20	20	20	20
Endogenous	IFNG	NM_001003174.1	20	24.54	20	20	20.9	20	20	20	20	20	20	20	20	21.39	20	20	20	20	26.83	20	20	20	20	20	20	64.36	37.7	20
Endogenous	IFNGR1	XM_003638758.2	5561.36	7621.54	7952.92	7800.09	6333.72	7292.74	5744.45	5879.02	6383.26	6690.03	7286.36	7545.19	9639.01	7544.17	5183.15	7088.38	7515.63	5581.48	5569.27	4791.07	4491.41	5549.62	5191.34	5886.22	5187.79	8240.35	8027.27	4919.34
Endogenous	IGF1R	XM_014112396.1	303.73	451.8	359.12	316.93	365.35	125.27	300.6	454.89	354	415.49	430.21	335.39	281.31	304.76	376.42	302.2	418.52	517.85	613.07	298.66	188.71	490.82	201.18	211.88	326.71	314.3	248.03	357.13
Endogenous	IGF2R	NM_001122602.1	733.14	954.92	925.85	982.91	829.77	866.24	742.78	844.52	765.67	911.75	1045.1	1188.5	1267.08	1200.87	684.28	1031.86	1218	854.65	847.56	911.18	923.17	755.7	698.72	818.93	665.8	829.18	740.12	615.57
Endogenous	IGHG	IGHG1_01.1	23536.3	1080.98	208.55	676.33	6562.75	1021.05	6296.2	23398.6	5243.23	8610.67	1246.08	396.17	189.12	218.14	7486.46	1368.51	326.86	21856.7	3033.54	5703.15	3241.81	1624.81	2636.89	381.38	1001.17	3163.34	791.71	957.12
Endogenous	IGHM	IGHM_01.1	40318.6	1480.35	814.56	630.76	10590.7	2208.74	2620.11	11403.8	11471.5	3796.79	2206.44	2921.74	5361.44	662.99	12002.1	3798.63	516.8	9854.71	9486.15	21451.6	31031.9	5682.06	7043.15	4447.43	3377.26	3902.42	1600.29	3236.27
Endogenous	IKBKB	XM_539954.6	891.55	1154.61	1080.15	1184.88	1137.87	978.51	1118.05	974.09	1049.55	964.41	999.47	1064.7	1145.33	1069.34	1050.9	1236.98	1109.79	1094.1	1054.24	1169.6	884.41	989.43	904.8	1038.69	895.98	705.83	674.64	972.7
Endogenous	IKBKE	XM_014111236.1	1159.93	1537.25	1608.54	1516.31	1445.06	1444.13	1732.84	1222.04	1339.08	1294.47	1512.24	1418.1	1049.59	1265.03	1186.64	1139.9	1688.42	1244.01	1106.9	1561.26	1164.93	1444.75	1201.17	1078.1	1358.83	1439.54	1403.85	1242.82
Endogenous	IKBKG	XM_003640238.4	226.49	252.12	235.67	210.25	223.58	193.81	207.51	209.73	206.97	234.08	206.41	235.22	273.04	268.4	261.68	256.79	203.18	211.23	210.65	194.93	260.12	186.11	290.48	326.19	221.52	148.03	140.88	212.98
Endogenous	IL10	XM_850467.1	54.99	93.71	176.75	79.75	109.06	172.54	116.36	78.3	78.04	99.48	57.58	84.41	55.55	83.41	46.18	95.51	99.38	71.06	72.53	34.87	35.7	63.19	43.18	49.27	53.21	107.27	238.11	51.95
Endogenous	IL10RA	XM_005620306.1	2586.92	4004.88	3697.77	3360.95	3495.41	2939.08	3172.83	4108.88	3955.04	4996.46	5261.35	4166.51	2856.84	4062.41	2367.68	3230.25	5053.12	4148.63	2934.18	1957.38	1997.32	4105.73	2811.57	2233.08	3897.03	6663.51	4969.55	3658.34
Endogenous	IL11	XM_022427532.1	20	20	20	20	20	20	20	20	20	20	20	20	20	20	20	20	20	20	20	20	20	20	20	20	20	20	20	20
Endogenous	IL11RA	XM_005626742.3	20	33.47	22.44	22.79	20	20	20.36	27.03	20	20	21.73	20	20	21.39	20	20	20	20	20.87	20	20	20	20	20	24.75	23.6	20	20
Endogenous	IL12A	NM_001003293.2	68.08	20	23.38	27.96	55.44	74.45	65.94	38.22	42.98	28.09	32.59	42.77	20	20	62.97	65.76	20	47.7	60.61	130.55	149.95	87.43	198.23	230.6	188.11	101.9	86.31	184.41
Endogenous	IL12B	NM_001003292.1	20	20	20	20	20	20	20	20	20	20	20	20	20	20	20	20	20	20	20	20	20	20	20	20	20	20	20	20
Endogenous	IL12RB1	XM_005632710.1	66.77	60.24	68.27	54.89	89.98	88.63	96	120.25	101.79	118.21	52.15	42.77	33.1	36.36	79.76	37.58	35.34	65.22	46.7	186.89	172.39	119.46	79.49	109.39	102.72	105.12	57.54	102.59
Endogenous	IL12RB2	NM_001025399.1	172.81	147.25	125.32	95.29	259.93	430.17	306.42	468.87	505.55	647.23	123.85	105.79	82.74	106.93	177.72	142.49	47.48	126.54	196.74	464.98	682.43	353.18	207.06	230.6	163.36	448.38	262.91	161.03
Endogenous	IL13	NM_001003384.1	20	20	20	20	20	20	20	20	28.27	20	20	20	20	20	20	20	20	20	20	20	20	20	20	20	20	20	20	20
Endogenous	IL13RA1	XM_538150.6	4184.11	5141.64	4723.68	5418.95	3850.76	3076.16	3035.13	4222.61	4156.36	4955.49	5222.24	7541.82	10285.5	8294.85	2822.47	6546.61	5026.62	4491.27	4624.33	1444.12	1034.36	3103.32	1648.67	1510.73	2402.08	4505.27	3888.13	2288.25
Endogenous	IL13RA2	NM_001003075.1	20	20	26.19	20	20	20	20	20	20	20	20	20	20	20	20	20	20	20	20	20	20	20	20	20	20	20	20	32.47
Endogenous	IL15	XM_844053.1	132.23	310.13	354.44	269.29	319.91	451.44	327.76	180.84	220.54	230.57	273.77	264.49	235.21	243.81	134.34	156.58	362.2	217.07	221.58	240.54	251.96	232.86	217.86	290.71	232.66	454.82	408.75	220.77
Endogenous	IL15RA	XM_022414662.1	96.88	146.14	133.73	121.18	119.06	142.99	110.54	83.89	106.31	120.55	196.64	149.69	122.93	99.45	89.56	129.96	172.27	134.33	126.19	101.04	118.33	95.22	90.28	114.31	92.82	136.23	135.92	122.07
Endogenous	IL16	XM_545880.4	20	20	20	20	20	20	20	20	20	20	20	20	20	20	20	20	20	20	20	20	20	20	20	20	20	20	20	20
Endogenous	IL17A	NM_001165878.1	35.35	33.47	25.25	25.89	20	20	37.82	32.62	20	28.09	20	28.14	28.37	28.87	40.58	39.15	20	22.39	20	21.46	20.4	29.43	20.61	41.39	56.93	22.53	20	46.75
Endogenous	IL17B	XM_022417823.1	20	20	20	20	20	20	20	20	20	20	20	20	20	20	20	20	20	20	20	20	20	20	20	20	20	22.53	20	20
Endogenous	IL17F	XM_538959.1	20	20	20	20	22.72	29.54	32	20	20	24.58	26.07	20	20	20	27.99	20	20	20	20	20	21.42	20.78	26.5	22.67	24.75	26.82	20	27.27
Endogenous	IL17RA	XM_543886.2	5501.14	8124.66	6034.83	8291.03	6036.53	4853.55	5300.33	5351.43	4881.32	5484.52	5857.77	7721.89	14110.4	10676.3	5026.43	7744.45	5770.89	5244.68	4464.36	4678.4	3633.53	5695.05	4438.64	4441.52	4618.52	5299.05	4705.64	4780.39
Endogenous	IL17RB	XM_022406601.1	69.39	110.44	111.29	80.79	89.98	95.72	60.12	57.79	105.18	58.52	70.61	51.77	70.92	87.69	76.96	61.07	47.48	70.08	77.5	80.48	64.27	51.94	82.43	81.79	63.11	68.65	74.41	58.44
Endogenous	IL18	NM_001003169.1	2617.04	5570.02	2104.19	5313.3	2277.56	2084.65	1640.72	2866.34	1857.07	2018.95	3190.7	4683.11	11310.3	8183.64	1574.26	5635.32	2415.03	3146.03	2238.64	1307.31	775.26	2726.77	3316.96	4210.92	15132.7	5509.3	7029.19	14994.4
Endogenous	IL18R1	XM_005625993.3	815.61	809.9	487.24	684.62	883.39	969.06	835.87	905.11	1123.06	856.74	639.88	1643.2	1259.99	974.17	593.32	1357.55	376.55	755.36	1175.46	1016.69	1367.93	808.51	616.29	769.65	594.02	899.98	681.59	505.18
Endogenous	IL18RAP	XM_538448.2	366.57	356.98	210.42	426.72	410.8	255.26	248.24	336.5	499.89	374.53	313.96	943.15	748.19	426.67	275.67	720.27	242.94	647.31	610.09	316.54	259.1	322.88	236.51	298.6	253.7	394.75	206.36	238.95
Endogenous	IL19	XM_547384.3	20	20	20	20	20	20	20	20	20	20	20	20	20	20	20	20	20	20	20	20	20	20	20	20	20	20	20	20
Endogenous	IL1A	NM_001003157.2	54.99	61.36	46.76	68.36	46.35	59.09	55.27	51.27	53.16	65.54	39.11	51.77	61.46	51.33	64.37	50.11	43.07	50.62	53.66	37.56	38.76	50.21	70.66	68	111.38	72.94	69.45	141.55
Endogenous	IL1B	NM_001037971.1	90.33	768.62	177.69	575.87	448.97	172.54	135.76	300.15	111.97	236.42	148.83	273.49	1148.88	531.46	48.98	189.46	252.88	277.42	108.31	56.33	47.94	475.24	374.88	130.08	1431.84	1984.46	686.55	1453.21
Endogenous	IL1R1	XM_005625999.3	769.79	715.08	1144.68	807.87	606.2	869.79	644.84	552.76	980.56	821.62	1557.87	1448.49	439.7	596.69	591.92	1099.19	1325.12	2876.4	2128.35	409.54	340.71	702.03	366.04	269.03	643.52	1379.47	1423.7	566.22
Endogenous	IL1R2	XM_538451.6	166.26	68.05	40.21	106.68	46.35	48.45	50.42	106.26	184.35	129.91	135.8	442.31	198.57	180.72	104.95	292.8	83.92	983.13	908.17	27.72	20	41.55	40.24	37.45	69.3	41.83	31.75	70.13
Endogenous	IL1RAP	XM_014110431.1	1632.54	3785.11	3136.65	3749.35	2629.28	2604.63	1739.63	1910.89	2586.55	2027.14	3670.88	5430.42	6711.26	3982.21	1105.48	5113.9	4108.97	3004.89	2213.8	838.75	677.33	1520.93	768.4	879.04	1190.52	1122.03	1507.04	1120.75
Endogenous	IL1RL1	XM_005625995.3	74.62	35.7	44.89	46.61	80.89	117	81.45	50.34	52.03	37.45	31.51	46.14	37.82	29.94	92.36	93.95	24.29	40.88	92.41	40.24	57.12	35.49	28.46	36.46	27.23	20	27.78	20
Endogenous	IL1RL2	XM_849121.3	20	20	20	20	20	20	20	20	20	20	20	20	20	20	20	20	20	20	20	20	20	20	20	20	20	20	20	20
Endogenous	IL1RN	NM_001003096.1	5205.27	8085.62	8562.67	7895.38	5453.96	5046.18	5186.88	5127.72	5349.54	6145.8	8748.63	8522.11	9285.6	8491.6	3580.91	6894.22	8873.88	6891.67	4679.98	2193.45	1440.35	5121.99	2756.61	1477.22	3989.85	9586.57	9270.4	3788.21
Endogenous	IL2	NM_001003305.1	449.05	711.73	614.42	647.33	490.77	545.98	513.94	528.52	528.17	606.27	579.04	650.53	684.36	629.84	472.98	563.69	597.41	450.68	438.19	431	480.46	526.31	617.27	732.2	768.52	832.4	907.79	729.85
Endogenous	IL21	NM_001003347.1	20	20	20	20	20	20	22.3	20	20	20	24.99	20	20	20	20	20	20	20	20	20	20	20	20	30.55	25.99	20	20	20
Endogenous	IL21R	XM_844902.4	240.89	199.69	166.47	133.61	170.86	168.99	260.85	237.7	330.25	162.69	145.58	210.46	132.38	141.15	352.63	272.45	101.59	297.86	476.94	398.81	327.45	210.35	324.83	517.37	316.81	109.41	90.28	279.21
Endogenous	IL22	XM_538274.1	20	20	20	20	20	20	20	20	20	20	20	20	20	20	20	20	20	20	20	20	20	20	20	20	20	20	20	20
Endogenous	IL22RA1	XM_850020.4	20	20	20	20	20	20	20	20	20	20	20	20	20	20	20	20	20	20	20	20	20	20	20	20	20	20	20	20
Endogenous	IL22RA2	XM_014112310.2	20	20	20	20	20	26	20	20	20	20	20	20	23.64	24.59	20	20	20	20	20	20	20	20	20	20	25.99	20	21.83	35.06
Endogenous	IL23A	XM_538231.2	20	20	20	20	20	20	20	20	20	20	20	20	20	20	20	20	20	20	20	20	20	20	20	20	20	20	20	20
Endogenous	IL23R	XM_847058.1	44.51	20	23.38	33.14	39.99	42.54	45.58	20	20	20	20	20	20	20	102.15	31.32	20	20.44	38.75	45.6	38.76	34.63	22.57	20	32.18	57.92	30.76	20
Endogenous	IL24	XM_846427.3	20	27.89	21.51	20	20	20	21.33	20.51	20	25.75	30.42	30.39	20	25.66	33.58	20	20	20.44	21.86	20	20	24.24	27.48	30.55	34.65	20	26.79	32.47
Endogenous	IL25	XM_005623236.3	20	20	20	20	20	20	20	20	20	20	20	20	20	20	20	20	20	20	20	20	20	20	20	20	20	20	20	20
Endogenous	IL26	XM_846075.2	20	20	20	20	26.36	20	20.36	20	20	20	21.73	20	20	21.39	20	20	20	20	20	24.14	20	20	20	20	20	20	20	20
Endogenous	IL27	XM_844736.5	20	22.31	29.93	20.71	26.36	20	20	20	22.62	20	35.85	38.27	20	22.46	20	20	24.29	20	20	20	20	20	20	23.65	20	20	21.83	20
Endogenous	IL29L	NM_001114853.1	28.8	39.04	30.86	22.79	30.9	26	38.79	22.37	31.67	44.48	46.71	49.52	26	36.36	48.98	32.88	28.71	30.18	35.77	24.14	30.6	36.36	44.16	37.45	40.84	23.6	24.8	42.86
Endogenous	IL2RA	NM_001003211.2	132.23	266.62	251.57	179.18	249.93	402.99	217.21	178.97	249.95	201.31	117.33	104.67	63.83	55.61	270.07	184.76	61.84	243.35	396.46	354.1	399.87	243.24	806.67	935.21	638.57	198.45	154.77	633.75
Endogenous	IL2RB	XM_847855.1	1008.06	967.19	722.91	648.37	1055.17	1448.86	1197.57	2128.08	1859.33	2097.37	675.73	576.24	345.14	492.96	1192.24	754.72	247.36	718.37	869.42	3618.79	4808.66	2061.09	1251.22	1206.22	902.17	1788.16	1091.34	829.85
Endogenous	IL2RG	NM_001003201.1	1601.12	1511.59	1096.99	1102.02	1812.23	2065.74	1865.69	1711.41	1924.93	1425.55	1198.28	1411.35	1113.42	814.83	1820.54	1230.72	733.23	1149.59	1654.39	2870.35	3617.2	1852.47	4703.61	5931.55	3351.28	1508.19	1039.75	3338.87
Endogenous	IL3	NM_001013835.1	20	20	20	20	20	20	20	20	20	20	20	20	20	20	20	20	20	20	20	20	20	20	20	20	20	20	20	20
Endogenous	IL31RA	XM_014108431.2	335.15	524.32	560.18	548.94	349	317.9	437.33	287.1	283.88	337.08	810.44	543.61	343.95	327.22	267.27	546.46	901.08	1030.83	534.57	167.21	68.35	318.56	168.79	71.94	272.26	463.4	469.27	250.64
Endogenous	IL32	XM_005621651.2	74.62	71.4	58.92	53.86	122.69	138.27	115.39	71.77	56.55	85.44	41.28	68.65	28.37	33.15	103.55	51.67	32.02	51.59	66.57	273.62	244.82	158.41	166.83	204.98	164.59	94.4	41.67	146.75
Endogenous	IL34	XM_022419223.1	36.66	27.89	51.44	21.75	21.81	20	20	33.56	33.93	37.45	35.85	24.76	44.92	41.7	47.58	20	24.29	28.23	25.83	21.46	27.54	29.43	74.58	69.97	233.9	53.63	42.66	210.38
Endogenous	IL3RA	XM_014111816.1	20	20	20	20	20	20	20	20	27.14	20	20	20	20	20	20	20	20	20	20	20	20	20	20	20	20	20	20	20
Endogenous	IL4	NM_001003159.1	20	20	20	20	20	20	20	20	20	20	20	20	20	20	20	20	20	20	20	20	20	20	20	20	20	20	20	20
Endogenous	IL4R	XM_547077.2	221.25	377.06	346.96	356.29	225.39	339.17	198.79	205.07	266.91	230.57	318.31	366.91	551.98	351.81	232.29	366.4	340.11	286.18	326.9	153.8	286.64	263.15	251.23	312.39	247.51	149.1	169.65	262.33
Endogenous	IL5	NM_001006950.1	20	20	20	20	20	20	30.06	20	20	20	20	20	20	20	20	20	20	20	20	20	22.44	20	20	20	20	20	20	20
Endogenous	IL5RA	XM_022407196.1	413.7	100.4	164.59	333.51	106.33	75.63	134.79	260.07	82.56	223.55	53.23	78.78	72.1	288.72	449.19	527.67	60.73	27.26	32.79	20	20	20	20	20	29.7	26.82	35.72	35.06
Endogenous	IL6	NM_001003301.1	20	20	20	20	20	20	20	20	20	20	20	20	20	20	20	20	20	20	20	20	20	20	20	20	20	20	20	20
Endogenous	IL6R	XM_850012.1	223.87	314.59	288.98	285.86	242.66	250.54	254.06	240.49	269.17	225.89	245.52	267.86	330.95	337.91	243.48	288.11	286	260.87	254.37	216.39	169.33	176.59	223.75	232.57	198.01	153.39	136.91	220.77
Endogenous	IL6ST	XM_022405204.1	442.5	514.28	663.06	444.33	497.14	586.16	532.36	546.24	653.71	495.08	455.19	491.83	296.68	344.33	510.76	587.18	486.98	644.39	673.68	619.67	669.17	457.92	684	866.23	697.98	558.87	486.14	666.22
Endogenous	IL7	NM_001048138.1	20	58.01	36.47	45.57	34.54	50.82	40.73	52.2	62.2	64.37	22.81	28.14	20	20	20	20	36.44	24.34	37.76	98.36	112.21	65.79	42.2	47.3	38.36	90.11	72.42	37.66
Endogenous	IL7R	XM_850315.1	3845.04	5462.92	3964.3	3345.41	6648.18	8884.59	7025.41	4615.04	7172.68	3187.01	2839.8	4084.35	635.9	775.27	5703.71	4421.82	1192.61	3627.86	7665.82	7811.65	11399.4	4321.28	17927.3	21698.1	11246.8	3948.55	2178.7	10747.8
Endogenous	IL9	XM_003431593.3	20	20	20	20	20	20	20	20	20	20	20	20	20	20	20	20	20	20	20	20	20	20	20	20.69	25.99	20	20	20
Endogenous	ILF3	XM_005632891.3	136.15	111.56	131.86	90.11	133.6	109.91	160	115.59	143.63	97.14	111.9	103.54	61.46	70.58	134.34	133.09	73.99	101.23	123.21	201.19	160.15	116	134.44	141.91	146.03	116.92	120.05	141.55
Endogenous	INPPL1	XM_542327.6	1382.49	2172.01	1769.39	2319	1621.37	1419.31	1658.17	1508.21	1423.91	1540.25	1692.58	1568.91	2184.29	1691.69	1410.53	1473.42	2152.21	1863.09	1379.15	2087.04	1333.24	1689.73	1641.8	1333.34	2011.01	1287.22	1274.88	1840.21
Endogenous	IRAK1	XM_549367.6	247.43	312.36	283.36	327.29	267.2	237.54	245.33	249.81	236.38	262.17	249.87	248.73	288.4	346.47	275.67	281.84	240.73	208.31	216.61	273.62	201.98	214.68	287.54	276.92	337.85	233.84	193.46	341.55
Endogenous	IRAK2	XM_005632168.3	192.45	327.98	252.5	295.18	205.4	153.63	184.24	292.69	324.59	361.66	221.62	299.38	274.22	248.09	151.13	250.53	303.67	310.51	231.51	285.25	246.86	359.24	256.13	343.93	376.21	369	328.39	336.35
Endogenous	IRAK4	XM_005636956.2	1064.36	852.29	851.03	904.19	1007.91	926.51	1009.45	864.1	899.13	948.03	951.67	1153.61	1254.08	1211.56	1116.67	1138.34	952.98	868.27	883.33	931.75	839.53	926.23	954.85	1029.82	874.95	1228.22	1173.68	918.16
Endogenous	IRF1	XM_003639368.4	1864.26	2281.33	1836.73	2244.43	2161.23	1935.75	2184.71	1722.6	1584.51	1769.65	1627.4	1764.75	2469.15	2382.48	2493.62	1849.21	1432.23	1745.31	1816.35	3442.63	3727.37	2064.55	2077.52	2513.94	2065.46	2607.69	2130.09	2132.41
Endogenous	IRF2	XM_005629996.3	1925.79	2453.13	2423.1	2535.47	2263.93	2270.19	1979.14	2170.96	2358.1	2022.46	2595.37	3294.27	3309.53	3062.58	1537.87	2375.32	2763.98	2673.93	2584.42	1221.46	2083	2251.53	1833.16	1605.33	1831.57	2244.05	2258.07	1737.61
Endogenous	IRF3	XM_005616307.2	544.62	533.24	495.65	471.26	407.16	475.07	473.21	468.87	435.43	452.95	464.97	433.31	469.24	466.23	562.53	508.89	480.36	418.56	407.39	497.17	386.61	367.9	349.36	388.28	342.8	331.46	298.63	344.15
Endogenous	IRF4	XM_005640152.1	860.13	303.43	286.17	292.08	696.17	358.08	633.21	1044	748.71	620.31	538.85	382.66	182.02	248.09	478.57	291.24	468.21	884.82	428.25	690.32	616.13	351.45	503.43	119.24	271.02	262.81	157.75	293.5
Endogenous	IRF5	XM_014119060.2	1364.16	1770.4	1825.51	1714.14	1619.56	1340.13	1855.99	1164.25	1134.37	1443.11	1778.41	1269.54	1083.87	1287.48	1199.23	1009.94	1865.1	1333.56	844.58	1149.93	584.51	1512.27	899.9	509.49	1149.68	1201.4	1024.86	1103.87
Endogenous	IRF8	XM_546793.4	810.38	916.99	1071.74	805.8	1104.24	1060.05	866.9	946.12	928.54	952.71	1057.05	833.98	969.22	820.18	566.73	851.8	1402.42	1137.91	805.83	935.32	786.48	808.51	490.67	386.3	443.04	1054.45	728.22	415.57
Endogenous	ISG15	XM_003639053.4	179.36	94.82	63.59	393.58	21.81	20	25.21	34.49	20	60.86	21.73	28.14	312.04	446.98	124.54	20	26.5	34.07	22.85	21.46	24.48	25.1	144.26	135.01	228.95	2046.68	220.25	209.09
Endogenous	ISG20	XM_545847.5	4946.05	5362.52	2299.65	7716.2	2673.81	1557.58	2039.26	3060.22	2223.51	2936.55	2063.04	5223.34	19398.6	13704.6	2854.65	6037.73	1549.28	2497.75	2405.57	2429.52	1179.21	2581.34	1906.76	1996.56	2200.36	6608.8	1920.75	1994.75
Endogenous	ITGA1	XM_005619335.3	259.22	230.92	187.97	154.32	239.93	328.53	274.42	375.65	521.38	333.57	172.73	270.11	83.92	100.52	306.46	280.28	108.22	550.94	1195.33	301.34	484.54	234.59	588.81	962.8	492.54	128.72	91.28	479.21
Endogenous	ITGA2	XM_005619334.3	20	54.66	83.23	51.79	49.08	47.27	30.06	31.69	32.8	37.45	22.81	33.76	37.82	47.05	83.96	20	20	20	20	91.21	122.41	79.64	386.65	510.47	732.63	56.85	64.49	699.98
Endogenous	ITGA2B	NM_001003163.2	85.1	102.63	257.18	61.11	69.07	20	58.18	111.86	158.34	112.36	55.41	36.02	156.02	96.24	208.5	37.58	38.65	72.03	46.7	153.8	64.27	303.84	610.4	575.51	2477.57	133.01	215.29	2463.57
Endogenous	ITGA4	XM_545551.2	2245.23	1444.66	1322.37	1848.78	2005.81	1481.95	2179.87	2264.17	1723.62	1907.76	1616.54	1628.56	1157.15	1485.31	2399.87	1615.91	1327.33	1987.68	1867.02	2762.15	3020.46	1735.61	1956.81	1515.65	1391	1591.86	882.99	1338.92
Endogenous	ITGA5	XM_022411219.1	1902.23	2492.17	2078.94	2567.58	2050.35	1581.22	2028.59	2052.58	1760.94	2097.37	2046.74	2422.02	3368.63	2739.64	1718.39	2132.62	2248.28	1672.3	1314.57	1618.48	1079.24	1771.97	1387.63	1245.64	1689.25	1314.04	1210.39	1559.7
Endogenous	ITGA6	XM_005640324.2	145.32	168.45	315.16	133.61	238.12	132.36	166.79	178.04	154.94	183.75	158.61	94.54	171.39	100.52	358.23	106.47	141.35	211.23	82.47	320.12	135.67	431.09	1233.56	558.76	4520.76	387.24	267.87	4473.9
Endogenous	ITGAE	XM_005624962.1	89.02	36.81	29.93	27.96	67.25	62.63	75.64	53.13	56.55	57.35	66.27	43.89	49.64	42.77	107.75	76.72	41.96	59.38	104.33	108.2	52.02	49.34	53.97	63.07	65.59	67.58	49.61	58.44
Endogenous	ITGAL	XM_547024.2	1582.79	2032.56	1985.42	2021.75	1878.58	1849.48	1637.81	1614.47	1763.2	2058.74	1944.62	1781.63	2177.2	1847.81	1320.98	1590.85	1677.38	1568.15	1691.15	1799.11	2288.04	1868.92	1500.48	1675.3	1649.65	1594.01	1040.74	1524.63
Endogenous	ITGAM	XM_014114359.1	1496.38	2069.37	1486.96	2262.04	1511.4	1050.6	1230.54	1583.71	1432.95	1879.67	2064.12	3016.28	3667.67	2373.93	1179.64	2361.23	2286.93	1430.9	1531.18	715.35	256.04	1059.54	549.56	596.21	798.22	1038.36	1035.78	754.52
Endogenous	ITGAV	XM_014110784.1	734.45	1005.12	1352.3	953.91	1110.61	1269.23	1168.48	1002.99	1137.77	1228.93	1494.86	1307.8	949.13	1084.31	736.05	911.3	1836.39	1054.19	859.49	613.41	647.75	1321.83	1135.42	698.7	3220.1	718.7	877.04	3055.76
Endogenous	ITGAX	XM_547049.4	1302.63	918.11	1243.81	1227.34	780.7	902.88	848.48	810.96	894.61	795.88	869.11	1116.47	835.66	1194.45	2139.59	1479.68	866.85	461.39	431.23	484.65	292.76	557.47	266.93	345.9	514.82	384.02	456.38	536.35
Endogenous	ITGB1	XM_022406138.1	1772.62	1807.22	2063.98	1571.2	2112.15	1691.12	1934.53	2265.11	1840.11	2078.64	1984.82	1665.7	1439.65	1531.29	2097.61	1293.35	2183.13	2187.23	1340.4	1837.56	1480.14	2061.95	3047.09	2552.37	9420.2	2168.96	2810.69	9027.02
Endogenous	ITGB2	XM_005638976.1	2047.55	1836.22	1531.85	2709.47	1578.66	1130.96	2004.35	1972.41	1290.45	1719.32	1248.25	1285.29	1850.97	2373.93	3795.01	2016.75	1308.55	948.09	885.32	1462	711	1156.5	659.47	549.89	928.16	1221.79	827.43	936.34
Endogenous	ITGB3	NM_001003162.1	271	356.98	967.93	218.54	269.93	28.36	193.94	396.16	745.32	382.72	246.61	192.46	781.29	428.8	884.38	159.71	167.85	347.5	131.16	651.86	374.37	1246.52	2723.24	2564.19	11290.1	572.81	1429.65	10767.2
Endogenous	ITGB4	XM_014116208.2	20	23.43	20	20	20	20	20	20	22.62	20	20	20	20	20	20	20	20	20	20	20	20	20	20	23.65	29.7	20	20	20
Endogenous	ITK	XM_546277.2	1265.97	1568.48	1242.88	977.73	1569.57	2009.02	1859.87	1554.81	2066.3	1542.59	759.38	1072.58	326.23	435.22	1703	1343.46	365.51	1122.33	2494.99	2638.76	3975.25	1718.3	4419.02	5698.98	3142.13	1305.46	929.62	2886.93
Endogenous	JAK1	XM_536679.2	3684.01	3804.08	3603.32	3443.81	3898.02	4335.94	4265.67	3763.99	4071.53	3340.34	3105.96	3346.04	3339.08	3518.12	4463.89	3944.25	2644.72	3229.74	4590.55	5009.25	5471.71	3842.58	5381.72	6842.12	4354.93	3958.2	3139.08	4462.21
Endogenous	JAK2	XM_541301.2	2077.66	2411.85	2251.02	2545.83	2156.68	1656.85	1917.08	1996.65	1912.49	2116.09	2260.76	2855.33	3303.62	3083.97	2068.22	2473.96	2299.08	2431.55	2302.23	2051.27	1749.44	2173.62	2046.11	1908.86	2934.22	2823.3	2369.19	2840.18
Endogenous	JAK3	XM_022406886.1	523.67	782.01	616.3	529.26	737.07	966.69	697.21	576.06	718.17	512.64	802.84	662.91	458.61	442.71	604.51	560.56	713.36	610.32	862.47	1301.05	1514.82	1028.38	1786.06	2225.19	1487.53	662.92	503.01	1483.08
Endogenous	JAM3	XM_005619543.2	51.06	39.04	52.37	32.11	30.9	20	48.48	45.67	48.63	50.33	31.51	30.39	57.92	35.29	53.17	20	35.34	43.8	39.75	41.13	27.54	58	154.07	126.14	674.46	50.42	43.65	605.18
Endogenous	JAML	XM_848338.1	3134.16	3084.54	2568.99	3702.74	2099.43	813.06	2167.26	2745.16	1900.05	2701.29	1312.35	2382.63	4474.96	4544.68	3940.54	3435.37	771.88	1112.6	844.58	1309.09	808.92	2186.61	1377.81	1481.16	1711.53	1545.74	923.67	1689.56
Endogenous	KDM5C	XM_022415517.1	294.56	285.58	280.56	328.33	360.81	322.62	407.27	361.67	263.52	306.65	262.9	252.11	234.03	279.1	458.98	289.67	227.48	238.48	231.51	574.96	333.57	302.11	371.93	400.1	389.83	319.66	230.17	353.24
Endogenous	KDR	NM_001048024.1	20	22.31	46.76	23.82	40.9	35.45	38.79	35.42	41.85	26.92	20	20	20	26.73	95.16	20	20	22.39	29.81	58.12	48.96	50.21	90.28	109.39	226.47	54.71	30.76	218.18
Endogenous	KIT	NM_001003181.1	91.64	58.01	67.33	50.75	125.42	78	63.03	55	53.16	52.67	41.28	47.27	23.64	22.46	58.77	50.11	27.61	34.07	69.55	71.54	59.16	49.34	27.48	41.39	51.98	111.56	35.72	41.56
Endogenous	KLRA1	NM_001002986.1	58.91	126.06	84.17	65.25	203.58	246.99	282.18	350.49	350.6	399.11	34.76	36.02	92.19	86.62	75.56	34.45	25.4	48.67	63.59	525.78	726.3	378.28	233.56	196.11	185.63	164.12	187.51	194.8
Endogenous	KLRB1	XM_005637170.1	380.97	283.35	236.6	201.97	370.81	480.98	489.69	920.02	962.47	1116.57	254.21	190.21	150.11	220.28	407.21	380.49	93.86	278.39	367.64	1081.08	1297.54	657.89	466.14	436.56	299.49	1979.1	1664.78	338.95
Endogenous	KLRD1	NM_001048035.1	1040.79	821.06	767.8	481.62	1406.89	1515.04	1942.29	3161.83	3675.69	3073.48	1044.01	783.33	426.69	718.59	1112.47	1025.6	348.95	703.77	953.88	3119.83	4893.32	2119.95	1230.61	1011.09	758.62	5946.95	3820.67	766.21
Endogenous	KLRF1	XM_849098.1	20	20	20	22.79	20	20	20	20	20	26.92	20	20	20	20	20	20	20	20	20	25.04	20	21.64	23.55	20	20	24.67	26.79	20
Endogenous	KLRG1	XM_849133.1	429.41	950.46	773.41	679.44	932.47	1596.58	1113.21	1321.78	1488.37	1444.28	574.7	545.86	134.75	179.65	491.17	377.36	274.96	477.94	707.46	969.3	1670.89	969.52	361.14	328.16	292.06	3390.75	2555.71	294.8
Endogenous	KLRK1	XM_005637160.1	874.53	711.73	817.36	544.79	1043.35	1673.4	1310.05	2278.16	2591.08	2208.55	1168.95	1086.08	431.42	503.66	1048.1	867.45	728.82	730.05	830.67	1474.52	1850.43	1154.76	971.54	783.45	850.19	2445.72	2097.35	742.84
Endogenous	KMT2A	XM_005620305.1	565.56	581.21	529.32	511.65	698.9	638.16	668.12	720.55	804.13	651.92	520.38	590.88	345.14	392.45	615.71	557.42	424.04	594.75	710.44	1351.12	1227.16	714.15	1105	1365.86	980.14	583.54	451.42	886.99
Endogenous	KMT2D	XM_005636883.2	844.42	1079.87	983.83	1098.91	948.83	888.7	927.99	1090.61	946.63	988.99	860.41	1096.21	1192.61	968.82	773.83	1047.52	860.22	1079.5	959.84	1807.16	1096.59	1029.25	978.41	1091.9	994.99	990.09	550.63	967.51
Endogenous	KRT14	NM_001253741.1	35.35	20	20	20	20	20	20	24.24	20	20	20	20	20	20	20	20	22.09	20	20	20	20	20	24.53	43.36	39.6	24.67	20	35.06
Endogenous	KRT18	NM_001346040.1	120.44	211.96	141.21	221.65	101.79	54.36	97.94	115.59	97.26	101.83	52.15	70.91	164.29	164.68	177.72	148.75	54.11	185.92	251.39	182.41	190.75	105.61	139.35	159.65	105.19	47.2	45.64	107.79
Endogenous	KRT7	XM_005636798.2	20	20	20	20	20	20	20	20	20	20	20	20	20	20	20	20	20	20	20	20	20	20	20	20	20	20	20	20
Endogenous	KRT8	NM_001346039.1	20	20	20	20	21.81	20	28.12	20	20	28.09	20	22.51	20	20	27.99	20	20	23.36	20	20	27.54	20	20	27.59	20	23.6	20	20
Endogenous	LAG3	XM_005637438.2	34.04	23.43	20	39.36	38.17	30.73	61.09	27.96	32.8	58.52	49.97	49.52	29.55	24.59	65.77	20	30.92	41.86	49.68	45.6	41.82	32.03	48.09	64.06	45.79	33.25	26.79	70.13
Endogenous	LAIR1	XM_541424.2	138.77	249.89	354.44	237.18	255.38	295.44	196.85	179.9	209.23	205.99	405.22	384.91	395.96	396.72	111.95	186.33	479.25	114.86	127.18	90.31	93.85	189.58	110.89	105.45	153.46	169.48	341.29	168.83
Endogenous	LAMP1	XM_534193.6	5802.25	9254.73	10867.9	8938.36	6477.32	7721.73	6376.69	6493.3	7143.28	7547.94	9702.47	9314.44	8252.56	9059.42	5107.59	7813.35	11161.9	7410.5	6944.45	4481.68	4192.53	7603.78	4379.76	3671.86	6304.06	6314.88	7572.88	6167.36
Endogenous	LAMP2	XM_005641765.2	1195.27	1732.47	2092.97	1891.25	1454.15	1855.39	1271.26	1380.5	1767.72	1761.46	2325.94	2111.39	2150.01	2040.29	838.2	1656.62	2722.01	1590.54	1534.16	659.02	763.02	1342.61	889.1	807.1	1261.06	1935.12	2110.25	1188.28
Endogenous	LAP3	XM_005618543.2	430.72	181.84	172.08	145	311.73	218.63	235.63	577.93	378.88	328.88	194.46	187.95	113.47	132.6	236.49	205.12	157.91	549.97	266.29	319.23	416.19	179.19	336.6	172.46	132.42	272.46	214.3	164.93
Endogenous	LBP	XM_542993.6	43.2	45.74	47.7	48.68	33.63	27.18	31.03	28.9	24.88	36.28	60.84	52.9	63.83	41.7	32.18	42.28	76.19	35.04	26.83	20	20	29.43	20	21.68	47.03	66.51	80.36	37.66
Endogenous	LCK	XM_005617639.1	1522.57	1751.44	1198.92	1036.77	1759.52	2400.19	2115.87	1724.46	2228.03	1595.26	925.6	1175	505.89	652.3	2005.25	1659.75	403.06	1149.59	2086.61	3049.19	4777.04	2331.17	4304.2	5114.59	2830.27	1184.24	907.79	2681.74
Endogenous	LCN2	XM_022423769.1	112.59	1049.75	1037.13	1099.95	142.69	411.26	134.79	854.77	798.47	988.99	235.74	194.71	1612.22	1632.88	106.35	165.97	361.09	163.53	148.05	209.24	351.93	1324.43	709.52	190.2	1231.36	1406.29	2396.97	1098.67
Endogenous	LCP1	XM_005633885.2	7721.5	10687.1	9783.1	10754	8544.03	9111.49	7806.98	7863.55	8598.85	8964.13	10407.5	11774.7	17677.6	12987.1	6652.46	11322.3	10333.7	7967.28	8097.06	5769.32	6699.89	7566.56	6151.1	7042.17	6222.38	8409.83	8808.07	6040.09
Endogenous	LFNG	XM_547009.5	985.81	1169.11	858.51	1228.38	907.93	834.33	723.39	840.79	750.97	866.1	797.4	991.54	2268.21	1868.13	1190.84	1587.72	895.56	755.36	729.32	854.85	555.94	764.36	624.14	755.86	643.52	567.45	564.52	666.22
Endogenous	LGALS1	NM_001201488.1	6569.43	6449.08	10143.1	6368.71	6529.12	9826.47	7046.74	7361.13	8822.79	7378.23	7902.34	7093.88	5081.31	6133.72	7885.27	7869.71	9464.66	5134.69	5501.71	6596.44	5191.19	6945.9	7297.31	7593.05	11626.8	8148.1	13442.3	11380.2
Endogenous	LGALS3	NM_001197043.1	2873.63	5495.27	6003.97	4990.15	4196.12	5520.08	3463.74	4244.98	5537.29	5072.53	7788.27	8331.9	8273.83	7174.18	2006.65	4888.43	8878.29	5686.6	5923	1878.69	2211.53	3937.8	6159.93	7350.63	5812.75	5779.62	10715.9	5585.56
Endogenous	LIF	NM_001197073.1	20	20	20	20	20	20	20	20	20	20	20	20	20	20	20	20	20	20	20	20	20	20	20	20	20	20	20	20
Endogenous	LOC100049001	NM_001097555.1	51.06	20	24.32	38.32	20	29.54	25.21	27.03	38.45	36.28	31.51	31.51	20	20	20	20	27.61	20	25.83	22.35	20	20	27.48	31.54	37.13	20	20	27.27
Endogenous	LOC100683099	XM_014112758.2	20	75.86	61.72	44.54	35.44	76.82	51.39	42.88	62.2	43.3	20	24.76	24.82	27.8	20	20	34.23	20	25.83	20.57	31.62	25.1	48.09	69.97	48.26	20	20	38.96
Endogenous	LOC100683403	XM_005637157.3	20	25.66	20	20	48.17	34.27	77.58	85.76	110.84	64.37	90.17	64.15	30.73	40.63	37.78	20	27.61	51.59	60.61	20	20	20	20	20	20	85.81	53.57	20
Endogenous	LOC100686511	XM_005616249.2	1184.8	2197.66	2854.22	2038.32	1609.56	1598.94	1307.14	1343.22	1838.98	1883.18	4161.93	3032.03	1069.69	1432.91	1092.88	1930.63	4144.31	1826.1	1267.87	686.74	674.27	1880.17	949.95	634.64	1314.27	2133.57	3036.89	1338.92
Endogenous	LOC100856270	XM_003640212.3	94.26	101.52	107.55	76.64	95.43	93.36	102.79	72.71	55.42	49.16	143.4	69.78	39.01	45.98	97.95	57.93	162.33	86.63	35.77	136.81	84.67	82.24	56.92	81.79	69.3	109.41	146.83	68.83
Endogenous	LOC102153988	XR_293946.2	5070.42	4291.58	2075.2	5172.44	1956.74	765.79	1419.63	3695.01	4315.83	3032.52	2094.54	10204.7	13274.8	8222.13	1437.12	9592.09	772.99	3578.22	6068.07	1316.25	225.44	2141.59	465.16	1167.78	633.62	834.55	730.2	592.19
Endogenous	LOC102154078	XR_293948.2	3758.63	4638.52	2137.86	5192.12	1355.99	751.61	1039.51	2482.3	2520.96	2086.83	1730.61	9559.79	9990.06	5330.64	1420.33	7777.33	1127.45	4282.96	4471.32	1456.64	382.53	3183.82	830.22	1828.05	1634.8	1772.07	1529.85	1602.55
Endogenous	LOC102155900	XR_293775.3	43.2	126.06	44.89	108.75	41.81	31.91	20	41.95	28.27	29.26	31.51	91.16	575.62	214.94	20	103.34	24.29	25.31	32.79	37.56	20	43.28	20	36.46	20	20	20	36.36
Endogenous	LOC102156614	XM_005615781.2	20	23.43	29.93	32.11	22.72	20	37.82	27.96	23.75	29.26	24.99	22.51	20	21.39	37.78	36.01	27.61	20	20	38.45	23.46	25.1	32.38	47.3	40.84	20	32.74	53.25
Endogenous	LOC102156626	XM_022420859.1	27.49	20	20	32.11	25.45	20	21.33	20	20	20	20	20	23.64	20	20	20	20	20	20	20	20	20	20	20	20	20	20	20
Endogenous	LOC102156778	XR_002615925.1	36.66	37.93	25.25	23.82	27.27	20	31.03	33.56	22.62	20	26.07	20	26	25.66	20	20	41.96	31.15	20	20	20	51.07	26.5	20	47.03	35.4	30.76	40.26
Endogenous	LOC102156836	XM_022404387.1	176.74	129.41	155.24	1334.02	89.98	55.54	105.7	112.79	113.1	125.23	40.2	52.9	40.19	106.93	292.46	122.13	39.75	44.78	61.6	42.03	45.9	52.8	72.62	91.65	84.15	75.09	62.5	87.01
Endogenous	LOC106557449	XM_005628291.3	36.66	20	20	20	20	20	20	22.37	44.11	37.45	20	20	20	20	100.75	20	20	32.12	20	44.71	26.52	65.79	94.21	146.84	308.15	27.89	20	319.47
Endogenous	LOC111094769	XM_022415962.1	20	20	20	20	20	20	20	20.51	20	20	21.73	28.14	20	20	20	20	20	20	20	20	20	20	26.5	21.68	20	20	20	20
Endogenous	LOC475935	XM_533144.6	117.83	126.06	69.2	68.36	128.15	127.63	123.15	177.11	125.54	124.06	48.89	68.65	54.37	45.98	117.54	40.71	25.4	62.3	75.52	169	166.27	99.55	173.7	238.48	137.37	137.3	55.56	138.96
Endogenous	LOC476396	XM_005616205.2	103.42	145.02	169.27	152.25	82.7	78	90.18	90.42	40.72	88.95	77.13	66.4	148.93	197.83	194.51	117.44	81.72	70.08	47.69	60.8	40.8	71.85	88.32	44.35	122.52	83.67	69.45	105.19
Endogenous	LOC476900	XM_014106246.2	20	20	20.57	20	29.08	46.09	26.18	26.1	20	26.92	20	20	29.55	20	20	20	20	20	20	20	24.48	22.51	22.57	20	44.55	32.18	36.71	28.57
Endogenous	LOC477699	XM_534893.6	268.38	545.51	457.31	346.97	55.44	20	31.03	274.05	148.16	344.1	155.35	92.29	23.64	21.39	251.88	187.9	97.18	41.86	20	62.59	20	65.79	20	20	20	334.68	250.02	20
Endogenous	LOC478984	XM_022415348.1	1480.67	1141.22	1341.07	1780.42	863.4	1095.51	1103.51	1358.13	1432.95	1804.76	2387.87	1653.32	795.47	1554.82	2657.34	1453.06	2508.89	1235.25	1261.9	447.1	1130.25	646.63	458.29	402.07	601.45	2274.09	1984.25	597.39
Endogenous	LOC480600	NM_001253735.1	20	20	20	20	40.9	29.54	57.21	101.6	109.71	127.57	20	20	27.19	24.59	20	20	20	25.31	32.79	51.86	47.94	38.09	20	20	20	21.45	20	20
Endogenous	LOC481722	XM_022425780.1	109.97	61.36	44.89	61.11	93.61	93.36	125.09	87.62	81.43	77.25	67.36	95.67	79.19	69.51	99.35	64.2	80.61	112.91	86.45	179.73	116.29	96.95	118.74	87.71	95.29	99.76	65.48	98.7
Endogenous	LOC483397	XM_540516.3	302.42	1198.12	612.55	1605.38	772.52	599.16	580.84	112.79	162.86	161.52	523.64	1941.45	2781.19	1633.95	183.31	463.48	247.36	313.43	986.67	211.03	68.35	380.88	52.99	158.66	92.82	90.11	49.61	103.89
Endogenous	LOC484306	XM_014118394.2	866.67	1761.48	1022.17	2092.18	869.76	622.8	911.51	753.17	672.93	620.31	728.96	1010.68	2212.66	1457.51	1453.91	1749	745.38	1244.98	973.75	505.22	143.83	587.77	381.74	355.75	689.31	1059.81	1079.43	636.35
Endogenous	LOC484343	XM_022423013.1	34.04	58.01	45.82	37.29	60.89	62.63	32	74.57	74.64	63.2	34.76	30.39	36.64	43.84	57.37	20	34.23	77.87	50.67	149.33	77.53	47.61	76.55	75.88	71.78	63.29	35.72	46.75
Endogenous	LOC487977	XM_005639485.2	765.87	571.17	665.86	612.12	619.83	589.71	668.12	834.27	801.87	980.8	638.79	539.1	489.34	670.47	839.6	688.95	683.54	1269.31	768.07	409.54	269.3	468.31	281.65	294.66	371.26	669.35	485.15	337.65
Endogenous	LOC488947	XM_843271.5	128.3	39.04	27.12	74.57	39.08	39	36.85	35.42	36.19	62.03	34.76	36.02	74.46	166.82	104.95	20	26.5	41.86	43.72	62.59	72.43	38.95	126.59	117.27	137.37	805.58	117.07	136.36
Endogenous	LOC490356	XM_022421696.1	124.37	32.35	20.57	38.32	28.17	31.91	42.67	91.35	116.49	119.38	36.94	29.26	31.91	42.77	53.17	70.46	22.09	36.02	25.83	48.29	24.48	22.51	39.25	31.54	28.46	165.19	59.53	38.96
Endogenous	LOC606890	XM_843371.4	40.58	35.7	33.67	29	49.08	37.82	30.06	54.06	33.93	51.5	28.25	27.01	26	22.46	54.57	45.41	28.71	31.15	27.82	48.29	49.98	31.16	38.27	61.1	40.84	30.04	20	50.65
Endogenous	LOC609023	XM_846203.1	20	20	20	20	20	20	20	20	20	20	20	20	20	20	20	20	20	20	20	20	20	20	20	20	20	20	20	20
Endogenous	LOC612539	XM_014117025.2	20	20	20.57	26.93	20	20	20	20	20	20	20	20	20	20	20	20	20	20	20	20	20	20	20	20	20	20	20	20
Endogenous	LRP1	XM_538245.7	1611.59	2399.58	3349.88	2602.79	2374.8	2150.83	2372.83	1806.49	1661.41	2467.21	3207	2487.3	1354.54	1995.38	1570.06	1797.54	3398.93	2227.14	1642.46	1221.46	729.36	2662.71	1187.43	640.56	1850.13	2330.94	2068.58	1670.08
Endogenous	LTA	XM_843793.4	20	20	20	20	20	20	20	20	20	20	20	20	20	20	20	20	20	20	20	39.34	27.54	20	33.37	50.26	20	20	20	25.97
Endogenous	LTB	NM_001033510.1	91.64	84.78	65.46	45.57	74.53	85.09	100.85	96.01	84.82	59.69	36.94	42.77	47.28	40.63	156.73	61.07	24.29	52.56	82.47	202.98	171.37	83.1	202.16	237.5	173.26	107.27	68.46	184.41
Endogenous	LTBR	XM_005637256.3	191.14	343.59	315.16	415.33	229.94	249.35	189.09	192.02	213.76	225.89	356.33	317.38	437.33	369.99	202.9	364.83	341.22	297.86	211.64	124.29	83.65	208.62	106.97	89.68	163.36	245.64	244.06	154.54
Endogenous	LTF	NM_001287076.1	9028.05	6681.12	2281.88	10555.1	3665.36	1776.21	5790.03	5619.89	1707.78	5742.01	3419.93	3117.57	7184.05	7762.32	6382.38	3560.63	7223	9027.31	2608.27	1785.7	236.66	11495.7	2240.42	315.35	5405.6	3907.78	3896.07	5277.77
Endogenous	LTK	XM_022412515.1	20	20	20	20	20	20	20	20	20	20	20	25.89	27.19	20	20	20	20	20	20	20	20	20	20	20	20	20	20	20
Endogenous	LY86	XM_535877.7	1699.31	2160.85	2827.1	2170.89	2266.65	2467.55	2365.08	1785.98	2269.88	2351.34	2670.33	2172.17	2285.94	2755.68	1354.56	1799.1	3248.75	1793	1588.81	1268.86	824.22	2074.07	886.16	597.2	1665.74	4652.23	5424.93	1585.67
Endogenous	LY9	XM_005640882.3	1026.39	1250.55	1270.93	1202.48	1049.71	1069.51	1089.93	1091.54	1138.9	1170.4	1172.21	1319.06	1741.05	1401.9	979.54	1224.46	1395.79	1399.75	1334.44	1141.88	1028.24	1087.24	982.33	872.14	950.44	1200.33	1124.08	881.79
Endogenous	LY96	XM_005638051.3	1248.95	1990.17	2398.78	2092.18	1400.53	1389.77	1198.54	1253.73	1406.94	1487.58	2517.15	2692.14	2661.81	2728.95	943.15	2265.71	2757.35	1701.5	1445.73	626.83	473.32	1346.94	894.99	716.44	2668.15	6265.54	7946.91	2597.33
Endogenous	LYN	XM_535078.6	4178.88	6869.65	6413.58	7583.63	5132.23	4502.57	4804.82	4244.98	4528.45	4977.73	8418.37	8190.09	9828.13	8714.03	3261.86	6083.14	9123.44	5313.79	5150.96	2356.19	1711.69	3987.14	2513.24	1850.71	4540.56	7080.78	6015.24	4403.77
Endogenous	MAF	XM_014113996.1	327.29	420.57	408.68	406.01	662.55	861.51	685.57	298.29	406.02	285.58	222.71	246.48	101.65	112.28	484.17	284.98	167.85	244.32	372.61	702.83	817.08	483.03	508.34	624.79	465.32	256.37	217.27	477.91
Endogenous	MAP2	XM_022415214.1	20	20	20	20	20	20	20	20	20	20	20	20	20	20	20	20	20	20	20	20	20	20	20	20	20	20	20	20
Endogenous	MAP2K1	NM_001048094.1	945.22	1297.4	1365.39	1132.05	1201.49	1361.41	1161.69	1117.64	1394.5	1184.45	1341.68	1349.45	846.29	930.32	861.99	1020.9	1338.37	1094.1	1211.23	1213.42	1539.3	1294.13	1394.5	1366.85	1195.47	896.76	954.42	1185.68
Endogenous	MAP2K2	NM_001048136.1	3418.25	4074.04	3858.63	4602.79	3201.85	3119.89	3201.92	3863.73	3481.16	3697.31	3631.77	3941.42	6009.17	5193.77	3636.88	3823.69	3666.16	2526.95	2700.68	2142.48	2131.97	2862.67	2123.64	1963.06	2553.06	2261.22	2229.3	2385.65
Endogenous	MAP2K4	XM_022418586.1	274.93	317.94	343.22	315.9	293.56	310.81	275.39	334.64	320.07	312.5	324.83	390.54	379.41	347.53	267.27	341.34	351.16	351.4	335.85	279.88	353.97	300.38	414.13	413.9	379.93	336.82	330.38	366.22
Endogenous	MAP3K1	XM_005617402.2	2415.42	3250.76	3290.02	2674.26	3259.11	3142.34	3039.98	3381.81	3085.32	2918.99	2465	2551.45	2106.28	2024.25	2437.65	2622.72	2566.31	3205.41	3333.61	5020.88	5021.85	3573.36	5296.34	6532.69	4331.41	3002.44	2237.24	4171.31
Endogenous	MAP3K5	XM_533420.7	754.08	904.72	700.46	920.77	703.44	639.34	650.66	674.87	800.73	584.03	566	851.99	1432.55	1121.73	688.47	1097.63	453.85	989.95	1014.49	730.55	762	642.3	602.55	872.14	898.46	495.58	362.13	872.7
Endogenous	MAP3K7	XM_005627639.3	475.23	525.43	573.28	501.29	555.3	563.71	501.33	519.2	623.17	581.69	562.75	554.86	543.71	519.7	405.81	563.69	575.32	599.61	565.37	612.52	694.67	518.52	645.73	614.93	569.27	666.14	652.82	564.92
Endogenous	MAP4K2	XM_005631510.2	760.63	757.47	447.96	815.12	637.1	453.8	828.12	631.99	539.48	564.14	358.51	551.48	905.39	837.29	1469.31	750.02	290.42	557.76	633.93	1227.72	762	698.57	763.49	851.45	743.77	477.34	406.77	777.9
Endogenous	MAPK1	NM_001110800.1	2238.68	2883.74	2873.86	2721.9	2455.69	2536.09	2229.32	2497.21	3002.76	2631.07	2806.12	3747.84	3999.81	3403.7	1446.92	2780.86	3218.93	2454.92	2703.66	1704.33	2135.03	2229.02	2621.18	2628.25	3919.31	1926.54	2156.88	3608.99
Endogenous	MAPK11	XM_005625711.3	20	24.54	31.8	27.96	20	36.64	21.33	27.03	20	30.43	24.99	33.76	23.64	20	20	20	27.61	23.36	30.8	25.04	25.5	25.1	30.42	37.45	29.7	25.74	20	25.97
Endogenous	MAPK14	NM_001003206.1	5027.22	6807.18	6093.75	7168.3	4638.73	4704.65	3659.61	5022.38	5366.51	5358.11	6342.29	9725.24	12824.4	8740.76	3275.85	8093.62	7576.36	9187.93	8434.89	2502.84	2279.88	3942.99	2829.23	2713.99	3955.2	3381.1	4555.83	4025.86
Endogenous	MAPK3	NM_001252035.1	905.95	1228.24	1205.47	1154.84	1128.78	1227.87	1188.84	1153.99	1134.37	1216.05	1262.38	1276.29	1723.32	1435.05	987.93	1219.76	1187.09	907.21	1082.06	1469.15	1618.87	1375.5	1338.56	1387.54	1039.54	1015.83	997.08	1009.06
Endogenous	MAPK8	XM_005637467.3	848.34	908.07	800.53	806.83	919.75	980.87	894.06	989.94	1020.15	836.84	769.16	972.41	947.94	1062.92	901.17	1038.13	877.89	1255.69	1262.9	1078.39	1279.18	1054.35	1579.97	1785.67	2149.62	1701.28	1512.99	2132.41
Endogenous	MAPKAPK2	XM_014115060.2	1097.09	1294.06	1039.94	1145.52	1185.13	1303.5	1158.78	1219.24	1223.72	1177.43	1084.21	1276.29	1511.75	1145.26	943.15	1045.95	1165	1293.65	1455.66	1483.46	1504.62	1107.15	1581.94	1647.71	1419.47	920.36	800.64	1364.9
Endogenous	MARCO	XM_005631917.3	229.11	541.05	657.44	491.97	551.67	1373.22	422.79	281.51	368.7	536.05	520.38	243.1	673.73	705.76	295.26	764.11	658.14	794.29	739.26	73.32	188.71	354.05	186.46	85.74	240.08	800.22	1586.41	235.06
Endogenous	MASP1	XM_005639816.3	20	22.31	20	20.71	20	20	20	20	26.01	20	20	20	20	20	20	20	20	23.36	20	20	20	21.64	21.59	22.67	20	23.6	22.82	28.57
Endogenous	MASP2	XM_544572.7	20	20	20	20	20	20	20	20	20	20	20	20	20	20	20	20	20	20	20	20	20	20	20	20	20	20	20	20
Endogenous	MAVS	NM_001122609.1	226.49	285.58	309.55	251.68	279.92	225.72	283.15	279.64	225.07	310.16	261.82	240.85	213.94	222.42	223.89	206.69	344.53	235.56	252.38	524.89	269.3	234.59	254.17	277.9	278.45	213.46	206.36	253.24
Endogenous	MBL2	XM_005619088.3	20	20	20	20	20	20	20	20	20	20	20	20	20	20	20	20	20	20	20	20	20	20	20	20	20	20	20	20
Endogenous	MCAM	XM_022418207.1	32.73	20	20	20	20	20	20	20	20	20	20	20	20	20	20	20	22.09	20	20	20	20	20	20	22.67	20	20	20	20
Endogenous	MDM4	XM_022415421.1	1141.6	1262.82	1201.73	1185.91	1434.15	1264.5	1381.81	1414.99	1484.98	1331.92	974.48	1241.4	1025.96	1000.9	1112.47	1169.65	1039.11	1496.12	1605.7	2046.8	1866.75	1412.72	1523.05	1807.35	1369.96	1556.46	1335.4	1348.01
Endogenous	MEF2C	XM_014112231.2	1940.19	1171.34	1394.38	946.66	1373.26	1042.33	1553.45	1512.87	1008.84	1189.13	1070.09	788.96	614.63	768.85	1294.39	1058.48	1264.38	1515.58	975.74	3090.32	1301.62	1445.62	1055.93	519.34	1060.58	1755.98	1964.4	1061.01
Endogenous	MEFV	XM_005621638.2	922.97	2365	2169.66	2078.71	1356.9	1187.69	1139.39	1744.97	1365.09	1862.11	2207.53	2205.93	2086.19	2338.64	694.07	1041.26	3296.23	2485.09	1329.47	339.79	459.04	1615.28	942.1	330.13	1309.32	1745.26	2188.62	1297.37
Endogenous	MERTK	XM_005630437.3	20	37.93	43.95	35.21	38.17	91	28.12	26.1	32.8	29.26	45.63	28.14	79.19	72.71	20	34.45	48.59	20	20	20	20	32.03	20	20	29.7	66.51	43.65	27.27
Endogenous	MET	NM_001002963.1	328.6	457.38	860.38	401.86	468.05	731.52	421.82	461.41	797.34	633.19	936.46	873.37	549.62	512.21	341.44	792.3	922.06	527.58	510.72	191.36	325.41	595.56	329.73	241.44	629.91	488.07	611.15	664.92
Endogenous	MGMT	NM_001003376.1	28.8	20	20	20	25.45	20	34.91	22.37	22.62	20	20	20	20	20	54.57	34.45	20	20	22.85	20	20	20	20	31.54	20	21.45	20	20
Endogenous	MIF	ENSCAFT00030041867.1	216.01	228.69	230.99	165.72	203.58	271.81	221.09	253.54	253.34	200.14	194.46	166.57	135.93	141.15	173.52	192.59	205.39	179.11	216.61	351.42	339.69	198.23	304.22	336.05	272.26	247.79	239.1	251.94
Endogenous	MKI67	XM_014108788.1	714.81	78.09	70.14	140.86	561.66	189.08	497.45	884.6	432.03	421.35	142.32	110.3	109.92	58.81	394.61	120.57	90.55	901.37	492.84	699.26	794.64	294.32	424.92	40.4	167.07	157.68	49.61	163.63
Endogenous	MME	NM_001289066.1	20	20	20	20	20	20	20	20	20	20	20	20	20	20	20	20	20	20	20	20	20	20	20	20	20	20	20	20
Endogenous	MMP1	XM_546546.2	20	41.28	20	29	20	20	20	50.34	689.9	20	20	20	20	20	20	20	20	20	20	37.56	20	20	20	20	20	148.03	133.94	20
Endogenous	MMP9	NM_001003219.2	1098.4	544.4	143.09	1057.48	49.08	31.91	192	123.04	662.76	55.01	219.45	202.59	783.65	648.02	309.25	140.92	591.89	703.77	375.59	213.71	133.63	1822.17	144.26	110.37	559.37	389.38	150.8	544.14
Endogenous	MR1	XM_022421686.1	20	20	20	20	20.9	20	20	20	20	20	20	20	20	21.39	33.58	20	20	21.41	20	20	20	20	20	29.56	25.99	20	20	20
Endogenous	MRC1	XM_005617091.3	77.24	44.62	29.93	45.57	95.43	53.18	67.88	78.3	83.69	88.95	39.11	32.64	26	25.66	76.96	56.37	29.82	56.46	42.73	64.38	53.04	42.42	47.1	68	39.6	64.36	28.77	27.27
Endogenous	MS4A1	NM_001048028.1	202.92	610.21	144.96	67.32	394.44	205.63	318.06	481.92	199.05	194.29	102.12	59.65	87.47	39.57	205.7	72.03	40.86	360.16	314.98	1069.45	626.33	326.35	274.78	215.82	132.42	199.52	100.2	137.66
Endogenous	MS4A2	NM_001003172.2	870.6	890.22	466.66	774.73	952.47	456.17	1065.69	1289.15	1434.08	1919.46	552.97	372.53	865.21	919.63	633.9	482.27	498.02	1448.42	792.91	268.26	128.53	787.73	223.75	125.15	246.27	464.47	455.38	314.28
Endogenous	MSR1	XM_843168.1	48.44	68.05	123.45	78.72	69.07	163.09	57.21	55	75.78	71.39	61.92	59.65	91.01	84.48	20	68.9	83.92	28.23	52.66	33.98	52.02	53.67	43.18	43.36	68.07	212.39	448.44	71.43
Endogenous	MST1R	XM_533823.2	20	20	20	20	20	20	20	20	20	20	20	20	20	20	20	20	20	20	20	20	20	20	20	20	20	20	20	20
Endogenous	MTOR	XM_535407.2	252.67	292.28	360.05	264.11	330.82	394.71	336.48	313.2	372.09	305.48	294.41	268.99	182.02	206.38	333.04	302.2	269.44	303.7	369.63	505.22	479.44	298.65	425.91	455.29	344.04	341.11	219.26	338.95
Endogenous	MUC1	NM_001194977.1	20	20	20	20	20	20	20	20	20	20	20	20	20	20	20	20	20	20	20	20	20	20	20	20	20	20	20	20
Endogenous	MX1	NM_001003134.1	1070.9	334.67	245.02	979.8	61.8	39	70.79	176.17	83.69	313.67	102.12	129.43	695	1307.8	542.94	76.72	72.88	193.71	128.18	109.99	85.69	83.97	625.12	390.25	991.27	3772.63	507.97	928.55
Endogenous	MYC	NM_001003246.2	1124.58	1185.85	1175.54	1046.09	967.92	1090.78	1151.02	848.25	796.21	685.86	884.31	794.59	536.62	726.08	1071.89	1262.04	895.56	990.92	1392.07	1208.05	1375.07	1036.17	1304.21	1492.99	992.51	1381.62	1221.3	993.48
Endogenous	MYD88	XM_534223.6	7661.28	6960.01	6217.19	8302.42	4204.3	3908.13	4122.16	4775.37	4125.82	5314.81	5744.79	6748.36	10874.2	11232.3	11733.5	9075.38	5892.36	4621.71	4318.3	2801.5	2469.61	3774.19	3458.28	3267.82	4002.22	5604.77	4856.44	3828.46
Endogenous	NCAM1	NM_001010950.1	31.42	20	20	20	20	20	20	20	20	20	20	20	20	20	20	20	20	44.78	67.57	20	20	20	20	20	20	20	20	20
Endogenous	NCF4	XM_022424475.1	870.6	1159.07	844.48	1125.84	759.79	452.62	519.75	727.07	634.48	690.54	768.07	1239.15	2543.61	1885.24	618.51	1431.14	728.82	597.67	552.46	367.51	176.47	531.5	244.36	271.99	368.79	410.84	435.54	310.38
Endogenous	NCR1	XM_849055.1	39.28	33.47	39.28	32.11	24.54	31.91	42.67	112.79	98.4	126.4	20	20	41.37	31.01	40.58	59.5	20	24.34	28.82	47.39	66.31	45.01	31.4	32.52	30.94	74.02	24.8	20
Endogenous	NCR3	XM_843835.5	26.18	27.89	20	22.79	24.54	29.54	27.15	30.76	24.88	32.77	27.16	20	23.64	21.39	34.98	20	20	20	23.85	28.61	27.54	21.64	25.52	46.32	32.18	41.83	20	27.27
Endogenous	NDRG1	NM_001284434.1	1447.94	2024.75	2050.89	1833.24	1784.06	1736.03	1694.05	1561.34	1772.25	1986.18	2457.4	2173.29	1999.9	1756.92	1277.6	1872.7	2296.87	2609.69	3380.32	1406.56	1681.09	1747.73	1610.39	1619.13	1501.14	1322.62	1121.1	1498.66
Endogenous	NF1	NM_001372007.1	210.78	215.3	314.23	254.79	214.49	250.54	244.36	203.21	268.04	236.42	253.13	236.35	141.84	162.54	158.13	255.23	288.21	221.94	188.79	229.81	164.23	190.44	187.44	231.59	205.43	359.35	330.38	222.07
Endogenous	NFATC1	XM_541045.2	339.08	421.68	319.84	378.04	344.45	371.08	383.03	343.96	330.25	296.11	296.58	339.89	309.68	336.84	368.03	299.07	265.02	265.74	352.74	662.6	521.26	428.49	552.5	528.21	420.77	316.44	183.54	407.78
Endogenous	NFATC2	XM_005635184.1	485.7	507.58	435.8	336.61	808.87	931.24	845.57	605.89	705.73	493.91	397.62	391.67	153.66	149.71	586.32	422.77	198.77	484.75	720.38	1345.76	1603.57	831.01	1709.51	1957.14	1296.95	527.76	279.78	1176.59
Endogenous	NFATC3	XM_536809.2	1340.59	1378.84	1275.61	1129.98	1293.28	1416.95	1270.3	1635.91	1673.85	1431.41	1025.54	1170.5	744.64	929.25	1203.43	1258.9	1022.55	1273.21	1401.01	2095.09	2328.84	1491.5	2246.31	2608.54	1718.95	1329.05	962.36	1729.82
Endogenous	NFATC4	XM_005623276.3	20	22.31	20	21.75	22.72	20	22.3	20.51	20	20	30.42	24.76	26	31.01	20	20	20	20	20	20	20	20	20	37.45	28.46	20	20	37.66
Endogenous	NFKB1	NM_001003344.1	1098.4	1556.21	1448.62	1445.88	1384.17	1448.86	1156.84	1168.91	1374.14	1216.05	1425.33	1706.22	2249.3	1652.13	860.59	1448.37	1410.15	1248.87	1559	991.66	1407.71	1196.31	1230.61	1512.7	1126.17	801.29	652.82	1083.09
Endogenous	NFKB2	XM_005637671.3	657.2	981.7	738.81	844.12	785.24	692.52	836.84	741.99	666.15	685.86	717.01	756.32	893.57	646.95	636.7	635.72	666.98	478.91	566.37	1087.34	694.67	769.55	735.03	781.48	727.68	637.17	546.66	679.2
Endogenous	NFKBIA	XM_537413.6	4519.26	3133.62	2180.88	2865.87	2190.31	1753.76	2371.86	3555.19	3614.62	3417.58	2852.84	8053.91	5102.59	4329.75	2251.54	5196.89	2091.48	2415.98	2907.35	1523.7	1425.05	3144	2817.45	1731.47	5885.77	4609.32	5867.42	5798.54
Endogenous	NINJ2	XM_849609.3	20	23.43	25.25	32.11	20	26	20	24.24	20	20	20	27.01	20	20	20	20	25.4	23.36	20	22.35	21.42	20	26.5	36.46	37.13	24.67	20	33.77
Endogenous	NKG7	XM_005616240.2	320.75	280.01	220.71	215.43	339.91	462.07	587.63	721.48	705.73	791.19	280.29	217.22	210.39	239.53	411.41	299.07	129.2	277.42	259.34	837.86	1260.82	654.42	310.11	283.82	219.05	1034.07	571.46	233.76
Endogenous	NLRC5	XM_014109333.1	709.57	838.9	684.56	877.26	823.41	905.24	989.08	807.24	848.24	774.81	529.07	662.91	616.99	666.2	813.02	543.33	414.1	822.52	957.86	1672.14	1550.52	823.22	1361.13	1652.63	1305.61	890.33	403.79	1233.73
Endogenous	NLRP3	XM_843284.4	752.77	987.28	999.73	1118.59	807.96	583.8	751.51	615.21	643.53	846.2	1074.43	1124.35	1294.26	1353.78	622.71	862.76	1160.58	787.48	545.5	401.49	224.42	601.62	296.37	243.41	504.92	890.33	722.27	520.76
Endogenous	NOD1	XM_005628676.3	314.2	397.14	508.75	422.58	336.27	290.72	340.36	330.91	299.71	355.8	566	490.71	404.24	451.26	306.46	355.44	639.37	324.14	223.57	143.96	83.65	278.74	128.56	91.65	263.6	333.6	215.29	209.09
Endogenous	NOD2	NM_001287039.1	45.82	43.51	33.67	39.36	48.17	23.64	26.18	39.15	20	36.28	26.07	39.39	55.55	54.54	51.78	42.28	29.82	23.36	29.81	20	20	38.09	20.61	20	44.55	40.76	30.76	35.06
Endogenous	NOS2	NM_001313848.1	20	20	20	20	20	20	20	20	20	20	20	20	20	20	20	20	20	20	20	20	20	20	20	20	20	20	20	20
Endogenous	NOTCH1	XM_005625433.1	1680.98	853.41	952.03	996.37	1144.23	802.43	1531.14	815.62	571.15	848.54	1024.46	716.93	764.74	908.94	1642.82	941.05	902.18	785.53	512.71	1311.78	453.94	1134.85	741.9	539.05	1023.45	1400.92	1147.89	1019.45
Endogenous	NPNT	XM_005639244.3	26.18	20	24.32	20	20	23.64	20.36	25.17	27.14	20	30.42	27.01	20	20	44.78	20	34.23	20	20	20	25.5	20	20	31.54	27.23	30.04	20	20
Endogenous	NR1H3	XM_022405466.1	178.05	330.21	426.45	315.9	304.46	393.53	269.57	167.79	190	204.82	295.5	241.98	440.88	442.71	172.12	169.11	344.53	229.72	197.73	206.56	195.86	323.75	177.62	126.14	246.27	365.78	302.6	232.46
Endogenous	NRAS	NM_001287065.1	2097.29	2460.94	2750.42	2417.4	2381.17	2565.64	2410.65	2371.37	2568.46	2533.93	2648.6	2589.72	2063.73	2126.91	2182.97	2442.65	2988.14	2552.26	2534.74	2635.18	2826.64	2518.15	2932.27	2918.96	4088.85	3542	3960.56	3907.68
Endogenous	NRP1	XM_003433694.2	138.77	236.5	326.38	239.25	209.03	382.9	213.33	177.11	223.93	211.84	235.74	287	145.38	177.51	162.32	211.38	347.84	160.61	190.78	84.05	100.99	124.65	85.38	68.98	129.94	209.17	387.92	145.45
Endogenous	NT5E	XM_532221.2	72	85.9	86.04	81.82	137.24	179.63	155.15	135.16	133.46	97.14	96.69	88.91	80.37	81.27	95.16	101.78	89.45	110.97	164.94	194.93	266.24	169.67	338.57	402.07	241.32	79.38	67.46	245.45
Endogenous	NTRK1	XM_547525.5	20	20	20	20	20	20	20	20	20	20	20	20	20	20	20	20	20	20	20	20	20	20	20	20	20	20	20	20
Endogenous	NUP62	XM_014118761.2	163.65	149.49	119.71	163.65	165.41	159.54	170.67	144.48	135.72	150.98	122.76	128.3	134.75	101.59	141.33	147.19	109.32	118.75	143.08	183.31	169.33	114.26	152.11	198.08	157.17	97.61	83.34	135.06
Endogenous	OAS2	NM_001048134.1	2723.08	3667.98	3473.32	6931.12	927.02	1201.87	875.63	1455.07	1257.65	2680.23	2275.97	2784.43	5018.67	6482.32	1595.25	1000.55	2728.64	1626.55	1289.73	329.06	670.19	942.68	2233.55	1491.02	3643.34	8636.17	4138.15	3457.05
Endogenous	OAS3	NM_001048091.1	1256.81	1229.35	742.55	2261	559.85	519.98	568.24	549.96	411.68	745.55	379.15	707.92	3017.58	2852.99	905.37	427.46	380.97	505.19	503.77	864.68	1012.94	627.59	1193.32	1468.35	1324.17	2335.23	588.33	1367.49
Endogenous	OLIG2	XM_005638837.3	20	20	21.51	20	20	20	20	20	20	20	20	20	20	20	20	20	20	20	20	20	20	20	20	20	20	20	20	20
Endogenous	OSM	XM_022410165.1	40.58	64.7	34.6	71.47	50.9	28.36	36.85	41.01	37.32	35.11	20	67.53	160.75	98.38	76.96	76.72	20	35.04	41.73	29.51	20	25.97	20	35.48	81.68	93.32	37.7	89.61
Endogenous	PALB2	XM_845578.5	87.71	82.55	90.71	83.89	123.6	144.18	112.48	98.81	139.11	115.87	94.52	82.16	69.74	66.3	103.55	86.12	68.46	93.45	96.38	110.88	157.09	96.95	159.96	201.04	128.7	96.54	79.37	123.37
Endogenous	PARP1	XM_022421711.1	420.24	311.24	241.28	199.9	431.7	428.98	499.39	398.96	411.68	333.57	217.28	220.59	151.29	146.5	547.14	316.29	139.14	346.53	436.2	808.35	715.08	368.76	569.18	729.25	465.32	338.97	208.35	499.99
Endogenous	PAX5	XM_849748.1	31.42	141.68	51.44	25.89	110.88	65	83.39	82.96	62.2	47.99	21.73	20	20	20	47.58	20	20	54.51	105.32	419.38	218.3	135.04	112.86	103.47	51.98	25.74	20	57.14
Endogenous	PCNA	XM_534355.2	975.33	737.39	698.59	870.01	830.68	855.61	836.84	1161.45	1104.97	977.29	976.66	1254.91	1566.12	1161.3	855	1088.23	1042.43	1202.15	1173.47	707.3	738.54	760.03	676.15	615.92	720.25	954.69	1126.06	649.33
Endogenous	PDCD1	NM_001314097.1	81.17	20	33.67	33.14	69.98	53.18	135.76	77.37	92.74	53.84	44.54	43.89	26	39.57	102.15	37.58	40.86	71.06	56.64	63.49	47.94	35.49	44.16	41.39	53.21	27.89	30.76	57.14
Endogenous	PDCD1LG2	XM_847012.5	322.06	461.84	553.64	433.97	271.74	301.35	325.82	289.9	239.77	506.79	343.3	292.62	260.03	275.89	334.44	336.65	302.57	285.21	234.5	188.67	134.65	442.34	200.2	145.85	290.82	828.11	702.42	284.41
Endogenous	PDGFC	XM_022403541.1	20	20	20	20	21.81	20	21.33	22.37	20	20	20	20	20	20	20	20	20	20	20	20	20	20	20	25.62	20	35.4	20	20
Endogenous	PDGFRA	XM_005628196.2	20	20	20	20	20	20	20	20	20	20	20	20	20	20	20	20	20	20	20	20	20	20	20	20	20	20	20	20
Endogenous	PDGFRB	NM_001003382.1	20	20	20	20.71	20	20	24.24	20	20	24.58	23.9	29.26	23.64	20	20	20	20	20	20	20	20.4	20	23.55	27.59	39.6	24.67	20	27.27
Endogenous	PDPN	NM_001003220.1	20	20	20	20	20	20	20	20	20	20	27.16	33.76	29.55	23.53	20	20	56.32	20	20	20	20	20	20	20	20	20	20	20
Endogenous	PECAM1	XM_848326.1	1395.58	1939.97	2422.16	1865.35	1678.63	1012.78	1301.33	1467.19	1499.68	1732.2	1923.98	1260.53	1589.76	1660.68	1565.86	1058.48	2067.18	1898.13	1171.48	1284.06	697.73	1797.93	2711.47	1496.93	9704.84	1758.13	2190.61	9065.98
Endogenous	PGR	NM_001003074.1	20	20	20	20	20	20	20	20	20	20	20	20	20	20	20	20	20	20	20	20	20	20	20	20	20	20	20	20
Endogenous	PIK3C2B	XM_014111226.2	501.41	592.37	461.05	365.61	649.82	713.79	700.12	630.13	623.17	526.68	247.69	336.52	261.22	273.75	769.64	433.73	147.97	538.29	698.52	1490.62	1292.44	772.15	1288.51	1582.67	1032.11	491.29	332.36	1094.77
Endogenous	PIK3C2G	XM_014108746.2	20	32.35	30.86	30.04	29.99	33.09	38.79	32.62	30.54	26.92	36.94	25.89	20	33.15	20	20	20	26.28	26.83	25.93	32.64	20	24.53	28.58	66.83	52.56	58.54	67.53
Endogenous	PIK3CA	XM_545208.2	603.53	456.27	513.42	490.94	496.23	450.26	552.72	540.64	523.64	531.36	411.74	456.94	481.06	586	975.34	621.62	436.18	499.35	471.97	510.58	442.71	390.4	432.78	489.78	467.79	534.2	417.68	428.56
Endogenous	PIK3CD	XM_546764.6	1741.2	2382.85	2219.22	2258.93	1938.56	1805.75	1914.17	1903.43	1812.96	2075.13	2126.05	2310.6	2499.88	2171.82	1742.18	1996.4	2381.9	1923.44	1874.97	2318.64	2091.16	2096.58	2084.39	2346.41	2131.05	1535.01	1502.07	2185.65
Endogenous	PIK3CG	XM_005630959.2	882.38	851.18	764.06	1000.52	731.62	668.89	576.97	955.45	816.57	836.84	730.05	1087.21	1722.14	1166.65	664.69	914.43	675.81	970.48	762.11	716.25	775.26	639.71	597.64	558.76	628.67	837.77	625.04	632.45
Endogenous	PIK3R1	XM_845248.4	1574.93	1723.55	1826.44	1488.35	1744.98	1655.67	1875.38	2606.27	3342.05	2516.37	1696.93	1932.44	1586.21	1490.66	1728.18	1908.71	1621.06	1908.84	2591.38	2425.94	2574.68	1912.2	2037.28	2555.33	2264.71	2260.14	1816.58	2170.07
Endogenous	PIN1	XM_542080.5	422.86	465.19	471.34	433.97	418.07	451.44	461.57	430.65	395.84	455.29	423.69	438.94	406.6	443.77	412.8	444.69	395.33	411.75	446.14	371.98	487.6	384.34	535.82	573.54	460.37	393.67	423.64	451.94
Endogenous	PIP	XM_845994.5	20	20	20	20	20	20	20	20	22.62	20	21.73	20	20	20	20	20	20	20	20	20	20	20	23.55	20.69	20	20	20	20
Endogenous	PLA2G1B	NM_001003320.1	20	20	20	20	20	20	20	20	20	20	20	20	20	20	20	20	20	20	20	20	20	20	20	20	20	20	20	20
Endogenous	PLAU	NM_001194952.1	218.63	301.2	111.29	321.08	139.05	50.82	52.36	94.15	108.57	107.68	72.79	266.74	832.11	562.47	69.97	380.49	43.07	49.64	67.57	53.65	26.52	66.65	36.31	94.61	89.1	143.74	181.56	96.1
Endogenous	PLAUR	XM_014119989.2	222.56	301.2	194.52	394.61	176.32	87.45	174.54	208.8	132.32	216.52	85.82	136.18	450.33	343.26	444.99	313.16	121.47	163.53	99.36	140.39	54.06	201.69	78.51	79.82	331.66	916.07	893.9	289.6
Endogenous	PLCG1	XM_005635060.3	696.48	832.21	745.35	662.87	967.01	1208.96	1049.21	903.25	1021.28	774.81	501.91	641.52	263.58	328.29	958.55	688.95	265.02	874.11	1368.22	1430.7	1917.75	1009.34	1912.65	2458.75	1586.53	709.04	386.93	1624.63
Endogenous	PNMA1	XM_547896.6	163.65	198.57	157.11	146.04	181.77	233.99	187.15	176.17	220.54	145.13	102.12	144.06	239.94	163.61	166.52	225.48	89.45	180.08	285.17	290.61	434.55	203.43	527.97	699.68	435.62	336.82	158.74	406.48
Endogenous	PNOC	XM_543221.6	28.8	20	20	20	20	20	20	20	20	20	20	23.64	20	20	20	20	20	20	20	20	20	20	20	20	20	20	20	20
Endogenous	POU2AF1	XM_005619799.1	1137.67	322.4	91.65	130.5	636.19	138.27	437.33	1052.39	450.13	423.69	252.04	91.16	114.65	44.91	502.36	162.84	71.78	1598.32	509.73	1169.6	1047.62	291.72	720.31	123.18	191.82	279.97	88.3	168.83
Endogenous	POU2F2	XM_014120097.1	209.47	325.74	368.47	259.97	295.37	290.72	317.09	192.95	178.7	241.1	409.57	288.12	242.31	228.84	183.31	239.57	415.2	222.91	228.53	266.47	197.9	348.85	200.2	145.85	241.32	225.26	188.5	215.58
Endogenous	PPARG	NM_001024632.2	151.86	225.34	287.11	233.04	203.58	212.72	225.94	213.46	152.68	270.36	303.1	222.84	211.57	256.64	163.72	161.28	437.29	228.75	175.87	75.11	43.86	159.28	52.99	39.42	115.09	167.34	208.35	118.18
Endogenous	PPARGC1A	XM_014112658.2	20	20	20	20	20	20	20	20	20	20	20	20	20	20	20	20	20	20	20	20	20	20	20	20	27.23	20	20	28.57
Endogenous	PPBP	NM_001171772.2	1742.51	1752.55	3409.73	1177.63	4022.54	7442.83	3734.28	2402.13	1444.26	1412.68	1084.21	539.1	3475.01	1153.81	4852.91	1368.51	513.48	2261.21	843.59	3295.09	1183.29	4603.47	15174.6	5881.29	82113.7	10279.5	9372.59	80304.3
Endogenous	PRDM1	XM_539068.2	66.77	29	24.32	31.07	59.07	29.54	45.58	101.6	59.94	65.54	23.9	37.14	49.64	39.57	47.58	42.28	20	150.88	65.58	78.69	91.81	58.86	102.06	58.14	60.64	30.04	30.76	46.75
Endogenous	PRF1	XM_005618879.1	225.18	179.61	186.1	154.32	210.85	267.08	261.82	419.46	398.11	466.99	182.51	168.82	108.74	127.25	229.49	197.29	128.09	244.32	313.99	461.4	669.17	386.08	158	179.36	200.48	448.38	265.89	150.65
Endogenous	PRKCD	NM_001008716.1	1781.78	2616	2656.9	2703.26	2135.78	1883.75	1964.59	1834.46	1834.45	2160.57	2827.85	2786.68	3683.04	3285	1550.47	2040.24	3026.79	1622.66	1766.67	1307.31	970.1	2136.4	1310.1	858.35	1819.19	2587.31	2276.92	1779.17
Endogenous	PRKCE	XM_022424679.1	714.81	805.44	573.28	980.84	716.17	510.53	860.12	792.32	652.58	711.61	643.14	943.15	898.3	952.78	849.4	759.41	608.45	657.05	860.48	715.35	632.45	572.19	583.9	594.24	641.05	573.89	393.87	661.02
Endogenous	PSMB10	XM_546869.6	472.61	437.3	463.86	432.94	503.5	447.89	590.54	357.94	373.22	369.85	407.39	344.4	276.58	310.11	573.73	360.13	318.03	415.64	404.41	576.75	444.75	451	473.01	453.32	417.05	542.78	456.38	405.18
Endogenous	PSMB8	NM_001048085.1	2300.22	1820.6	2019.09	1947.18	2103.06	2192.19	2441.68	1798.1	1898.92	1856.26	1994.6	1738.86	1427.83	1964.37	2342.49	1980.74	1957.86	1665.49	1714	2324	2107.49	1883.63	2128.55	2156.21	1821.67	2994.93	2130.09	1876.57
Endogenous	PSMB9	NM_001048086.1	5554.82	5167.3	5477.45	5490.41	5728.43	6487.95	6276.81	5410.15	5263.59	5267.99	4979.97	4773.14	4068.36	5448.27	6327.81	5640.01	4590.43	3700.87	4312.34	5839.06	6330.62	5436.22	6888.09	7677.8	5775.63	8546.07	8083.82	5546.6
Endogenous	PTEN	NM_001003192.1	3612.01	4670.87	4124.22	4916.62	3556.3	3485.06	2977.92	3557.99	3837.42	3469.08	3967.47	5702.79	10084.6	6709.02	2279.52	5506.92	4470.07	3874.13	4313.33	2945.46	2740.96	3640.02	3163.87	3288.52	4707.63	3514.11	3543.86	4467.41
Endogenous	PTGDR2	NM_001048107.1	348.24	204.15	188.91	259.97	178.13	74.45	196.85	294.56	152.68	231.74	207.5	133.93	76.83	233.12	815.81	377.36	151.28	89.55	61.6	94.78	63.24	99.55	138.37	155.7	141.08	77.23	47.62	115.58
Endogenous	PTGER2	NM_001003170.1	26.18	45.74	37.41	35.21	59.98	56.73	46.55	48.47	53.16	37.45	64.1	70.91	43.73	39.57	43.38	37.58	50.8	58.4	32.79	27.72	51	33.76	28.46	28.58	44.55	49.34	47.62	37.66
Endogenous	PTGER4	NM_001003054.1	1022.46	1425.69	1296.18	1315.38	1121.51	1388.59	1026.9	1268.65	1345.87	1182.11	1321.04	1771.5	1729.23	1286.41	797.62	1268.3	1558.12	1292.68	1526.21	836.96	1378.13	1052.62	1479.87	2056.68	1012.31	691.88	637.94	962.31
Endogenous	PTGS2	NM_001003354.1	27.49	130.52	33.67	78.72	35.44	40.18	26.18	69.91	46.37	62.03	41.28	84.41	92.19	79.13	37.78	56.37	25.4	39.91	46.7	20	34.68	110.8	67.71	56.17	689.31	198.45	374.03	706.47
Endogenous	PTHLH	NM_001003303.1	26.18	26.77	20	20	20	31.91	25.21	20	20	31.6	20	20	20	20	20	20	20	20	20	28.61	45.9	25.1	140.33	171.47	97.77	24.67	28.77	100
Endogenous	PTK2	XM_014118699.2	83.79	78.09	81.36	55.93	71.8	70.91	64.97	71.77	98.4	81.93	71.7	74.28	67.37	66.3	104.95	97.08	68.46	61.32	61.6	82.27	109.15	93.49	189.4	201.04	433.14	72.94	49.61	431.16
Endogenous	PTPRC	XM_005622278.1	13530.3	17851.3	16264	16755	16342.8	16595.7	16376.1	16989.2	18050.5	18087.4	17749.3	19694.7	18305.3	18154.1	13699.5	16041.6	18796.8	15831.4	17341.8	15220	20223.1	18064.2	16671.2	17632	15108	25246.7	23754.4	14504.8
Endogenous	PVR	XM_005616467.3	47.13	130.52	142.15	107.72	124.51	137.09	93.09	81.1	133.46	158	134.71	136.18	86.28	112.28	65.77	97.08	186.62	112.91	103.34	54.55	81.61	93.49	67.71	59.13	106.43	140.52	119.05	71.43
Endogenous	PYCARD	XM_014114362.2	564.25	806.55	1106.34	949.77	598.93	736.25	619.63	514.54	795.08	730.33	1053.79	794.59	619.36	777.41	344.24	641.98	1121.93	622	541.53	293.29	344.79	551.41	315.01	226.66	490.07	1104.86	1120.11	553.23
Endogenous	RAD51	NM_001003043.1	157.1	33.47	33.67	62.14	126.33	57.91	128	164.06	99.53	122.89	49.97	66.4	87.47	50.26	93.76	51.67	44.17	184.95	135.13	117.14	153.01	89.16	111.87	36.46	80.44	96.54	65.48	58.44
Endogenous	RAF1	XM_005632141.1	1404.74	1299.63	1205.47	1472.81	1215.12	1121.51	1272.23	1453.21	1371.88	1439.6	1072.26	1448.49	2011.72	1834.98	2073.82	1786.58	1253.34	1308.25	1535.15	1229.51	1158.81	1203.24	1164.86	1296.88	1253.63	890.33	855.21	1083.09
Endogenous	RAG2	XM_005631105.1	20	20	20	20	20	20	20	20	20	20	22.81	20	20	20	20	20	20	20	20	20	20	20	20	20	20	20	20	20
Endogenous	RB1	XM_534118.2	818.23	924.8	951.1	979.8	937.02	880.42	863.99	976.89	1050.68	921.11	1039.67	1170.5	1219.8	1035.12	701.07	992.72	1121.93	1089.24	1004.56	1027.42	906.85	1042.23	918.54	884.95	970.24	1374.11	1171.7	989.58
Endogenous	REL	XM_005626131.1	909.87	1424.58	1255.04	1280.16	1012.45	894.6	888.24	1154.92	1224.85	1110.71	1268.89	1631.94	1706.77	1370.89	813.02	1359.11	1194.81	1680.09	1562.97	1058.72	805.86	805.91	774.28	895.79	801.93	1054.45	973.27	679.2
Endogenous	RELA	XM_005631473.2	1416.52	1951.12	1605.73	1848.78	1543.21	1500.86	1384.72	1442.96	1568.67	1416.19	1343.85	1812.02	2631.08	2009.28	1113.87	1763.09	1312.97	1394.88	1530.18	1470.05	1620.91	1492.36	1625.11	1883.23	1644.7	1271.13	1127.05	1503.85
Endogenous	RELB	XM_005616459.2	108.66	232.04	169.27	164.68	151.78	135.9	153.21	139.82	131.19	141.62	162.96	189.08	245.85	195.69	95.16	119	173.37	107.07	88.43	118.03	133.63	149.76	127.58	160.63	164.59	172.7	190.49	110.39
Endogenous	RET	NM_001197099.1	20	20	20	20	20	20	20	20	20	20	20	20	20	20	20	20	20	20	20	20	20	20	20	20	20	20	20	20
Endogenous	RIPK2	XM_005638102.3	687.32	1039.71	858.51	1154.84	655.28	642.89	554.66	769.95	688.77	750.23	818.05	1253.78	1777.69	1369.82	586.32	991.15	945.25	797.21	756.15	666.17	422.31	740.99	407.26	453.32	564.32	844.2	606.19	532.45
Endogenous	RORA	XM_535503.7	523.67	846.71	731.32	597.62	973.37	1110.87	968.72	767.15	842.58	727.99	420.43	531.22	193.84	244.88	874.59	577.78	263.92	501.3	786.95	1810.74	2143.19	1166.88	2156.02	2571.09	1664.5	1177.81	905.81	1619.44
Endogenous	RORC	XM_005630826.3	43.2	30.12	25.25	30.04	47.26	56.73	50.42	41.95	26.01	20	20	20	26	20	86.76	20	20	26.28	34.78	90.31	83.65	38.95	33.37	37.45	47.03	27.89	20	46.75
Endogenous	RPS6	NM_001252170.1	21981	27625.8	28491.7	19553.6	24888.6	31094.9	25850	26073.9	31294.3	24937.8	26201.3	24849.4	14680.1	17515.7	20652.8	26211.5	23424.8	23606.9	30045.3	26622.7	28808.1	24392	28595.5	29680.4	26575.1	39587.4	47180.4	25286.3
Endogenous	RUNX1	XM_844282.4	1571.01	2121.8	2297.78	2071.46	2398.43	1973.57	2408.71	1793.44	1913.62	2182.8	2273.8	2423.15	1531.84	1794.35	1539.27	1640.96	3042.25	2865.69	2417.49	1926.98	1833.08	2406.48	1646.7	1483.13	2259.76	2568	2432.69	2153.19
Endogenous	S100A10	XM_003432257.4	10824.2	15798.6	20251.7	15789.7	17489.8	22462	17691	14228.2	18457.6	16874.9	26492.5	23126.3	11448.6	14090.6	8790.65	13002.4	30358.5	15646.4	17261.3	9314.78	10249.8	11676.6	12473	13093	12546.2	21505.2	35248.2	12052.9
Endogenous	S100A12	XM_003434905.4	47444.4	37575.6	15638.4	43480	18345	9533.39	9429.28	18704.4	12479.2	14335.1	20053.5	54684.6	167858	99687.9	3722.24	62500.5	25559.3	31687.1	27454.9	9446.23	1722.92	30738	3722.26	7125.94	11423.8	25932.1	31782.7	10972.4
Endogenous	S100A4	NM_001003161.1	13030.2	15252	17827.7	13860.2	10556.2	13098.8	11551	11333	14050.2	15042	17160.5	13883.9	5880.33	7353.83	13344.1	12847.4	13861.8	9735.95	10978.6	13396.8	11793.1	14330.7	21668.2	23272.9	18260	16848.6	18302.7	17485.2
Endogenous	S100A8	NM_001146144.1	56417.5	51961.9	21609.6	60441.2	23400.9	12309.4	12248.2	18988.7	14051.3	15346.4	21967.7	68408.7	199583	120618	10037.5	87309	25994.4	31079.7	31284.3	17673.7	2315.58	37189.6	4026.48	9520.63	12834.6	19493.9	21129.2	12397.1
Endogenous	S100A9	XM_005622827.2	25015.7	26518.1	10192.7	31618.8	10968.8	6145.24	5142.27	9534.88	8243.72	7998.55	10294.5	32634.3	99412.4	56524.1	4690.58	43845.6	11259.1	13481.6	17683.6	5183.62	1137.39	14021.6	1906.76	5385.6	5306.6	5858.99	7531.21	5098.56
Endogenous	S100B	XM_022413341.1	20	20	20	24.86	20	20	24.24	28.9	20	20	20	22.51	20	21.39	20	20	20	20.44	20	20	20	20	20	20	20	20	23.81	20
Endogenous	SAA1	NM_001003050.1	20	20	20	20	20	20	20	20	20	20	20	20	20	20	20	20	20	20	20	20	20	20	20	20	20	20	20	20
Endogenous	SDC4	XM_543017.4	86.41	73.63	90.71	48.68	55.44	124.09	72.73	45.67	61.07	60.86	278.11	302.75	276.58	288.72	75.56	180.07	333.49	223.88	133.15	50.07	58.14	137.64	65.75	40.4	87.87	165.19	327.4	120.78
Endogenous	SELE	NM_001003310.2	31.42	27.89	21.51	32.11	22.72	23.64	20	20	22.62	36.28	27.16	22.51	41.37	33.15	40.58	20	25.4	20.44	25.83	20	21.42	20	32.38	33.51	27.23	24.67	24.8	40.26
Endogenous	SELL	XM_537201.5	11401.6	13647.8	9025.59	14011.4	9002.08	7113.11	7127.23	10606.9	9849.72	10312.4	11478.7	18668.3	33993.6	22368.4	7189.8	16307.8	11581.5	9399.15	10827.5	6496.29	6952.87	7377.85	4714.4	5300.85	4885.83	10253.8	11081	4550.52
Endogenous	SELPLG	NM_001242719.1	2190.25	1775.98	1414.95	2072.5	1568.66	1168.78	1475.87	2729.31	2160.17	2583.08	1829.47	2541.33	3108.6	2591	1901.7	2469.27	1480.82	1280.02	1412.94	2036.07	2203.37	1802.26	1317.95	1614.2	1024.69	672.57	509.95	1094.77
Endogenous	SERPINB2	XM_014106918.1	26.18	58.01	71.08	68.36	33.63	52	33.94	28.9	29.41	42.13	23.9	37.14	59.1	54.54	20	43.84	53	53.54	43.72	20	38.76	70.12	37.29	29.56	826.68	1503.9	2697.58	761.02
Endogenous	SERPING1	XM_022405112.1	20	20	20	20.71	20	20	20	20	20	20	20	42.77	20	20	20	32.88	23.19	20	20	20	20	20	20	20	20	20	20	20
Endogenous	SETD2	XM_014121990.2	1610.28	1862.99	1706.74	1726.56	1754.07	1640.31	1668.84	1708.62	1820.88	1786.04	1541.58	1857.04	1869.89	1752.64	1410.53	1769.35	1720.45	2088.92	2044.88	1763.34	2009.56	1727.82	1791.94	2017.26	1889.73	2131.42	1980.28	1811.64
Endogenous	SH2D1A	XM_847029.5	303.73	418.34	283.36	242.36	444.42	553.07	654.54	626.4	757.76	664.79	296.58	264.49	159.57	217.08	324.65	350.74	110.43	249.19	426.27	1103.43	1349.57	661.35	530.91	656.32	378.69	554.58	341.29	355.83
Endogenous	SHMT2	XM_005625536.1	218.63	119.37	115.03	133.61	226.3	224.54	205.57	195.75	217.15	196.63	126.02	113.67	82.74	75.92	158.13	93.95	130.3	188.84	214.62	294.19	336.63	157.55	256.13	222.72	152.22	100.83	107.15	131.17
Endogenous	SIGIRR	XM_022405107.1	556.4	481.92	492.85	401.86	573.48	522.35	697.21	477.26	475.01	437.73	582.3	405.17	306.13	361.44	820.01	488.53	471.52	475.99	466.01	1341.29	649.79	623.26	679.09	757.83	707.88	483.78	437.53	657.12
Endogenous	SIGLEC1	XM_542917.6	44.51	169.57	263.73	336.61	163.59	154.81	110.54	150.07	133.46	234.08	243.35	234.1	138.29	182.86	60.17	31.32	236.31	63.27	54.65	35.77	20	20	20	25.62	30.94	956.83	269.86	32.47
Endogenous	SLAMF1	NM_001003084.1	126.99	143.91	109.42	101.5	228.12	323.81	247.27	142.62	154.94	92.46	102.12	106.92	106.38	49.19	211.3	111.17	55.21	127.52	177.86	290.61	323.37	124.65	343.47	456.27	228.95	85.81	67.46	222.07
Endogenous	SLAMF6	XM_005640886.2	1106.25	960.5	500.33	465.04	1247.84	1031.69	1117.08	1471.85	1319.86	950.37	491.04	602.13	213.94	218.14	1120.87	623.19	241.83	1362.76	1511.3	1704.33	2342.1	1277.68	2687.92	2984.99	1805.58	961.12	568.49	1823.33
Endogenous	SLAMF7	XM_847365.1	501.41	273.31	213.23	206.11	437.15	380.53	425.69	785.8	701.21	704.58	247.69	203.71	115.83	146.5	306.46	303.77	115.95	398.12	261.32	594.64	1031.3	418.97	393.52	274.95	169.54	599.63	280.77	158.44
Endogenous	SLC11A1	NM_001013851.1	489.63	741.85	692.05	739.51	682.54	880.42	639.03	570.47	610.73	605.1	761.55	797.96	1053.14	914.28	457.58	856.49	992.73	1110.65	573.32	339.79	166.27	447.54	209.03	147.82	351.46	474.13	541.7	306.48
Endogenous	SLC16A1	XM_022405026.1	77.24	65.82	55.18	52.82	65.44	100.45	74.67	84.82	84.82	76.08	77.13	67.53	48.46	58.81	111.95	73.59	82.82	106.1	112.28	67.96	104.05	57.13	115.8	109.39	94.05	85.81	70.44	85.71
Endogenous	SLC16A3	XM_014116216.2	253.98	356.98	404.01	357.33	294.46	236.36	297.7	280.57	214.89	290.26	397.62	417.55	627.63	608.45	240.69	430.6	555.45	266.71	243.44	161.85	63.24	270.95	141.31	70.95	179.44	198.45	275.81	166.23
Endogenous	SMAD2	XM_022421405.1	2259.63	2623.81	2683.08	2563.44	2677.45	2304.46	2623.01	2808.55	2627.27	2969.32	2944.09	2832.82	2176.02	2659.44	2432.05	2401.94	3174.76	2347.84	2152.19	2322.21	2112.59	2557.97	2349.35	2312.9	2449.1	2164.67	2366.21	2275.26
Endogenous	SMAD3	NM_001170829.2	82.48	110.44	73.88	82.86	104.52	83.91	131.88	115.59	88.22	77.25	44.54	55.15	61.46	75.92	146.93	106.47	36.44	39.91	64.59	276.3	159.13	88.3	112.86	109.39	89.1	95.47	49.61	87.01
Endogenous	SMARCA4	XM_014122046.2	606.15	651.49	768.73	609.01	643.46	657.07	645.81	602.16	573.41	540.73	560.57	598.75	492.88	534.67	597.52	641.98	608.45	622.98	571.33	1023.85	751.8	697.71	616.29	621.83	559.37	480.56	455.38	554.53
Endogenous	SOCS1	XM_005622079.1	318.13	227.58	140.28	166.75	143.6	252.9	216.24	233.04	327.98	169.71	131.45	238.6	65.01	69.51	282.67	327.25	66.26	242.38	480.91	180.63	411.09	256.23	360.16	735.16	310.62	443.02	155.76	312.98
Endogenous	SOX10	XM_538379.6	20	20	20	20	20	20	20	20	20	20	20	20	20	20	20	20	20	20	20	20	20	20	20	20	20	20	20	20
Endogenous	SPIB	XM_003432720.4	26.18	45.74	21.51	20	31.81	31.91	32.97	47.54	28.27	26.92	20	20	31.91	25.66	20	20	20	28.23	30.8	127.87	49.98	39.82	34.35	34.49	39.6	25.74	20	20
Endogenous	SPP1	XM_003434023.4	225.18	633.64	816.43	612.12	300.83	753.97	303.51	438.11	698.95	587.54	495.39	279.12	709.19	644.81	208.5	568.39	736.54	178.13	177.86	132.34	208.1	341.06	158.98	181.33	240.08	1306.53	2637.06	268.82
Endogenous	SPRY2	XM_003433059.4	26.18	53.55	31.8	39.36	29.99	29.54	23.27	65.25	76.91	53.84	29.33	29.26	20	20	40.58	36.01	23.19	20	20	42.92	53.04	25.97	25.52	20.69	32.18	59	59.53	20
Endogenous	SRC	XM_005635039.3	52.37	42.39	65.46	41.43	53.62	52	49.45	41.01	48.63	57.35	49.97	38.27	27.19	32.08	48.98	56.37	43.07	20	31.8	42.03	25.5	38.09	36.31	35.48	76.73	24.67	20	68.83
Endogenous	ST6GAL1	XM_005639812.2	1806.66	1703.47	1248.49	1807.35	1435.97	1036.42	1219.87	1918.35	1413.73	1673.68	1236.3	2077.63	3107.41	2557.85	1903.1	2184.29	1107.58	1705.4	1386.11	1543.37	826.26	963.46	1211.97	1344.18	1170.72	764.82	682.58	1085.68
Endogenous	STAT1	XM_843260.1	1540.9	1700.12	1431.79	1818.74	1388.71	1471.31	1364.36	1264.92	1382.06	1378.74	1191.76	1510.39	2062.55	2133.33	1425.93	1424.88	1084.39	1655.75	2003.15	1766.03	3423.39	1382.43	1818.44	2446.92	1688.01	2679.56	1241.15	1714.24
Endogenous	STAT2	XM_014117155.1	1980.78	1937.74	1868.52	2325.22	1482.32	1451.22	1448.72	1573.46	1586.77	1716.98	1449.23	1586.92	1995.18	2083.07	1600.84	1547.01	1597.87	1868.93	1750.77	1494.19	1776.98	1327.89	1859.66	1791.59	1655.84	2284.81	1317.54	1745.41
Endogenous	STAT3	XM_548090.2	1758.22	2733.13	2606.4	2601.76	1925.84	1988.93	1598.05	1949.11	2131.9	2168.76	2607.32	3212.11	3724.41	3101.08	1179.64	2959.36	2656.86	3033.12	2848.73	1588.08	1782.08	1932.97	1660.44	1813.27	1758.55	2147.51	1947.54	1719.43
Endogenous	STAT4	XM_005640471.1	479.16	419.45	420.84	285.86	553.48	779.97	646.78	579.79	786.03	554.77	293.32	408.55	128.84	193.55	618.51	574.65	240.73	458.47	837.63	1046.2	1430.15	730.6	972.52	1174.68	627.44	674.72	457.37	679.2
Endogenous	STAT5A	XM_548091.6	532.83	620.25	548.03	560.33	571.66	558.98	591.51	584.45	601.68	554.77	542.1	594.25	575.62	569.96	640.9	516.71	471.52	459.44	586.24	703.73	743.64	547.95	531.89	682.93	534.62	319.66	240.09	514.27
Endogenous	STAT5B	XM_548092.2	585.2	701.69	594.79	671.15	577.11	497.53	578.91	611.49	612.99	591.05	480.18	685.42	950.31	807.35	771.04	848.66	505.75	613.24	629.96	749.33	564.1	667.41	836.11	824.84	1669.45	530.98	399.83	1557.1
Endogenous	STAT6	XM_005625532.1	2136.57	3226.21	3324.63	3197.3	2801.96	2777.17	2421.32	2681.77	2697.39	2792.59	3185.27	3331.41	3750.41	3660.34	1777.16	2491.19	3810.82	2877.37	2778.18	2249.78	2309.46	2731.96	2451.41	2484.37	2562.96	2533.68	2430.7	2446.69
Endogenous	STK11	XM_005633151.3	1669.19	1970.09	1818.96	2035.21	1589.57	1584.76	1535.99	1867.08	1826.54	1860.94	1840.33	2094.51	2345.04	2352.54	1614.84	1902.45	1904.86	1772.56	1759.71	1115.06	1443.41	1418.78	1458.29	1394.44	1366.25	827.04	884.97	1229.84
Endogenous	SYK	XM_005615953.2	4821.68	6986.78	5412.92	7685.13	5098.6	3838.41	4079.49	4938.49	4997.81	5195.43	6723.62	9282.93	15488.6	11341.4	3205.89	7578.48	7517.84	5691.47	5053.58	2854.26	1616.83	4098.81	1929.33	1794.54	2815.42	2911.26	2871.2	2851.87
Endogenous	TAL1	XM_022427965.1	113.9	128.29	129.99	139.82	124.51	48.45	88.24	104.4	102.92	101.83	119.5	219.47	359.32	266.26	114.75	148.75	100.49	110.97	100.36	68.85	27.54	142.83	137.39	109.39	308.15	238.14	222.24	297.39
Endogenous	TANK	XM_005640244.3	555.09	824.4	714.49	745.73	639.82	593.25	600.24	673.01	747.58	622.66	870.19	1008.43	926.67	811.63	468.78	654.5	1041.32	1247.9	1100.94	570.49	450.88	646.63	440.63	366.6	496.26	1023.34	1257.02	496.09
Endogenous	TAP1	NM_001284496.2	1358.92	1577.41	1516.89	1764.89	1494.14	1532.76	1494.29	1518.46	1563.02	1588.24	1318.87	1256.03	944.4	1122.8	1430.12	1211.93	1117.52	1308.25	1502.36	1994.04	2004.46	1379.83	1881.25	2024.16	1743.7	1610.1	968.31	1689.56
Endogenous	TAPBP	NM_001048101.2	3664.37	5780.86	5888.94	6450.54	4197.03	4806.28	3754.64	3656.79	3925.64	4358.59	5761.08	5844.6	6015.08	5704.91	2986.19	3529.31	5984.01	4514.63	4555.77	2949.93	4717.87	3743.89	3902.83	3896.55	4488.58	4652.23	2816.64	4342.74
Endogenous	TBK1	XM_022424157.1	340.38	362.56	359.12	299.33	315.37	345.08	281.21	316.93	392.45	289.09	333.52	417.55	485.79	429.87	334.44	416.5	342.32	503.25	636.91	376.45	394.77	352.32	445.53	530.18	418.29	460.18	437.53	416.87
Endogenous	TBX21	XM_548164.2	776.34	780.9	562.05	513.72	1092.43	1344.86	1357.57	1852.17	1796	2078.64	692.02	554.86	319.13	359.3	846.6	620.06	237.42	865.35	1000.58	2647.7	4300.66	2039.45	1208.04	1165.81	829.16	1474.94	1089.35	758.42
Endogenous	TCF7	XM_003639372.2	2120.86	2155.27	1527.18	1026.41	1943.1	2480.55	2188.59	1991.99	2792.39	1234.78	1061.39	1667.96	583.9	748.54	2598.57	2475.53	494.71	1869.9	4235.83	5149.64	6646.84	3090.34	8171.7	10270.6	5278.13	1010.47	633.97	5138.82
Endogenous	TERT	NM_001031630.1	20	24.54	20	24.86	25.45	20	24.24	20	20	25.75	30.42	20	20	20	30.79	34.45	20	37.96	20.87	25.04	20.4	20	26.5	22.67	34.65	20	20	20
Endogenous	TFE3	XM_014111858.2	264.45	496.43	446.09	399.79	327.18	406.53	336.48	318.79	361.91	303.13	421.52	399.54	444.42	358.23	239.29	297.5	463.79	286.18	312	247.69	244.82	358.38	356.23	339	404.68	340.04	319.46	412.98
Endogenous	TFEB	XM_014118431.2	920.35	1532.79	1424.31	1438.63	1110.61	1165.23	926.05	975.95	1133.24	1127.1	1536.14	1915.56	2061.37	1623.25	659.09	1435.84	1794.43	1386.12	1151.61	651.86	541.66	1036.17	639.84	564.67	884.85	776.62	850.25	792.19
Endogenous	TGFB1	NM_001003309.1	2370.91	2454.24	2247.28	2180.21	2238.48	2166.2	2296.23	2738.63	2544.71	2631.07	1813.17	2117.02	2712.63	2376.07	2690.93	2560.08	1465.36	1376.39	1536.15	2162.15	3185.71	2595.19	3251.21	2908.12	4174.24	1712	1173.68	4037.55
Endogenous	TGFB2	XM_545713.6	51.06	20	20	23.82	43.62	44.91	50.42	36.35	29.41	20	28.25	66.4	20	20	32.18	51.67	20	33.1	30.8	36.66	27.54	23.37	51.03	58.14	20	20	20	38.96
Endogenous	THBD	NM_001006953.2	20	20	20	20	20	20	20	29.83	32.8	25.75	20	31.51	20	20	20	20	20	20	20	20	20	20	20	20	20	20	20	20
Endogenous	THBS1	XM_544610.2	432.03	710.61	1441.14	558.26	589.84	1142.78	478.06	653.43	771.33	664.79	546.45	670.78	799.02	679.03	1045.31	427.46	1079.97	1737.52	815.77	913.86	352.95	1724.36	3883.2	2188.73	14653.8	3782.28	4052.82	14306.1
Endogenous	THY1	NM_001287129.1	1800.11	1586.33	1397.19	1713.1	1610.47	1678.12	1913.2	1914.62	1721.35	1917.12	1110.28	1059.07	839.2	1242.57	2348.09	1709.85	929.79	1692.74	1616.63	1770.5	2289.06	1498.42	2224.72	2543.5	1688.01	1100.57	774.85	1671.38
Endogenous	TICAM1	XM_005633023.3	52.37	51.32	24.32	42.46	50.9	31.91	43.64	47.54	42.98	35.11	42.37	33.76	35.46	27.8	47.58	34.45	22.09	34.07	26.83	61.7	33.66	29.43	33.37	34.49	40.84	34.33	20	38.96
Endogenous	TICAM2	NM_001204337.1	320.75	447.34	527.45	437.08	359.9	380.53	330.66	362.6	461.44	427.2	451.93	420.93	312.04	391.38	257.48	367.96	417.41	439	409.37	282.56	413.13	377.42	303.24	330.13	299.49	299.28	272.83	289.6
Endogenous	TIGIT	XM_545108.4	32.73	43.51	28.06	30.04	21.81	20	35.88	32.62	49.76	20	20	22.51	20	20	41.98	20	20	29.2	26.83	55.44	38.76	26.83	20.61	25.62	20	20	20	32.47
Endogenous	TIRAP	XM_014113300.2	274.93	338.02	320.77	409.11	282.65	241.08	260.85	216.26	214.89	242.27	250.95	266.74	438.51	404.21	312.05	313.16	234.1	299.81	270.27	183.31	163.21	208.62	189.4	172.46	219.05	201.66	217.27	197.4
Endogenous	TLR1	XM_014112326.2	1471.51	2926.13	3023.49	2715.69	1954.92	2267.83	1642.66	1889.45	1948.68	2112.58	2782.22	2854.21	4539.97	3990.77	1206.23	2362.79	3922.35	2349.79	2220.75	1230.41	1307.74	2157.18	1378.8	1366.85	1477.63	4040.8	5227.5	1433.73
Endogenous	TLR10	NM_001173127.1	72	133.87	139.34	116	181.77	145.36	149.33	123.97	108.57	154.49	118.42	100.17	133.56	134.74	79.76	72.03	143.55	106.1	69.55	111.77	52.02	48.48	71.64	58.14	60.64	116.92	114.09	89.61
Endogenous	TLR2	NM_001005264.2	1063.05	2266.83	1783.42	2364.58	1287.83	1229.05	1023.99	1031.88	959.07	1116.57	1888.13	2374.75	4217.29	2687.24	848	2307.99	2073.81	1393.91	1195.33	678.69	445.78	1117.54	470.07	458.24	726.44	1761.35	2334.47	683.1
Endogenous	TLR3	XM_005629968.3	116.52	71.4	102.87	75.61	89.98	63.82	69.82	55.93	73.51	65.54	20	25.89	43.73	53.47	44.78	95.51	24.29	56.46	30.8	88.52	41.82	32.03	32.38	43.36	20	169.48	20	20
Endogenous	TLR4	NM_001002950.1	2593.47	3452.67	3339.59	3523.56	3155.5	2999.35	2557.08	2911.08	3353.36	3194.03	4120.65	6228.39	6974.84	5156.34	1344.76	5243.87	4632.39	4850.45	4345.13	861.11	704.88	2295.68	1103.04	848.49	1791.97	4139.48	4210.57	1760.99
Endogenous	TLR5	XM_005640757.2	20	20	20.57	20	20	20	26.18	20	20	20	24.99	22.51	20	20	34.98	20	26.5	20	20	20	20	20	20	20	20	20	22.82	31.17
Endogenous	TLR6	XM_022417244.1	848.34	1518.28	1298.99	1537.03	1243.3	1113.23	1094.78	760.63	769.07	772.47	1030.98	1388.84	1798.97	1524.87	955.75	1481.25	1307.45	989.95	804.84	911.18	600.83	1006.74	842.98	1041.64	971.47	1664.8	1830.47	936.34
Endogenous	TLR7	XM_005641003.3	125.68	111.56	125.32	81.82	124.51	94.54	108.61	151.94	100.66	119.38	72.79	79.91	63.83	64.16	83.96	84.55	57.42	152.82	150.04	285.25	151.99	117.73	87.34	90.66	58.16	192.01	49.61	59.74
Endogenous	TLR8	XM_005641119.3	1296.08	1778.21	2090.17	1913	1282.38	1331.86	1045.33	1187.55	1168.3	1423.21	2492.16	2754.04	3171.24	2507.6	849.4	2329.91	2713.18	2172.63	1803.43	422.95	443.73	1208.43	683.02	482.88	994.99	2669.91	2624.17	1025.95
Endogenous	TLR9	NM_001002998.1	66.77	76.97	54.24	50.75	70.89	49.63	60.12	70.84	57.68	53.84	49.97	79.91	173.75	122.97	62.97	65.76	47.48	38.94	52.66	101.04	54.06	66.65	61.83	68.98	48.26	62.22	20.83	54.54
Endogenous	TNF	NM_001003244.4	111.28	152.83	101.94	100.47	131.78	174.9	121.21	76.44	115.36	111.19	91.26	100.17	81.56	90.89	131.54	101.78	73.99	96.37	139.11	243.22	360.09	100.41	229.64	347.87	178.21	160.9	113.1	176.62
Endogenous	TNFAIP3	XM_014112321.1	553.78	682.73	430.19	559.3	536.22	527.07	528.48	1423.38	1316.46	1368.2	451.93	1424.85	631.18	528.25	496.77	518.28	315.82	444.84	457.07	669.75	1314.88	2847.09	1377.81	1470.32	3478.74	4556.76	3743.28	3368.74
Endogenous	TNFRSF11A	XM_005615669.3	78.55	159.53	252.5	159.5	115.42	225.72	123.15	80.16	142.5	101.83	174.91	156.44	80.37	72.71	53.17	151.88	202.08	115.83	129.17	71.54	62.22	80.5	68.69	69.97	97.77	120.14	153.78	88.31
Endogenous	TNFRSF11B	XM_003639448.4	26.18	20	27.12	24.86	20.9	29.54	20	20	24.88	20	24.99	28.14	20	20	33.58	20	20	20	20	28.61	22.44	20	25.52	21.68	40.84	24.67	20	36.36
Endogenous	TNFRSF12A	NM_001193299.2	20	22.31	20	20.71	20	20	20	20	20	20	20	20	20	20	20	20	20	20	20	20	20	20	20	21.68	20	25.74	26.79	20
Endogenous	TNFRSF13B	XM_005620179.3	185.9	51.32	20.57	29	110.88	28.36	72.73	242.36	91.61	105.34	34.76	37.14	26	20	102.15	34.45	23.19	224.86	92.41	171.68	206.06	58.86	158	29.56	34.65	46.13	20.83	29.87
Endogenous	TNFRSF13C	XM_843968.4	222.56	488.62	212.29	118.07	467.14	350.99	420.85	570.47	386.8	265.68	198.81	174.45	152.47	109.07	230.89	162.84	189.93	421.48	420.3	1803.58	707.94	553.14	382.73	335.06	198.01	277.82	242.08	180.51
Endogenous	TNFRSF14	XM_549666.2	476.54	477.46	517.16	511.65	446.24	417.17	510.06	445.56	404.89	445.92	483.44	451.32	460.97	551.78	713.66	565.25	520.11	403.96	379.57	486.44	398.85	387.81	392.54	320.28	381.16	360.42	430.58	358.43
Endogenous	TNFRSF17	XM_005621530.2	560.33	58.01	20.57	43.5	184.49	37.82	153.21	540.64	212.62	210.67	107.55	67.53	67.37	40.63	306.46	98.65	35.34	513.96	223.57	292.4	437.61	95.22	450.44	52.23	94.05	248.86	83.34	84.41
Endogenous	TNFRSF18	NM_001190744.1	43.2	64.7	40.21	38.32	32.72	59.09	51.39	31.69	49.76	46.82	43.46	41.64	26	27.8	61.57	45.41	28.71	43.8	62.6	34.87	42.84	42.42	52.99	83.77	66.83	40.76	31.75	54.54
Endogenous	TNFRSF1A	XM_005637258.1	3812.31	4653.02	3925.96	5126.87	3140.96	2572.73	2780.1	2907.35	2853.47	3220.95	4017.44	4725.87	7650.93	6206.43	3652.27	5557.03	3871.55	3487.69	2931.2	2027.13	1127.19	2567.49	1392.53	1311.66	1861.27	2568	2748.18	1903.84
Endogenous	TNFRSF1B	XM_005617982.1	6310.21	6713.47	6646.45	7403.41	5185.85	4448.21	5313.91	3920.59	3239.13	4618.42	7549.26	5459.69	6476.05	6249.2	5467.22	5912.46	8523.82	4977	3689.33	2455.45	1360.79	4168.92	2025.51	1258.45	2759.73	5944.81	5365.4	2705.12
Endogenous	TNFRSF4	XM_546720.2	20	23.43	24.32	33.14	32.72	43.73	27.15	27.03	30.54	20	35.85	28.14	42.55	23.53	44.78	40.71	40.86	49.64	48.69	22.35	31.62	32.89	31.4	34.49	34.65	36.47	20	41.56
Endogenous	TNFRSF8	XM_014111450.1	20	20	20	20	20	20	20	20	20	20	20	20	20	20	27.99	20	20	20	20	20	20	20	20	20	20	20	20	20
Endogenous	TNFRSF9	XM_845243.1	20	20	20	20	20	20	20	20	20	20	20	20	20	20	20	20	20	20	20	20	20	20	20	20	20	20	20	20
Endogenous	TNFSF10	NM_001130836.1	2501.83	3158.16	2669.99	3349.56	2352.99	2020.84	2144.96	2417.05	2268.75	2642.77	2013.06	2374.75	4024.63	3920.19	1924.09	2248.49	2087.06	2917.28	2575.48	2068.26	3834.48	1924.32	2928.35	3340.75	2605.03	5122.06	2322.56	2312.92
Endogenous	TNFSF11	XM_846672.1	74.62	68.05	57.05	48.68	93.61	86.27	62.06	84.82	64.47	57.35	42.37	55.15	20	25.66	54.57	50.11	20	82.74	104.33	65.28	118.33	62.33	548.57	627.74	410.87	21.45	20	449.34
Endogenous	TNFSF12	NM_001205168.1	479.16	547.74	551.77	503.37	418.98	413.62	424.72	353.28	445.61	518.49	606.2	500.84	401.87	467.3	380.62	430.6	630.54	366	331.87	264.68	250.94	475.24	342.49	312.39	360.13	399.04	407.76	389.6
Endogenous	TNFSF13	NM_001205169.1	1472.82	2092.8	2592.37	2002.07	1861.31	1687.58	1793.93	1590.23	1911.36	2283.46	2586.67	1942.57	2189.02	2580.31	1319.58	1750.57	2884.34	1805.66	1370.21	776.16	686.51	1894.02	838.07	414.88	1283.34	2919.84	3315.68	1227.24
Endogenous	TNFSF13B	NM_001161710.2	1248.95	1682.27	1711.41	1821.85	1211.49	1073.05	1238.3	971.29	1168.3	1259.36	2625.78	1835.65	1564.94	1732.33	990.73	1351.29	2751.83	1844.59	1749.78	860.21	826.26	1288.07	625.12	372.51	1149.68	2605.55	2545.79	1062.31
Endogenous	TNFSF14	XM_849235.1	204.23	335.79	199.2	340.76	295.37	333.26	216.24	233.97	202.45	257.49	135.8	254.36	442.06	283.37	218.3	197.29	71.78	70.08	105.32	372.88	461.08	186.11	338.57	524.27	249.98	192.01	98.22	262.33
Endogenous	TNFSF15	XM_848586.3	26.18	25.66	22.44	20.71	20	28.36	22.3	20.51	23.75	20	24.99	20	20	25.66	29.39	20	20	20	20	21.46	24.48	20	35.33	23.65	30.94	33.25	28.77	35.06
Endogenous	TNFSF18	XM_005622966.1	20	20	20	20	20	20	20.36	20	20	20	20	20	20	20	20	20	20	20	20	20	20	20	20	20	20	20	20	20
Endogenous	TNFSF4	XM_003639167.2	20	20	20	20	20	20	20	20	20	20	20	20	20	20	20	20	20	20	20	20	20	20	20	20	20	20	20	20
Endogenous	TNFSF8	XM_850342.4	450.36	481.92	418.97	328.33	572.57	465.62	570.18	558.35	670.67	586.37	397.62	559.36	429.06	405.28	411.41	563.69	257.29	666.78	905.19	392.55	628.37	573.92	594.7	731.22	470.27	494.51	395.86	459.73
Endogenous	TNKS	XM_844295.5	345.62	380.41	347.89	355.26	349	376.99	384.97	393.36	409.42	396.77	329.17	354.53	255.31	346.47	352.63	369.53	320.24	405.91	396.46	464.08	486.58	392.13	376.84	410.94	372.5	448.38	340.3	418.17
Endogenous	TNKS2	XM_022412163.1	946.53	954.92	1013.75	930.09	850.68	960.78	896.96	963.84	995.26	955.05	864.76	1015.18	839.2	931.39	994.93	1028.73	925.37	1060.03	1025.42	1000.6	981.32	771.29	966.63	1079.09	863.81	819.53	723.26	883.09
Endogenous	TOLLIP	XM_540778.5	180.67	177.37	216.03	226.83	196.31	219.81	188.12	180.84	173.04	218.87	233.57	204.84	234.03	254.5	212.7	236.44	231.9	181.05	204.69	123.4	120.37	135.91	150.15	116.29	149.74	172.7	129.97	145.45
Endogenous	TOX	XM_005638006.1	167.57	179.61	115.96	106.68	163.59	212.72	196.85	183.63	260.13	204.82	132.54	204.84	60.28	75.92	188.91	172.24	90.55	268.66	641.88	216.39	261.14	154.95	191.36	238.48	195.53	133.01	128.98	155.84
Endogenous	TP53	NM_001003210.1	390.13	514.28	479.76	361.47	465.33	517.62	520.72	435.31	485.19	461.14	407.39	429.93	276.58	280.17	342.84	330.38	457.17	366	450.11	627.72	509.02	451.86	449.46	479.92	426.95	356.13	307.56	398.69
Endogenous	TP63	XM_022414176.1	20	20	20	20	20	20	20	20	20	20	20	20	20	20	20	20	20	20	20	20	20	20	20	20	20	20	20	20
Endogenous	TRAC	Canis_TRAC.1	913.8	1000.66	764.99	642.15	1276.01	1516.22	1713.44	1442.02	1538.13	1352.99	637.71	756.32	416.06	516.49	1654.02	961.4	331.28	847.83	1367.23	3002.69	3273.44	1723.49	2333.65	2673.58	1662.02	1663.73	1402.86	1544.11
Endogenous	TRAF1	XM_850435.1	188.52	147.25	128.12	148.11	185.4	210.36	246.3	161.26	159.47	173.22	211.84	172.2	153.66	119.77	170.72	159.71	210.91	194.68	181.83	241.43	167.29	142.83	227.67	271	235.13	111.56	92.27	235.06
Endogenous	TRAF2	XM_005625072.2	69.39	75.86	53.31	40.39	84.52	69.72	59.15	61.52	54.29	49.16	48.89	52.9	44.92	48.12	75.56	46.97	47.48	69.11	70.55	137.71	81.61	77.91	92.25	107.42	71.78	68.65	50.6	72.73
Endogenous	TRAF3	XM_022422397.1	502.72	533.24	498.46	498.19	545.31	414.8	639.03	519.2	459.18	505.61	397.62	423.18	316.77	335.77	561.13	408.67	446.12	478.91	480.91	925.49	583.49	657.89	569.18	545.95	488.83	353.99	203.39	381.81
Endogenous	TRAF6	XM_003432322.4	344.31	346.94	365.66	393.58	351.72	320.26	327.76	356.08	318.94	356.97	318.31	411.92	498.79	423.46	369.43	358.57	383.18	335.82	348.76	379.14	315.2	325.48	332.68	338.02	350.23	483.78	419.67	327.26
Endogenous	TRAT1	XM_535733.5	1798.8	2024.75	1583.29	1107.2	1760.43	2291.46	2158.53	2742.36	3697.18	2697.78	1331.9	1942.57	748.19	1157.02	2537	2719.8	499.13	2100.6	4915.47	4470.06	6162.3	2598.65	4870.44	6992.9	3470.08	2991.71	2414.83	3320.69
Endogenous	TRBC	Canis_TRBC.1	6429.34	6490.36	4753.61	3982.39	8663.08	10606.4	10700.5	8189.8	9857.63	7474.21	4392.24	5089.4	2165.38	2793.11	10426.5	6756.43	1962.28	5982.52	10838.5	16987.8	18656.2	10259.6	13463.1	16516.5	10201.1	8841.05	7208.77	9719.21
Endogenous	TREM1	NM_001284492.1	1436.16	2872.58	2872.93	2793.37	1891.3	1986.57	1673.69	1963.09	2013.15	2477.75	2894.12	2923.99	3017.58	2757.82	1021.52	1983.87	3596.59	2229.09	1865.04	456.93	315.2	1198.05	867.51	588.33	1460.3	3313.52	5175.91	1455.8
Endogenous	TREM2	XM_005627313.3	52.37	65.82	122.51	81.82	87.25	243.45	109.58	62.45	90.48	46.82	84.74	124.93	76.83	75.92	40.58	86.12	133.62	73.01	77.5	45.6	51	55.4	47.1	115.3	100.24	51.49	148.82	85.71
Endogenous	TRGC2	Canis_TRGC2.1	64.15	45.74	36.47	42.46	39.99	57.91	81.45	183.63	202.45	213.01	36.94	40.52	80.37	67.37	68.57	70.46	20	187.87	235.49	167.21	188.71	113.4	172.72	124.17	123.75	231.7	149.81	131.17
Endogenous	TRGC3	Canis_TRGC3.1	212.09	33.47	20.57	30.04	304.46	355.71	397.57	213.46	216.02	283.24	225.97	149.69	69.74	87.69	267.27	220.78	77.3	141.14	171.9	47.39	55.08	35.49	37.29	40.4	49.5	115.85	83.34	46.75
Endogenous	TRGC8	Canis_TRGC8.1	102.12	20	20	20	140.87	152.45	125.09	55.93	49.76	37.45	20	20	20	20	151.13	98.65	20	27.26	48.69	20	20	20	20	20	20	42.91	20	20
Endogenous	TRIB1	NM_001313808.1	452.97	499.77	324.51	491.97	357.18	320.26	259.88	564.88	497.63	450.61	368.28	647.15	1271.81	885.41	295.26	673.29	295.94	654.13	510.72	347.84	311.12	779.08	292.44	258.19	1013.55	1161.72	880.01	981.79
Endogenous	TSC2	XM_859874.1	479.16	557.78	513.42	511.65	563.48	551.89	631.27	575.13	537.22	557.11	564.92	521.1	424.33	452.33	495.37	518.28	611.76	609.35	550.47	855.74	612.05	610.28	597.64	590.3	549.47	404.4	402.8	558.43
Endogenous	TUBB3	XM_005620536.3	54.99	36.81	29.93	42.46	32.72	29.54	44.61	35.42	28.27	33.94	36.94	37.14	35.46	42.77	40.58	20	34.23	31.15	33.78	23.25	28.56	33.76	44.16	52.23	55.69	36.47	23.81	48.05
Endogenous	TXK	XM_022426965.1	377.04	303.43	301.13	185.4	332.64	326.17	432.48	830.54	1033.72	826.31	256.39	320.76	144.2	204.24	633.9	530.81	89.45	517.85	1130.75	1090.02	1400.57	690.78	275.76	424.74	214.1	268.17	201.4	212.98
Endogenous	TXNIP	XM_533037.5	17467	17651.6	13445.3	15893.3	11249.6	10853.4	12586.6	21462.6	22031.5	19178.2	15156.1	24025.5	18910.4	18133.8	11506.8	18651.8	13459.9	9906.29	14587.4	4889.43	5595.14	7895.5	10164.8	8953.99	7065.15	7337.15	7668.12	6758.25
Endogenous	TYK2	XM_022407058.1	960.93	843.37	851.03	870.01	938.83	855.61	1078.3	928.41	813.18	955.05	856.07	736.06	650.09	865.09	1339.17	980.19	801.7	806.95	713.42	1185.7	987.44	993.75	838.07	825.82	874.95	594.27	443.48	835.04
Endogenous	TYMS	NM_001252174.1	235.65	155.06	108.48	109.79	237.21	229.26	255.03	265.66	227.33	181.41	91.26	95.67	72.1	53.47	215.5	119	59.63	242.38	329.88	367.51	414.15	207.75	371.93	419.81	233.9	121.21	83.34	237.66
Endogenous	TYROBP	NM_001197117.1	12303.6	18260.7	17939.9	18235.1	14924.1	13895.3	12498.4	13379	13129.6	15606.2	19760.2	21755.5	26549.5	24987.2	7277.96	19378.3	21044	14425.8	11826.1	4586.3	3012.3	12526.7	5392.52	3724.09	8628.17	29354	36562.7	8494.57
Endogenous	VCAM1	XM_005621302.3	20	20	20	20	20	20	20	20	20	20	20	20	20	20	20	20	20	20	20	20	20	20	20	20	25.99	20	20	20
Endogenous	VEGFA	NM_001003175.2	103.42	132.75	120.64	118.07	110.88	125.27	104.73	130.5	136.85	103	131.45	137.31	167.84	99.45	81.16	161.28	136.93	190.79	121.22	82.27	85.69	113.4	88.32	67.01	310.62	571.74	610.16	311.68
Endogenous	VEGFC	XM_540047.6	34.04	40.16	58.92	29	52.71	46.09	54.3	67.11	76.91	49.16	30.42	29.26	37.82	39.57	53.17	48.54	27.61	64.24	59.62	102.83	110.17	107.34	94.21	109.39	431.9	93.32	125.01	468.82
Endogenous	VIM	NM_001287023.1	73126.4	118504	135607	113057	107402	126442	102766	101803	121223	116756	162776	166064	122767	117146	52942.6	95610.9	185554	89859.5	97120	38257.9	50305.2	85086.4	65308.8	63787.6	81470.1	67500.7	86832.6	78806.9
Endogenous	VSIR	XM_014112877.2	7819.69	8303.15	7025.2	9511.12	6268.29	4826.37	6240.93	7123.43	5097.33	6683.01	6668.21	7285.21	14466.2	11876.1	8677.3	9363.49	7601.76	6230.74	5179.77	3521.32	2664.45	5392.07	3922.45	3459	4624.71	5558.64	4434.79	4571.3
Endogenous	XCR1	XM_005632632.3	98.19	69.17	79.49	67.32	90.88	52	49.45	54.06	78.04	53.84	24.99	36.02	20	26.73	61.57	103.34	26.5	50.62	53.66	61.7	55.08	28.57	42.2	72.92	40.84	118	57.54	35.06
Endogenous	ZAP70	XM_005626046.2	20	20	20	20	20	20	20	20	20	20	20	20	20	20	20	20	20	20	20	20	20	20	20	20	20	20	20	20
Endogenous	ZEB1	XM_003638879.4	230.41	216.42	144.96	176.07	237.21	222.17	218.18	254.47	272.57	191.95	123.85	204.84	278.95	223.49	197.31	283.41	56.32	197.6	325.91	435.47	446.8	215.54	331.7	444.45	241.32	154.47	114.09	245.45
Housekeeping	ABCF1	XM_532056.5	628.4	497.54	519.97	498.19	674.36	857.97	701.09	667.41	691.03	609.78	570.35	539.1	456.24	471.58	645.1	637.28	591.89	704.74	707.46	1106.11	956.84	660.48	763.49	812.03	660.85	546	524.83	577.91
Housekeeping	DNAJC14	XM_003431449.5	1000.21	950.46	889.37	915.59	803.42	785.88	877.57	908.84	832.4	846.2	794.14	837.35	1030.68	1120.67	1237.02	978.63	803.91	855.62	795.89	966.62	771.18	753.97	826.3	921.42	719.01	1072.68	928.63	716.86
Housekeeping	ERCC3	XM_005631880.3	572.11	728.46	705.14	650.44	784.33	810.7	720.48	598.44	627.69	633.19	702.89	643.77	574.44	569.96	547.14	616.93	717.77	661.91	672.68	717.14	900.73	754.84	879.29	912.55	662.09	719.77	753.02	642.84
Housekeeping	G6PD	XM_538209.2	1849.86	1709.05	1650.62	2151.21	1353.27	1091.96	1434.17	1500.75	1115.15	1444.28	1360.15	1627.44	2895.84	2499.04	2928.82	1988.57	1489.65	954.91	941.96	802.09	417.21	1130.53	613.34	497.66	784.6	838.84	764.93	832.44
Housekeeping	GUSB	NM_001003191.1	2491.35	3295.38	4329.03	3380.63	3001.91	3950.68	2873.19	2663.13	3293.42	3259.58	4612.78	3965.05	3004.58	3560.89	2709.12	3466.68	5691.38	3055.5	2900.39	1530.85	1403.63	2592.59	1799.79	1315.6	2440.44	2457.52	3632.16	2405.13
Housekeeping	MRPL19	XM_532990.6	480.47	515.39	506.88	387.36	667.09	685.43	635.15	590.05	554.18	491.57	432.38	417.55	299.04	330.43	478.57	449.38	480.36	586.96	658.77	913.86	907.87	651.83	725.22	762.75	602.69	806.66	814.53	548.04
Housekeeping	NRDE2	XM_014115704.2	315.51	342.48	332	332.47	345.36	287.17	291.88	342.1	361.91	339.42	315.05	407.42	510.61	461.95	292.46	375.79	312.51	332.9	405.4	345.16	324.39	320.29	328.75	329.15	263.6	166.27	140.88	242.85
Housekeeping	OAZ1	NM_001127234.1	4407.98	5879.03	5122.08	6284.82	4329.72	3968.4	3678.04	4716.64	4383.68	4786.96	4886.54	5654.39	9297.42	7666.08	4238.6	5531.97	5413.11	4691.79	4318.3	2789.87	2588.96	3912.69	3072.6	2745.52	4215.08	4528.87	6466.66	3849.24
Housekeeping	POLR2A	XM_852751.1	2291.05	1565.14	1385.96	1837.39	1572.3	1138.05	1679.5	1694.64	1225.98	1557.81	1306.92	1458.62	1953.81	2083.07	3568.31	2052.76	1193.71	1521.42	1409.96	1862.6	1381.19	1216.22	1313.05	1560.99	1332.84	1181.02	864.14	1250.61
Housekeeping	PSMC4	XM_005616577.3	109.97	75.86	94.45	81.82	89.07	105.18	88.24	90.42	97.26	107.68	86.91	92.29	67.37	85.55	89.56	79.86	73.99	108.05	90.42	68.85	112.21	96.95	110.89	107.42	85.39	104.05	100.2	105.19
Housekeeping	PUM1	XM_022412399.1	374.42	429.49	377.82	362.51	390.8	427.8	369.45	384.04	490.85	406.13	385.67	400.67	312.04	337.91	391.81	386.75	346.74	440.95	509.73	409.54	642.65	441.48	507.36	613.95	455.42	374.37	292.68	437.65
Housekeeping	SDHA	XM_535807.4	1237.17	1323.06	1661.85	1208.7	1431.43	1628.49	1420.6	1427.11	1674.98	1610.48	1590.46	1455.24	1010.59	1149.54	1304.18	1324.67	1675.17	1495.14	1648.43	1538.01	1786.16	1501.89	1707.55	1878.31	1514.76	1189.61	1319.52	1358.4
Housekeeping	SF3A1	XM_534733.6	1053.88	1257.24	1244.75	1064.73	1099.7	1152.23	1061.81	1090.61	1085.74	1117.74	1208.06	1155.86	1016.5	969.89	1006.12	1121.11	1004.88	988.97	1180.43	1181.23	1277.14	1069.93	1119.72	1144.13	992.51	712.26	692.5	1003.87
Housekeeping	STK11IP	XM_005640713.2	181.97	175.14	200.13	186.43	190.86	202.08	209.45	145.41	152.68	150.98	195.55	130.56	147.75	175.37	160.92	147.19	215.33	159.64	155.01	170.79	157.09	171.4	156.03	129.1	159.64	115.85	154.77	157.14
Housekeeping	TBC1D10B	XM_022420671.1	20	20	20	20	20	20	20	20	20	20	20	20	20	20	20	20	20	20	20	20	20	20	20	20	20	20	20	20
Housekeeping	TBP	XM_005627736.1	475.23	586.79	512.49	531.33	522.58	523.53	490.66	489.37	511.2	455.29	443.24	494.08	556.71	534.67	488.37	468.17	468.21	514.93	533.58	459.61	510.04	431.95	535.82	606.06	490.07	526.69	575.43	512.97
Housekeeping	TFRC	NM_001003111.1	357.4	303.43	362.86	340.76	372.63	358.08	320.97	375.65	380.01	407.3	390.01	372.53	254.12	256.64	348.44	335.08	407.47	439	449.12	352.31	495.76	354.05	354.27	366.6	436.85	955.76	681.59	379.21
Housekeeping	TLK2	XM_014116391.1	238.27	309.01	320.77	296.22	282.65	302.53	274.42	291.76	329.12	303.13	307.45	285.87	268.31	290.86	253.28	299.07	294.84	312.46	304.05	305.81	361.11	301.24	308.14	368.57	353.94	406.55	331.37	374.02
Housekeeping	TMUB2	XM_022422902.1	130.92	133.87	160.85	117.04	140.87	126.45	163.88	147.28	136.85	186.09	137.97	124.93	139.47	116.56	169.32	144.05	130.3	141.14	144.08	153.8	137.71	148.02	133.46	162.6	131.18	93.32	94.25	149.35
Housekeeping	UBB	XM_022418619.1	90.33	119.37	79.49	104.61	94.52	79.18	111.51	114.65	93.87	105.34	89.08	119.3	156.02	119.77	95.16	90.82	96.07	148.93	98.37	151.12	129.55	266.62	217.86	114.31	267.31	600.7	728.22	292.2

## Sheet: Supplemental Table 2
Supplementary Table 2. Treatment-related adverse events (AEs) in all patients.
ALP, alkaline phosphatase; ALT, alanine transaminase; CPK, creatinine protein kinase; BUN, blood urea nitrogen; GGT, gamma-glutamyl transferase
Patient 201	Test	Date of Onset	Adverse Event Category (VCOG-CTCAE v2):	Grade	Attribution:	Commercial	Investigational	Primary Disease	Unknown/Other	Date of Resolution	Outcome of AE	Notes
Day 0
2022-10-20	High ALT	2022-10-20	Metabolic/Laboratory	2		unrelated	unrelated	unlikely	probable	N/A	unchanging
	High AST	2022-10-20	Metabolic/Laboratory	1		unrelated	unrelated	unlikely	probable	N/A	unchanging
	Vomiting	2022-10-21	Gastrointestinal	1		unrelated	unrelated	unlikely	probable	2022-10-21
Day 7
2022-10-27	Low K	2022-10-27	Metabolic/Laboratory	1		possibly	unrelated	unlikely	possibly	2022-11-03	resolved	could be related to GI side effects of dox
	Low albumin	2022-10-27	Metabolic/Laboratory	1		possibly	unrelated	unlikely	possibly	2022-11-03	resolved	could be related to GI side effects of dox
	Coughing	2022-10-21	Pulmonary/respiratory	1		unrelated	unrelated	probable	unlikely	N/A		cough improved over a couple of weeks, then worsened closer to euthanasia date
	Vomiting	2022-10-27	Gastrointestinal	1		Probable	unrelated	unlikely	unlikely	2022-10-28	resolved
	Lethargy	2022-10-27	Constitutional Clinical Signs	1		Probable	unrelated	unlikely	unlikely	2022-11-03	resolved
	Decreased appetite	2022-10-27	Gastrointestinal	1		Probable	unrelated	unlikely	unlikely	~10/28/22	resolved
Day 14
2022-11-03	Lamess	2022-11-03	Musculoskeletal	1		Unrelated	unrelated	probable	unlikely	N/A	unresolved	patient received palliative radiation on primary OSA tumor on L tibia - dog was limping on affected limb
Day 21
2022-11-10
Patient 202	Test	Date of Onset	Adverse Event Category (VCOG-CTCAE v2):	Grade	Attribution:	Commercial	Investigational	Primary Disease	Unknown/Other	Date of Resolution	Outcome of AE	Notes
Pre-screening
	High CK	2023-01-12	Metabolic/Laboratory	1		unrelated	unrelated	unlikely	probable	N/A	unresolved
Day 0
2023-01-19
Day 7
2023-01-26	Low Phosphorus	2023-01-26	Metabolic/Laboratory	1		possibly	unrelated	unlikely	possibly	2022-11-03	resolved	could be related to GI side effects of dox
	Thrombocytopenia	2023-01-26	Metabolic/Laboratory	2		possibly	unrelated	unlikely	possibly	2023-02-02	resolved
	Vomiting	2023-01-19	Gastrointestinal	1		Probable	unrelated	unrelated	unlikely	2023-01-20	resolved
	Lethargy	2023-01-25	Constitutional	1		Probable	unrelated	unlikely	unlikely	2023-02-02	resolved
Day 14
2023-02-02
Day 21
2023-02-09	Lethargy	2023-02-09	Constitutional	1		unlikely	Possibly	Possibly	Possibly	2023-02-09	resolved	"zoned out" 1 hr post inhaled treatment, sleeps more
Unscheduled
	Vomiting	2023-02-23	Gastrointestinal	1		Unrelated	unrelated	unlikely	possibly	2023-02-23	resolved
	Lethargy	2023-04-16	Constitutional	2		Unrelated	unrelated	Probable	Unlikely	N/A	unresolved
	Vomiting	2023-04-19	Gastrointestinal	1		Unrelated	unrelated	unlikely	possibly	2023-04-19	resolved
	Dyspnea	2023-04-26	Pulmonary	3		Unrelated	unrelated	Probable	Unlikely	N/A	unresolved
Patient 203	Test	Date of Onset	Adverse Event Category (VCOG-CTCAE v2):	Grade	Attribution:	Commercial	Investigational	Primary Disease	Unknown/Other	Date of Resolution	Outcome of AE	Notes
Pre-screening
2023-01-15	high calcium (11.6)	2023-01-15	Metabolic/Laboratory	1		unrelated	unrelated	unlikely	probable	N/A	unresolved	as of 2/14
	high BUN (40)	2023-01-15	Metabolic/Laboratory	1		unrelated	unrelated	unlikely	probable	N/A	unresolved	as of 2/14
	high creatinine (1.6)	2023-01-15	Metabolic/Laboratory	1		unrelated	unrelated	unlikely	probable	N/A	unresolved	progresses 2/14
	high ALT (414)	2023-01-15	Metabolic/Laboratory	2		unrelated	unrelated	unlikely	probable	N/A	unresolved	as of 2/14
	high AST (51)	2023-01-15	Metabolic/Laboratory	1		unrelated	unrelated	unlikely	probable	N/A	unresolved
	high CK (396)	2023-01-15	Metabolic/Laboratory	1		unrelated	unrelated	unlikely	probable	N/A	unresolved
Day 0
2023-01-24
Day 7
2023-01-31	Vomiting	2023-01-29	Gastrointestinal	2		Probable	unrelated	unrelated	unlikely	2023-01-30	resolved
Day 14
2023-02-07
Day 21
2023-02-14
Unscheduled
	Limping - extremity	2023-03-17	Musculoskeletal	2		unrelated	unrelated	possibly	possibly	N/A	unresolved	soft tissue mass
	Dyspnea	2023-05-25	Pulmonary	3		unrelated	unrelated	probable	unlikely	N/A	unresolved	euthanized shortly after
Patient 204	Test	Date of Onset	Adverse Event Category (VCOG-CTCAE v2):	Grade	Attribution:	Commercial	Investigational	Primary Disease	Unknown/Other	Date of Resolution	Outcome of AE	Notes
Pre-screening
2023-01-19	low phosphorus	2023-01-19	Metabolic/Laboratory	1		unrelated	unrelated	unlikely	probable	2023-02-09	resolved
Day 0
2023-01-26
Day 7
2023-02-02	Low Neutrophils	2023-02-02	Blood/Bone marrow	2		Probable	unrelated	unrelated	unlikely	2023-02-09	resolved
	Vomiting		Gastrointestinal	1		Probable	unrelated	unrelated	unlikely	2023-02-03	resolved
	Lethargy		Constitutional	1		Probable	unrelated	unlikely	unlikely	2023-02-03	resolved
	Diarrhea		Gastrointestinal	1		Probable	unrelated	unrelated	unlikely	2023-02-03	resolved
	appetite, altered		Gastrointestinal	1		Probable	unrelated	unrelated	unlikely	2023-02-03	resolved
Day 14
2023-02-09
Day 21
2023-02-16	high ALT	2023-02-16	Metabolic/Laboratory	2		unlikely	unlikely	unlikely	possibly	2023-03-02	resolved
	Diarrhea	2023-02-16	Gastrointestinal	2		possibly	unlikely	possibly	possibly	2023-02-16	resolved
	Proteinuria	2023-02-16	Renal/Genitourinary	UPC not performed		possibly	unlikely	unlikely	probable	2023-03-02	resolved
Unscheduled
Patient 205	Test	Date of Onset	Adverse Event Category (VCOG-CTCAE v2):	Grade	Attribution:	Commercial	Investigational	Primary Disease	Unknown/Other	Date of Resolution	Outcome of AE	Notes
Pre-screening
2023-02-03	high sodium	2023-02-03	Metabolic/Laboratory	1		unrelated	unrelated	unlikely	probable	2023-02-07	resolved
	low phosphorus (1.30) * high hemolysis index	2023-02-03	Metabolic/Laboratory	2		unrelated	unrelated	unlikely	probable	N/A	unresolved
Day 0
2023-02-07	low phosphorus	2023-02-07	Metabolic/Laboratory	2		unrelated	unrelated	unlikely	probable	N/A	unresolved
Day 7
2023-02-14	low neutrophil	2023-02-14	Blood/Bone Marrow	1		probable	unrelated	unlikely	unlikely	2023-02-21	resolved
	low calcium (9.1)	2023-02-14	Metabolic/Laboratory	1		possibly	unrelated	unrelated	possibly	2023-03-07	resolved	could be related to GI side effects of dox
	low albumin (3.2)	2023-02-14	Metabolic/Laboratory	1		possibly	unrelated	unlikely	possibly	2023-03-07	resolved	could be related to GI side effects of dox
	high CK (367)	2023-02-14	Metabolic/Laboratory	1		possibly	unrelated	unlikely	possibly	2023-03-07	resolved	could be related to GI side effects of dox
	Vomiting	2023-02-10	Gastrointestinal	2		Possibly	unrelated	unrelated	Probable	2023-02-21	resolved	apparentaly normal for this dog to vomit occassionally - 2/10, 2/11, 2/13
	appetite, altered	2023-02-12	Gastrointestinal	1		Probable	unrelated	unrelated	possibly	2023-02-13	resolved
Day 14
2023-02-21
Day 21
2023-02-28	Vomiting	2023-02-28	Gastrointestinal	1		Possibly	unrelated	unrelated	Probable	2023-02-28	resolved	apparentaly normal for this dog to vomit occassionally
Unscheduled
Patient 206	Test	Date of Onset	Adverse Event Category (VCOG-CTCAE v2):	Grade	Attribution:	Commercial	Investigational	Primary Disease	Unknown/Other	Date of Resolution	Outcome of AE	Notes
Pre-screening
2023-02-16	high sodium	2023-02-16	Metabolic/Laboratory	1		unrelated	unrelated	unlikely	probable	N/A	unresolved
	high glucose	2023-02-16	Metabolic/Laboratory	1		unrelated	unrelated	unlikely	probable	N/A	unresolved
Day 0
2023-02-23
Day 7
2023-03-02	Lethargy	2023-03-02	Constitutional	2		possibly	unrelated	possibly	unlikely	N/A	unresolved	tired more than usual
Day 14
2023-03-09	low calcium	2023-03-09	Metabolic/Laboratory	1		possibly	unrelated	unrelated	possibly	past 3/16	resolved	could be related to GI side effects of dox
	low albumin	2023-03-09	Metabolic/Laboratory	1		possibly	unrelated	unlikely	possibly	past 3/16	resolved	could be related to GI side effects of dox
	Lethargy	2023-03-02	Constitutional	3		unlikely	unlikely	possibly	unlikely	N/A	resolved	not wanting to get up to go to door, change of ADL, improved 3/16/23 not completely resolved
	Dyspnea	2023-03-09	Pulmonary	1		unlikely	possibly	possibly	unlikely	N/A	unresolved
Day 21
2023-03-16
Unscheduled
	dyspnea	2023-03-21	Pulmonary	3		unrelated	unlikely	probably	unlikely	N/A	unresolved
Patient 207	Test	Date of Onset	Adverse Event Category (VCOG-CTCAE v2):	Grade	Attribution:	Commercial	Investigational	Primary Disease	Unknown/Other	Date of Resolution	Outcome of AE	Notes
Pre-screening
2023-03-07	High sodium	2023-03-07	Metabolic/Laboratory	2		unrelated	unrelated	unlikely	probable	N/A	unresolved
Day 0
2023-03-14	subq mass on right caudal abdomen		Neoplasm	1		unrelated	unrelated	unlikely	probable	N/A	unresolved	in house - fat
Day 7
2023-03-21	low albumin (3.2)		Metabolic/Laboratory	1		possibly	unrelated	unlikely	possibly	2023-03-28	resolved	could be related to GI side effects of dox
	Vomiting	2023-03-17	Gastrointestinal	2		probable	unrelated	unrelated	unlikely	2023-03-18	resolved
	Appetite, altered	2023-03-17	Gastrointestinal	1		probable	unrelated	unrelated	unlikely	2023-03-18	resolved
	Lethargy	2023-03-21	Constitutional	1		possibly	unrelated	unlikely	unlikely	2023-03-28	resolved
Day 14
2023-03-28
Day 21
2023-04-04
Unscheduled
	Ataxia	2023-07-10	Neurology	2		unrelated	unrelated	probable	possibly	N/A	unresolved
Patient 208	Test	Date of Onset	Adverse Event Category (VCOG-CTCAE v2):	Grade	Attribution:	Commercial	Investigational	Primary Disease	Unknown/Other	Date of Resolution	Outcome of AE	Notes
Pre-screening
2023-03-23
Day 0
2023-03-30
Day 7
2023-04-06
	Diarrhea	2023-04-03	Gastrointestinal	1		probable	unrelated	unrelated	unlikely	2023-04-04	resolved
days 8-9 post dox	Febrile neutropenia	4/7-8/23	Blood/Bone Marrow	4		probable	unrelated	unrelated	unlikely	2023-04-09	resolved
	Fever	4/7-8/23	Constitional	2		probable	unrelated	unrelated	unlikely	2023-04-09	resolved
	Anorexia	4/7-8/23	Gastrointestinal	1		probable	unrelated	unrelated	unlikely	2023-04-09	resolved
Day 14
2023-04-13
symptoms resolved
Day 21
2023-04-20	low albumin	2023-04-20	Metabolic/Laboratory	1		unlikely	unlikely	unlikely	possibly	2023-11-30	resolved
Unscheduled
	Vomiting	2023-05-04	Gastrointestinal	1		unrelated	unrelated	possibly	possibly	2023-05-04	resolved
	Pain	2023-05-04	Pain	2		unrelated	unrelated	probable	unlikely
	Vomiting	2023-06-20	Gastrointestinal	1		unrelated	unrelated	possibly	possibly	2023-06-20	resolved
Patient 209	Test	Date of Onset	Adverse Event Category (VCOG-CTCAE v2):	Grade	Attribution:	Commercial	Investigational	Primary Disease	Unknown/Other	Date of Resolution	Outcome of AE	Notes
Pre-screening
2023-04-20	high potassium	2023-04-20	Metabolic/Laboratory	1		unrelated	unrelated	unlikely	probable	N/A	unresolved
Day 0
2023-04-28	Diarrhea	2023-04-28	Gastrointestinal	1		unrelated	unrelated	unlikely	probable	2023-04-28	resolved	dietary indiscretion
Day 7
2023-05-05	neutropenia	2023-05-05	Blood/Bone Marrow	1		probably	unrelated	unrelated	unlikely	2023-05-11	resolved
Day 14
2023-05-11	Diarrhea	2023-05-11	Gastrointestinal	2		possibly	unlikely	unlikely	unlikely	2023-05-13	resolved	resolved in 24 hr, but then started again 5/18/23 for a few days and controlled again, seems completely resolved by 6/15/23
Day 21
2023-05-18
Unscheduled
	Pain	2023-07-05	Pain	2		unrelated	unrelated	probable	unlikley	N/A	unresolved
Patient 210	Test	Date of Onset	Adverse Event Category (VCOG-CTCAE v2):	Grade	Attribution:	Commercial	Investigational	Primary Disease	Unknown/Other	Date of Resolution	Outcome of AE	Notes
Pre-screening
2023-04-25	low calcium	2023-04-25	Metabolic/Laboratory	1		unrelated	unrelated	unlikely	probable	N/A	unresolved
	low albumin	2023-04-25	Metabolic/Laboratory	1		unrelated	unrelated	unlikely	probable	N/A	unresolved
Day 0
2023-05-04
Day 7
2023-05-11	high creatinine (1.6)	2023-05-11	Metabolic/Laboratory	1
	Diarrhea	2023-05-05	Gastrointestinal	1		probable	unrelated	unrelated	unlikely	2023-05-12	resolved
	Vomiting	2023-05-05	Gastrointestinal	1		probable	unrelated	unrelated	unlikely	2023-05-12	resolved
	anorexia	5/4-9/23	Gastrointestinal	2		probable	unrelated	unrelated	unlikely	2023-05-10	resolved
	Lethargy	2023-05-11	Constitutional	2		possibly	unrelated	unlikely	unlikely	2023-05-18	resolved	increased positivity 5/18/23
Day 14
2023-05-18
Day 21
2023-05-25
Unscheduled
	pain	2023-05-29	Pain	1		unrelated	unrelated	probably	unlikely	N/A	unresolved
	anorexia	2023-05-29	Gastrointestinal	1		unrelated	unrelated	probably	unlikely	2023-05-29	resolved	liekly due to pain of oral tumor
	new oral tumors under tongue	2023-07-17	neoplasia	2		unrelated	unrelated	probably	unlikely	N/A	unresolved

## Sheet: Supplemental Table 3
Supplementary Table 3. All DEGs from PBMCs Day 7 vs. Day 0
	Log2 fold change	std error (log2)	Lower confidence limit (log2)	Upper confidence limit (log2)	Linear fold change	Lower confidence limit (linear)	Upper confidence limit (linear)	P-value	BH.p.value	method	Gene.sets	probe.ID
CPA3-mRNA	1.06	0.378	0.318	1.8	2.08	1.25	3.49	0.0232	0.12	lm.nb		XM_542828.6:922
TREM2-mRNA	1.04	0.145	0.757	1.33	2.06	1.69	2.51	9.45e-05	0.00488	lm.nb	Myeloid Compartment	XM_005627313.3:362
MSR1-mRNA	0.965	0.123	0.723	1.21	1.95	1.65	2.31	5.08e-05	0.00302	lm.nb	Cell Functions	XM_843168.1:21
CXCL8-mRNA	0.898	0.312	0.286	1.51	1.86	1.22	2.85	0.0206	0.115	lm.nb	Chemokines, Cytokine And Chemokine Signaling, Cytokines, Interleukins, Pathogen Defense, Regulation	NM_001003200.1:144
IL1RL1-mRNA	0.874	0.329	0.23	1.52	1.83	1.17	2.86	0.0289	0.134	loglinear	Cytokine And Chemokine Signaling	XM_005625995.3:788
SERPINB2-mRNA	0.691	0.217	0.266	1.12	1.61	1.2	2.17	0.0129	0.0919	lm.nb	Cytokine And Chemokine Signaling, Senescence	XM_014106918.1:1280
IL7-mRNA	0.681	0.456	-0.212	1.57	1.6	0.863	2.98	0.173	0.376	loglinear	Cytokine And Chemokine Signaling, Interleukins, JAK-STAT Signaling	NM_001048138.1:93
IL10-mRNA	0.667	0.135	0.401	0.932	1.59	1.32	1.91	0.00116	0.0214	lm.nb	Cytokine And Chemokine Signaling, Interleukins, JAK-STAT Signaling	XM_850467.1:374
CD276-mRNA	0.644	0.148	0.355	0.933	1.56	1.28	1.91	0.0024	0.0367	lm.nb	Immune Cell Adhesion And Migration, Regulation	XM_849111.1:2400
LOC100683099-mRNA	0.636	0.179	0.284	0.987	1.55	1.22	1.98	0.00755	0.0758	lm.nb	Antigen Presentation, Regulation	XM_014112758.2:133
FAT1-mRNA	0.592	0.482	-0.353	1.54	1.51	0.783	2.9	0.254	0.46	loglinear	Adhesion, Matrix Remodeling And Metastasis	XM_022404178.1:4686
FN1-mRNA	0.559	0.159	0.248	0.871	1.47	1.19	1.83	0.00786	0.0758	lm.nb	Angiogenesis, Cytokine And Chemokine Signaling, Hypoxia, Senescence	XM_536059.2:4905
CD55-mRNA	0.54	0.14	0.266	0.815	1.45	1.2	1.76	0.0048	0.0582	lm.nb	Complement System	XM_022420853.1:648
CFP-mRNA	0.529	0.171	0.194	0.864	1.44	1.14	1.82	0.0148	0.1	lm.nb	Complement System	XM_548978.6:1720
SPP1-mRNA	0.525	0.154	0.222	0.828	1.44	1.17	1.77	0.00938	0.078	lm.nb	Costimulatory Signaling, Cytokines, Matrix Remodeling And Metastasis, PI3K-Akt	XM_003434023.4:386
ANKRD22-mRNA	0.505	0.232	0.0503	0.96	1.42	1.04	1.94	0.0612	0.212	lm.nb	Cell Functions, Matrix Remodeling And Metastasis	XM_005636647.3:602
TNFRSF11A-mRNA	0.497	0.145	0.213	0.782	1.41	1.16	1.72	0.00897	0.078	lm.nb	Cytokine And Chemokine Signaling, NF-kB Signaling, TNF Superfamily	XM_005615669.3:100
IL12A-mRNA	0.485	0.257	-0.0185	0.989	1.4	0.987	1.99	0.0957	0.276	loglinear	Cytokine And Chemokine Signaling, Cytokines, Interleukins, JAK-STAT Signaling, NK Cell Functions, Regulation, T-Cell Functions	NM_001003293.2:345
CCL23-mRNA	0.464	0.111	0.246	0.682	1.38	1.19	1.6	0.00313	0.0434	lm.nb	Chemokines, Cytokine And Chemokine Signaling, Regulation	XM_537722.6:290
CISH-mRNA	0.449	0.163	0.129	0.769	1.37	1.09	1.7	0.0251	0.127	lm.nb	Cytokine And Chemokine Signaling, Cytokines	XM_541873.6:508
CSF1-mRNA	0.438	0.2	0.047	0.829	1.35	1.03	1.78	0.0594	0.21	lm.nb	Cytokine And Chemokine Signaling, MAPK, Myeloid Compartment, PI3K-Akt	XM_005621807.2:813
F13A1-mRNA	0.427	0.0889	0.253	0.602	1.34	1.19	1.52	0.00135	0.0231	lm.nb	Cell Functions, Cytokine And Chemokine Signaling	XM_022414421.1:1770
MET-mRNA	0.425	0.121	0.188	0.662	1.34	1.14	1.58	0.00793	0.0758	lm.nb	MAPK, Regulation	NM_001002963.1:1823
ACVR1-mRNA	0.4	0.152	0.103	0.697	1.32	1.07	1.62	0.0298	0.136	lm.nb	Regulation, TGF-beta Signaling	XM_022414922.1:1140
FCAR-mRNA	0.398	0.137	0.129	0.667	1.32	1.09	1.59	0.0199	0.114	lm.nb	Macrophage Functions, Myeloid Compartment	XM_014116440.1:169
SOCS1-mRNA	0.385	0.196	-0.000233	0.77	1.31	1	1.71	0.0858	0.264	lm.nb	Antigen Presentation, B-Cell Functions, Cell Functions, Cytokine And Chemokine Signaling, Interferon Signaling, JAK-STAT Signaling, T-Cell Functions	XM_005622079.1:822
LGALS3-mRNA	0.37	0.0954	0.183	0.557	1.29	1.14	1.47	0.00467	0.0579	lm.nb		NM_001197043.1:575
CD209-mRNA	0.369	0.196	-0.0159	0.753	1.29	0.989	1.69	0.0971	0.276	lm.nb	Cell Functions	NM_001130832.1:249
BCL2-mRNA	0.366	0.13	0.112	0.62	1.29	1.08	1.54	0.0225	0.12	lm.nb	Apoptosis, Autophagy, Cell Cycle, Cytokine And Chemokine Signaling, Hedgehog Signaling, Hypoxia, JAK-STAT Signaling, NF-kB Signaling, PI3K-Akt	NM_001002949.1:1150
ITGA1-mRNA	0.357	0.111	0.14	0.575	1.28	1.1	1.49	0.0122	0.0896	lm.nb	Adhesion, Immune Cell Adhesion And Migration, Lymphoid Compartment, Matrix Remodeling And Metastasis, NK Cell Functions, PI3K-Akt, T-Cell Functions	XM_005619335.3:2756
MARCO-mRNA	0.355	0.219	-0.0733	0.783	1.28	0.95	1.72	0.143	0.331	lm.nb	Myeloid Compartment	XM_005631917.3:117
LOC483397-mRNA	0.354	0.307	-0.248	0.955	1.28	0.842	1.94	0.282	0.498	lm.nb	Cytokine And Chemokine Signaling, Cytotoxicity, Interferon Signaling	XM_540516.3:433
NRP1-mRNA	0.352	0.15	0.0586	0.645	1.28	1.04	1.56	0.0465	0.183	loglinear	Angiogenesis, Cell Functions	XM_003433694.2:1460
SDC4-mRNA	0.352	0.194	-0.0291	0.733	1.28	0.98	1.66	0.108	0.287	lm.nb	Macrophage Functions, Myeloid Compartment	XM_543017.4:810
IL4R-mRNA	0.35	0.0982	0.158	0.543	1.27	1.12	1.46	0.00733	0.0749	loglinear	Cytokine And Chemokine Signaling, Cytokines, JAK-STAT Signaling, T-Cell Functions	XM_547077.2:913
IL18R1-mRNA	0.326	0.153	0.0261	0.625	1.25	1.02	1.54	0.0657	0.224	lm.nb	Costimulatory Signaling, Cytokine And Chemokine Signaling, Lymphoid Compartment, NK Cell Functions, T-Cell Functions	XM_005625993.3:810
FCGR1A-mRNA	0.325	0.262	-0.19	0.839	1.25	0.877	1.79	0.251	0.458	lm.nb	Antigen Presentation, Cytokine And Chemokine Signaling, Interferon Signaling, Myeloid Compartment	XM_014120558.2:834
GPI-mRNA	0.32	0.104	0.115	0.525	1.25	1.08	1.44	0.0155	0.101	loglinear	Angiogenesis	XM_848765.5:626
CFB-mRNA	0.316	0.113	0.0949	0.537	1.24	1.07	1.45	0.0231	0.12	lm.nb	Complement System	XM_003431676.3:1664
LAIR1-mRNA	0.311	0.099	0.117	0.505	1.24	1.08	1.42	0.0137	0.0963	lm.nb	Cell Functions	XM_541424.2:133
PLAU-mRNA	0.311	0.364	-0.402	1.02	1.24	0.757	2.03	0.418	0.636	lm.nb	Angiogenesis, NF-kB Signaling, Senescence	NM_001194952.1:772
IDH1-mRNA	0.302	0.081	0.144	0.461	1.23	1.1	1.38	0.00575	0.0632	loglinear	Metabolic Stress, Microglial Functions, Myeloid Compartment	XM_014111093.2:725
ARG2-mRNA	0.298	0.162	-0.0203	0.616	1.23	0.986	1.53	0.104	0.282	lm.nb		XM_022421753.1:897
BST1-mRNA	0.295	0.111	0.0776	0.512	1.23	1.06	1.43	0.0288	0.134	lm.nb		XM_545938.6:385
TRAT1-mRNA	0.294	0.103	0.0925	0.495	1.23	1.07	1.41	0.0211	0.115	lm.nb	Costimulatory Signaling, T-Cell Functions	XM_535733.5:331
TOX-mRNA	0.284	0.123	0.0422	0.525	1.22	1.03	1.44	0.0503	0.193	lm.nb	Lymphoid Compartment, T-Cell Functions	XM_005638006.1:1300
ADORA3-mRNA	0.272	0.139	-0.000745	0.545	1.21	0.999	1.46	0.0864	0.265	lm.nb	Macrophage Functions, Myeloid Compartment, Regulation	NM_001003178.1:925
CD274-mRNA	0.266	0.15	-0.0291	0.561	1.2	0.98	1.47	0.115	0.301	loglinear	B-Cell Functions, Cell Functions, Costimulatory Signaling, Immune Cell Adhesion And Migration, Lymphoid Compartment, T-Cell Functions	XM_541302.2:75
PTGER4-mRNA	0.259	0.104	0.0544	0.463	1.2	1.04	1.38	0.038	0.16	loglinear	Myeloid Compartment, Pathogen Defense	NM_001003054.1:1150
CCR7-mRNA	0.258	0.154	-0.0442	0.561	1.2	0.97	1.47	0.133	0.326	lm.nb	Chemokines, Cytokine And Chemokine Signaling, Hypoxia, Regulation	XM_548131.2:335
CLEC7A-mRNA	0.251	0.317	-0.37	0.872	1.19	0.774	1.83	0.452	0.664	lm.nb	Immune Cell Adhesion And Migration, Myeloid Compartment	XM_022411028.1:630
C2-mRNA	0.25	0.123	0.0092	0.491	1.19	1.01	1.41	0.0763	0.251	loglinear	Complement, Complement System	XM_014118342.2:918
EGR1-mRNA	0.248	0.14	-0.0253	0.522	1.19	0.983	1.44	0.113	0.298	lm.nb	Costimulatory Signaling, Cytokine And Chemokine Signaling, Interferon Signaling, Lymphoid Compartment, Senescence, T-Cell Functions	XM_846145.3:1787
IL1RAP-mRNA	0.246	0.178	-0.103	0.595	1.19	0.931	1.51	0.205	0.412	lm.nb	Cytokine And Chemokine Signaling	XM_014110431.1:660
S100A10-mRNA	0.239	0.0958	0.0516	0.427	1.18	1.04	1.34	0.037	0.16	loglinear	Macrophage Functions, Myeloid Compartment	XM_003432257.4:165
CD160-mRNA	0.238	0.108	0.0264	0.449	1.18	1.02	1.36	0.0585	0.208	lm.nb	Regulation	XM_005630717.1:220
FCER1A-mRNA	0.236	0.144	-0.0459	0.518	1.18	0.969	1.43	0.139	0.33	lm.nb		NM_001110766.2:619
BHLHE40-mRNA	0.233	0.0873	0.0615	0.404	1.18	1.04	1.32	0.0286	0.134	lm.nb	Cell Functions, Epigenetic Regulation	XM_541795.6:500
STAT4-mRNA	0.227	0.0885	0.0532	0.4	1.17	1.04	1.32	0.0336	0.149	lm.nb	Chemokines, Costimulatory Signaling, Cytokine And Chemokine Signaling, JAK-STAT Signaling, Regulation, T-Cell Functions	XM_005640471.1:1410
VIM-mRNA	0.225	0.0948	0.0393	0.411	1.17	1.03	1.33	0.0449	0.179	loglinear	Adhesion, Matrix Remodeling And Metastasis	NM_001287023.1:823
GBP5-mRNA	0.222	0.13	-0.0332	0.478	1.17	0.977	1.39	0.126	0.321	lm.nb	Macrophage Functions, Myeloid Compartment	XM_547291.4:970
MAPK1-mRNA	0.214	0.0733	0.0701	0.357	1.16	1.05	1.28	0.0194	0.113	lm.nb	Apoptosis, Autophagy, Cell Proliferation, Cytokine And Chemokine Signaling, TGF-beta Signaling	NM_001110800.1:535
MERTK-mRNA	0.211	0.277	-0.331	0.754	1.16	0.795	1.69	0.467	0.677	lm.nb	Transporter Functions	XM_005630437.3:2735
S100A9-mRNA	0.211	0.348	-0.47	0.893	1.16	0.722	1.86	0.56	0.749	lm.nb	Angiogenesis, Hypoxia	XM_005622827.2:460
LOC102153988-mRNA	0.209	0.363	-0.502	0.921	1.16	0.706	1.89	0.58	0.767	lm.nb	Chemokines, Cytokine And Chemokine Signaling, Myeloid Compartment, NF-kB Signaling, Regulation	XR_293946.2:483
TNFRSF18-mRNA	0.207	0.145	-0.0765	0.49	1.15	0.948	1.4	0.19	0.4	lm.nb	Cytokine And Chemokine Signaling, NF-kB Signaling, TNF Superfamily	NM_001190744.1:426
ABCB1-mRNA	0.207	0.188	-0.162	0.575	1.15	0.894	1.49	0.304	0.515	loglinear		NM_001003215.1:1425
IL1R2-mRNA	0.207	0.248	-0.279	0.692	1.15	0.824	1.62	0.428	0.645	lm.nb	Cytokine And Chemokine Signaling, Cytokines, MAPK	XM_538451.6:786
ITK-mRNA	0.206	0.112	-0.0132	0.426	1.15	0.991	1.34	0.103	0.28	lm.nb	Cytokine And Chemokine Signaling, Immune Cell Adhesion And Migration	XM_546277.2:400
TXK-mRNA	0.202	0.101	0.0034	0.4	1.15	1	1.32	0.0813	0.259	lm.nb	Immune Cell Adhesion And Migration	XM_022426965.1:2055
CDH1-mRNA	0.201	0.111	-0.0165	0.418	1.15	0.989	1.34	0.108	0.287	lm.nb	Apoptosis, Immune Cell Adhesion And Migration, Matrix Remodeling And Metastasis, Regulation	NM_001287125.1:1698
TCF7-mRNA	0.199	0.122	-0.041	0.438	1.15	0.972	1.35	0.143	0.331	lm.nb	Regulation, Wnt Signaling	XM_003639372.2:1860
DOK1-mRNA	0.198	0.0582	0.0839	0.312	1.15	1.06	1.24	0.00934	0.078	loglinear	Leukocyte Functions, Lymphoid Compartment	XM_540216.6:685
ANXA1-mRNA	0.194	0.0918	0.0136	0.374	1.14	1.01	1.3	0.0681	0.23	loglinear	Cytokine And Chemokine Signaling, Hypoxia, Transporter Functions	XM_533524.2:790
PNMA1-mRNA	0.19	0.125	-0.0558	0.436	1.14	0.962	1.35	0.168	0.371	lm.nb		XM_547896.6:1560
NFKB1-mRNA	0.188	0.107	-0.0219	0.397	1.14	0.985	1.32	0.117	0.303	loglinear	Apoptosis, Costimulatory Signaling, Cytokine And Chemokine Signaling, Hypoxia, MAPK, Metabolic Stress, NF-kB Signaling, PI3K-Akt	NM_001003344.1:1880
DUSP1-mRNA	0.179	0.17	-0.154	0.512	1.13	0.899	1.43	0.322	0.539	lm.nb	MAPK, Regulation	XM_014112785.1:935
LAMP2-mRNA	0.178	0.0778	0.0259	0.331	1.13	1.02	1.26	0.0511	0.194	lm.nb	Autophagy	XM_005641765.2:654
MAPK14-mRNA	0.175	0.117	-0.0546	0.404	1.13	0.963	1.32	0.174	0.376	lm.nb	Angiogenesis, Cytokine And Chemokine Signaling, Immune Cell Adhesion And Migration	NM_001003206.1:110
CALHM6-mRNA	0.172	0.0901	-0.00431	0.349	1.13	0.997	1.27	0.0922	0.275	loglinear	Macrophage Functions, Myeloid Compartment	XM_850260.5:602
CTSW-mRNA	0.172	0.0971	-0.018	0.363	1.13	0.988	1.29	0.114	0.299	lm.nb	Antigen Presentation, Apoptosis, Transporter Functions	XM_540846.5:114
LGALS1-mRNA	0.168	0.0832	0.00523	0.331	1.12	1	1.26	0.0777	0.254	lm.nb	Adhesion, Immune Cell Adhesion And Migration, Pathogen Defense	NM_001201488.1:160
TNFSF8-mRNA	0.168	0.084	0.0032	0.333	1.12	1	1.26	0.0808	0.259	lm.nb	Cytokine And Chemokine Signaling, Cytokines, TNF Superfamily	XM_850342.4:605
IL7R-mRNA	0.161	0.13	-0.0944	0.416	1.12	0.937	1.33	0.252	0.458	lm.nb	Cytokine And Chemokine Signaling, Cytokines, JAK-STAT Signaling, PI3K-Akt	XM_850315.1:385
PVR-mRNA	0.161	0.144	-0.122	0.444	1.12	0.919	1.36	0.296	0.507	loglinear	Immune Cell Adhesion And Migration, Lymphoid Compartment, Regulation	XM_005616467.3:1111
CD163-mRNA	0.158	0.102	-0.0417	0.358	1.12	0.972	1.28	0.16	0.36	lm.nb	Transporter Functions	NM_001048020.1:1235
IL1R1-mRNA	0.157	0.122	-0.0816	0.395	1.11	0.945	1.31	0.233	0.451	lm.nb	Cytokine And Chemokine Signaling, Hypoxia, NF-kB Signaling	XM_005625999.3:640
PTGS2-mRNA	0.156	0.282	-0.397	0.709	1.11	0.76	1.63	0.595	0.773	lm.nb	Angiogenesis, Costimulatory Signaling, Cytokine And Chemokine Signaling, Cytokines, Hypoxia, Myeloid Compartment, NF-kB Signaling	NM_001003354.1:1655
PTEN-mRNA	0.155	0.107	-0.0549	0.366	1.11	0.963	1.29	0.185	0.391	lm.nb	PI3K-Akt, Regulation	NM_001003192.1:721
LCK-mRNA	0.153	0.1	-0.0428	0.349	1.11	0.971	1.27	0.164	0.366	lm.nb	Costimulatory Signaling, Cytokine And Chemokine Signaling, Lymphoid Compartment, NF-kB Signaling, Regulation, T-Cell Functions	XM_005617639.1:1116
STAT3-mRNA	0.153	0.103	-0.0485	0.354	1.11	0.967	1.28	0.175	0.378	lm.nb	Chemokines, Cytokine And Chemokine Signaling, Hypoxia, JAK-STAT Signaling, Metabolic Stress, Regulation	XM_548090.2:355
CCR5-mRNA	0.152	0.0767	0.00137	0.302	1.11	1	1.23	0.0833	0.259	lm.nb	Antigen Presentation, Cytokine And Chemokine Signaling, Cytokines, T-Cell Functions	NM_001012342.2:1060
CCND2-mRNA	0.151	0.0878	-0.021	0.323	1.11	0.986	1.25	0.124	0.317	lm.nb	Cell Cycle, Cell Proliferation	XM_849493.1:328
TBK1-mRNA	0.15	0.066	0.0211	0.28	1.11	1.01	1.21	0.0522	0.194	loglinear	Cytokine And Chemokine Signaling	XM_022424157.1:565
TLR1-mRNA	0.145	0.0775	-0.00712	0.297	1.11	0.995	1.23	0.0987	0.276	lm.nb	Antigen Presentation, Microglial Functions, Myeloid Compartment, TLR	XM_014112326.2:853
NT5E-mRNA	0.145	0.0824	-0.0171	0.306	1.11	0.988	1.24	0.118	0.303	loglinear	Transporter Functions	XM_532221.2:1325
RPS6-mRNA	0.144	0.0562	0.0334	0.254	1.1	1.02	1.19	0.034	0.149	loglinear	Cell Functions	NM_001252170.1:338
CYLD-mRNA	0.144	0.0877	-0.0278	0.316	1.1	0.981	1.24	0.139	0.33	loglinear		XM_005617569.3:2561
APC-mRNA	0.144	0.106	-0.063	0.351	1.1	0.957	1.28	0.21	0.416	loglinear	Adhesion, Wnt Signaling	XM_014111995.2:8219
TLR4-mRNA	0.142	0.163	-0.177	0.461	1.1	0.885	1.38	0.408	0.625	lm.nb	Antigen Presentation, Apoptosis, Hypoxia, Microglial Functions, Myeloid Compartment, NF-kB Signaling, PI3K-Akt, TLR	NM_001002950.1:1175
TNFAIP3-mRNA	0.141	0.156	-0.164	0.446	1.1	0.893	1.36	0.39	0.605	lm.nb	Angiogenesis, Hypoxia, NF-kB Signaling, TNF Superfamily	XM_014112321.1:711
LOC102154078-mRNA	0.141	0.325	-0.496	0.778	1.1	0.709	1.72	0.676	0.82	lm.nb	Chemokines, Cytokine And Chemokine Signaling, Myeloid Compartment, Regulation	XR_293948.2:434
IL15-mRNA	0.14	0.063	0.0162	0.263	1.1	1.01	1.2	0.0575	0.206	loglinear	Costimulatory Signaling, Cytokine And Chemokine Signaling, Interleukins, JAK-STAT Signaling, Regulation	XM_844053.1:455
TNF-mRNA	0.14	0.106	-0.0681	0.347	1.1	0.954	1.27	0.224	0.438	lm.nb	Antigen Presentation, Apoptosis, Cytokine And Chemokine Signaling, Hypoxia, Interleukins, MAPK, Metabolic Stress, NF-kB Signaling, TGF-beta Signaling, TNF Superfamily	NM_001003244.4:185
VEGFC-mRNA	0.14	0.147	-0.148	0.427	1.1	0.903	1.34	0.369	0.586	loglinear	Angiogenesis, Cytokine And Chemokine Signaling, MAPK, PI3K-Akt	XM_540047.6:616
ZEB1-mRNA	0.139	0.112	-0.0801	0.359	1.1	0.946	1.28	0.249	0.458	lm.nb	Macrophage Functions, Myeloid Compartment	XM_003638879.4:1935
IRF2-mRNA	0.138	0.0742	-0.00747	0.284	1.1	0.995	1.22	0.1	0.279	lm.nb	Chemokines, Cytokine And Chemokine Signaling, Interferon Signaling, Regulation	XM_005629996.3:541
NFKBIA-mRNA	0.137	0.173	-0.202	0.476	1.1	0.869	1.39	0.452	0.664	lm.nb	Apoptosis, Costimulatory Signaling, Cytokine And Chemokine Signaling, NF-kB Signaling	XM_537413.6:641
ITGA2-mRNA	0.137	0.28	-0.411	0.685	1.1	0.752	1.61	0.637	0.791	lm.nb	Adhesion, Immune Cell Adhesion And Migration, Matrix Remodeling And Metastasis, PI3K-Akt	XM_005619334.3:1886
ATF1-mRNA	0.136	0.0677	0.00347	0.269	1.1	1	1.2	0.0791	0.257	loglinear	Cytokine And Chemokine Signaling	XR_295821.1:442
TICAM2-mRNA	0.135	0.0827	-0.027	0.297	1.1	0.981	1.23	0.141	0.331	loglinear	NF-kB Signaling	NM_001204337.1:420
TXNIP-mRNA	0.135	0.0943	-0.0503	0.319	1.1	0.966	1.25	0.192	0.401	lm.nb	Hypoxia	XM_533037.5:1075
CD63-mRNA	0.134	0.0962	-0.054	0.323	1.1	0.963	1.25	0.2	0.408	loglinear		XM_005625462.1:255
CCR2-mRNA	0.134	0.0978	-0.0572	0.326	1.1	0.961	1.25	0.206	0.414	lm.nb	Angiogenesis, Cytokine And Chemokine Signaling, Cytokines	XM_541906.1:987
CD3E-mRNA	0.134	0.105	-0.0727	0.34	1.1	0.951	1.27	0.24	0.453	lm.nb	B-Cell Functions, Cell Functions, Costimulatory Signaling, Lymphoid Compartment, T-Cell Functions	NM_001003379.1:445
CD1E-mRNA	0.133	0.125	-0.111	0.378	1.1	0.926	1.3	0.316	0.532	lm.nb	Antigen Processing	XM_005640914.2:600
LCN2-mRNA	0.132	0.213	-0.286	0.551	1.1	0.82	1.46	0.553	0.741	lm.nb	Cytokine And Chemokine Signaling	XM_022423769.1:547
CD1A6-mRNA	0.131	0.113	-0.0906	0.353	1.1	0.939	1.28	0.279	0.494	lm.nb	Cell Functions	NM_001128837.1:360
APP-mRNA	0.131	0.117	-0.098	0.36	1.1	0.934	1.28	0.295	0.507	lm.nb	Cytokine And Chemokine Signaling, Hypoxia	NM_001293279.1:1805
IL6ST-mRNA	0.13	0.0526	0.0268	0.233	1.09	1.02	1.18	0.0388	0.162	loglinear	Chemokines, Cytokine And Chemokine Signaling, JAK-STAT Signaling	XM_022405204.1:840
LCP1-mRNA	0.13	0.0926	-0.0516	0.311	1.09	0.965	1.24	0.198	0.408	loglinear	Cytokine And Chemokine Signaling, Leukocyte Functions, Macrophage Functions, T-Cell Functions	XM_005633885.2:770
CD84-mRNA	0.129	0.0971	-0.0616	0.319	1.09	0.958	1.25	0.222	0.437	lm.nb		XM_005640884.3:867
PYCARD-mRNA	0.127	0.103	-0.0737	0.328	1.09	0.95	1.26	0.25	0.458	lm.nb		XM_014114362.2:261
CXCR2-mRNA	0.124	0.38	-0.621	0.869	1.09	0.65	1.83	0.753	0.866	lm.nb	Chemokines, Cytokine And Chemokine Signaling, Regulation	NM_001003151.2:144
CD180-mRNA	0.119	0.119	-0.113	0.351	1.09	0.924	1.28	0.345	0.561	lm.nb		XM_544362.6:1324
BRAF-mRNA	0.117	0.0798	-0.0394	0.273	1.08	0.973	1.21	0.181	0.385	loglinear	MAPK, Senescence	XM_022403736.1:943
XCR1-mRNA	0.116	0.204	-0.283	0.515	1.08	0.822	1.43	0.585	0.769	lm.nb	Chemokines, Cytokine And Chemokine Signaling	XM_005632632.3:195
MAP2K1-mRNA	0.114	0.042	0.0318	0.196	1.08	1.02	1.15	0.0264	0.128	loglinear	Apoptosis, Autophagy, Cytokine And Chemokine Signaling	NM_001048094.1:333
EPCAM-mRNA	0.114	0.224	-0.324	0.552	1.08	0.799	1.47	0.624	0.784	loglinear	Adhesion, Cell Functions	XM_005626238.1:1411
SELL-mRNA	0.113	0.124	-0.13	0.356	1.08	0.914	1.28	0.39	0.605	lm.nb	Immune Cell Adhesion And Migration, Regulation	XM_537201.5:795
NF1-mRNA	0.111	0.0917	-0.0687	0.291	1.08	0.953	1.22	0.261	0.47	lm.nb	DNA Damage Repair, Regulation	NM_001372007.1:1086
IL21R-mRNA	0.111	0.106	-0.0978	0.319	1.08	0.934	1.25	0.329	0.542	lm.nb	Cell Functions, Cytokine And Chemokine Signaling, JAK-STAT Signaling	XM_844902.4:303
IL2RA-mRNA	0.105	0.092	-0.0754	0.285	1.08	0.949	1.22	0.287	0.502	lm.nb	Costimulatory Signaling, Cytokine And Chemokine Signaling, JAK-STAT Signaling, PI3K-Akt, Regulation	NM_001003211.2:164
IL15RA-mRNA	0.104	0.0995	-0.0906	0.299	1.07	0.939	1.23	0.325	0.539	loglinear	Chemokines, Cytokine And Chemokine Signaling, JAK-STAT Signaling	XM_022414662.1:655
CHUK-mRNA	0.102	0.0752	-0.0448	0.25	1.07	0.969	1.19	0.21	0.416	loglinear	Antigen Presentation, Apoptosis, Costimulatory Signaling, Cytokine And Chemokine Signaling, Hypoxia, MAPK, NF-kB Signaling, PI3K-Akt	XM_005637611.3:1770
ICAM1-mRNA	0.102	0.146	-0.184	0.389	1.07	0.88	1.31	0.504	0.709	lm.nb	Adhesion, Cytokine And Chemokine Signaling, Immune Cell Adhesion And Migration, Interferon Signaling, Matrix Remodeling And Metastasis, NF-kB Signaling, Regulation	NM_001003291.1:1408
CREB1-mRNA	0.101	0.0674	-0.0313	0.233	1.07	0.979	1.18	0.173	0.376	loglinear	Cytokine And Chemokine Signaling	XM_014110992.2:259
HRAS-mRNA	0.1	0.0958	-0.0875	0.288	1.07	0.941	1.22	0.326	0.539	loglinear	Apoptosis, Autophagy, Cytokine And Chemokine Signaling, JAK-STAT Signaling, MAPK, Metabolic Stress, PI3K-Akt, Senescence	XM_540523.4:370
CCL13-mRNA	0.0975	0.0858	-0.0706	0.266	1.07	0.952	1.2	0.288	0.503	loglinear	Chemokines, Cytokine And Chemokine Signaling, NF-kB Signaling	NM_001003966.1:179
PIK3R1-mRNA	0.0971	0.0785	-0.0568	0.251	1.07	0.961	1.19	0.251	0.458	loglinear	PI3K-Akt, Regulation	XM_845248.4:2656
CXCR1-mRNA	0.0966	0.373	-0.635	0.828	1.07	0.644	1.78	0.802	0.901	lm.nb	Chemokines, Cytokine And Chemokine Signaling, Regulation	XM_005640640.2:157
IL5RA-mRNA	0.0957	0.265	-0.424	0.615	1.07	0.745	1.53	0.728	0.85	lm.nb	Cytokine And Chemokine Signaling, Cytokines, JAK-STAT Signaling	XM_022407196.1:1010
MAP3K5-mRNA	0.0952	0.0951	-0.0913	0.282	1.07	0.939	1.22	0.346	0.561	lm.nb	Apoptosis, Hypoxia, MAPK, Metabolic Stress	XM_533420.7:1080
RELA-mRNA	0.0937	0.071	-0.0455	0.233	1.07	0.969	1.18	0.224	0.438	lm.nb	Apoptosis, Costimulatory Signaling, Cytokine And Chemokine Signaling, Hypoxia, MAPK, Metabolic Stress, NF-kB Signaling, PI3K-Akt	XM_005631473.2:1007
PALB2-mRNA	0.0931	0.0836	-0.0707	0.257	1.07	0.952	1.19	0.298	0.508	loglinear	Cell Cycle, DNA Damage Repair	XM_845578.5:3335
ATM-mRNA	0.0906	0.0735	-0.0534	0.235	1.06	0.964	1.18	0.252	0.458	loglinear	Apoptosis, Cell Cycle, Cell Proliferation, DNA Damage Repair, Metabolic Stress, NF-kB Signaling	NM_001130828.1:3465
SRC-mRNA	0.0894	0.189	-0.281	0.46	1.06	0.823	1.38	0.649	0.798	lm.nb	MAPK, Regulation	XM_005635039.3:941
CD44-mRNA	0.0882	0.0559	-0.0214	0.198	1.06	0.985	1.15	0.153	0.352	loglinear	Costimulatory Signaling, Cytokine And Chemokine Signaling, Interferon Signaling, Matrix Remodeling And Metastasis, Senescence, Transporter Functions	NM_001197022.1:455
LY96-mRNA	0.0871	0.118	-0.144	0.318	1.06	0.905	1.25	0.482	0.691	lm.nb	Antigen Presentation, Apoptosis, Myeloid Compartment, NF-kB Signaling	XM_005638051.3:386
MAF-mRNA	0.0846	0.085	-0.082	0.251	1.06	0.945	1.19	0.349	0.564	lm.nb	Cell Functions, T-Cell Functions	XM_014113996.1:1214
CD3G-mRNA	0.0829	0.0746	-0.0633	0.229	1.06	0.957	1.17	0.299	0.508	lm.nb	Costimulatory Signaling, Lymphoid Compartment, Regulation, T-Cell Functions	XM_005619711.3:222
CD59-mRNA	0.0814	0.188	-0.287	0.45	1.06	0.819	1.37	0.677	0.82	lm.nb	Complement System	XM_022405336.1:735
TLR8-mRNA	0.0782	0.126	-0.168	0.324	1.06	0.89	1.25	0.551	0.74	lm.nb	Myeloid Compartment, TLR	XM_005641119.3:1695
GATA3-mRNA	0.0762	0.121	-0.162	0.314	1.05	0.894	1.24	0.547	0.739	lm.nb	Cell Functions, Cytokine And Chemokine Signaling	XM_844060.1:1148
MAP2K4-mRNA	0.0758	0.0698	-0.0611	0.213	1.05	0.959	1.16	0.309	0.523	loglinear	Cytokine And Chemokine Signaling	XM_022418586.1:945
FCER1G-mRNA	0.0753	0.0875	-0.0963	0.247	1.05	0.935	1.19	0.415	0.634	lm.nb	Regulation	NM_001003171.2:136
ADORA2A-mRNA	0.0748	0.098	-0.117	0.267	1.05	0.922	1.2	0.467	0.677	lm.nb	Cell Functions, Costimulatory Signaling	NM_001003278.1:1110
TFEB-mRNA	0.074	0.105	-0.132	0.28	1.05	0.913	1.21	0.5	0.708	lm.nb		XM_014118431.2:780
KLRG1-mRNA	0.0734	0.0988	-0.12	0.267	1.05	0.92	1.2	0.479	0.689	lm.nb	NK Cell Functions, Regulation	XM_849133.1:370
CD27-mRNA	0.0732	0.116	-0.154	0.301	1.05	0.899	1.23	0.546	0.739	lm.nb	B-Cell Functions, Costimulatory Signaling, Cytokine And Chemokine Signaling, Lymphoid Compartment, NF-kB Signaling, T-Cell Functions	XM_849371.1:105
ATG5-mRNA	0.0718	0.0635	-0.0527	0.196	1.05	0.964	1.15	0.291	0.505	loglinear	Autophagy	XM_014118180.2:730
IL18RAP-mRNA	0.0709	0.211	-0.343	0.485	1.05	0.788	1.4	0.746	0.861	lm.nb	Cytokine And Chemokine Signaling, Hypoxia, NK Cell Functions, T-Cell Functions	XM_538448.2:1835
LAMP1-mRNA	0.0691	0.1	-0.127	0.265	1.05	0.916	1.2	0.509	0.709	loglinear	Autophagy, Transporter Functions	XM_534193.6:1034
BID-mRNA	0.0639	0.0797	-0.0923	0.22	1.05	0.938	1.16	0.446	0.662	loglinear	Apoptosis, Cell Cycle, Regulation	NM_001251938.1:585
CD6-mRNA	0.0638	0.0906	-0.114	0.241	1.05	0.924	1.18	0.501	0.708	lm.nb	Cell Functions, Immune Cell Adhesion And Migration, Lymphoid Compartment	XM_014121151.1:1759
NDRG1-mRNA	0.0635	0.0872	-0.108	0.234	1.04	0.928	1.18	0.488	0.697	loglinear	DNA Damage Repair, Regulation	NM_001284434.1:570
IFNGR1-mRNA	0.0623	0.0642	-0.0634	0.188	1.04	0.957	1.14	0.36	0.577	loglinear	Cell Functions, Cytokine And Chemokine Signaling, Hypoxia, Interferon Signaling, JAK-STAT Signaling	XM_003638758.2:1290
PIN1-mRNA	0.0605	0.0458	-0.0292	0.15	1.04	0.98	1.11	0.223	0.438	loglinear	Cytokine And Chemokine Signaling	XM_542080.5:427
STAT1-mRNA	0.0585	0.115	-0.166	0.283	1.04	0.891	1.22	0.624	0.784	lm.nb	Angiogenesis, Chemokines, Cytokine And Chemokine Signaling, Cytotoxicity, Interferon Signaling, JAK-STAT Signaling, Lymphoid Compartment, Regulation	XM_843260.1:15
MAP3K7-mRNA	0.0582	0.0698	-0.0786	0.195	1.04	0.947	1.14	0.429	0.645	loglinear	Autophagy, Costimulatory Signaling, Cytokine And Chemokine Signaling, MAPK, NF-kB Signaling, Wnt Signaling	XM_005627639.3:1604
PTPRC-mRNA	0.0571	0.0555	-0.0517	0.166	1.04	0.965	1.12	0.333	0.547	loglinear	B-Cell Functions, Costimulatory Signaling, Immune Cell Adhesion And Migration, T-Cell Functions	XM_005622278.1:1133
IFNAR1-mRNA	0.0562	0.0831	-0.107	0.219	1.04	0.929	1.16	0.518	0.709	lm.nb	Cytokine And Chemokine Signaling, Interferon Signaling, JAK-STAT Signaling, Pathogen Defense, PI3K-Akt	XM_003640073.4:1351
IL2-mRNA	0.0557	0.0601	-0.0621	0.173	1.04	0.958	1.13	0.381	0.596	loglinear	Costimulatory Signaling, Cytokine And Chemokine Signaling, Cytokines, JAK-STAT Signaling, PI3K-Akt, Regulation, T-Cell Functions	NM_001003305.1:70
CD14-mRNA	0.0556	0.125	-0.19	0.301	1.04	0.877	1.23	0.669	0.814	lm.nb	Antigen Presentation, Apoptosis, MAPK, Myeloid Compartment, NF-kB Signaling	XM_843653.5:1485
BCL6-mRNA	0.0555	0.267	-0.467	0.578	1.04	0.723	1.49	0.84	0.927	lm.nb	Cytokine And Chemokine Signaling, Regulation	NM_001195404.1:45
MYC-mRNA	0.0536	0.0702	-0.0839	0.191	1.04	0.943	1.14	0.467	0.677	loglinear	Epigenetic Regulation, Regulation	NM_001003246.2:1600
CD81-mRNA	0.0535	0.0999	-0.142	0.249	1.04	0.906	1.19	0.607	0.779	lm.nb	Complement System, Regulation	XM_014120935.1:339
PLCG1-mRNA	0.0531	0.1	-0.143	0.25	1.04	0.905	1.19	0.611	0.78	lm.nb	Metabolic Stress, Regulation	XM_005635060.3:930
HMGCR-mRNA	0.0524	0.0424	-0.0306	0.136	1.04	0.979	1.1	0.251	0.458	loglinear	Cell Functions, Metabolic Stress	XM_536323.6:2005
BMI1-mRNA	0.0524	0.106	-0.155	0.26	1.04	0.898	1.2	0.634	0.79	loglinear		NM_001287063.1:1156
CD58-mRNA	0.0516	0.0815	-0.108	0.211	1.04	0.928	1.16	0.544	0.738	loglinear	Immune Cell Adhesion And Migration	XM_014120568.2:1289
HIF1A-mRNA	0.0514	0.0714	-0.0884	0.191	1.04	0.941	1.14	0.492	0.701	lm.nb	Hypoxia, Regulation	NM_001287163.1:2020
DLA88-mRNA	0.0512	0.0764	-0.0986	0.201	1.04	0.934	1.15	0.522	0.711	loglinear	Antigen Presentation, Antigen Processing	NM_001014767.1:298
CD244-mRNA	0.051	0.0896	-0.125	0.227	1.04	0.917	1.17	0.585	0.769	lm.nb		XM_005640944.1:1350
MAPK3-mRNA	0.0502	0.0505	-0.0488	0.149	1.04	0.967	1.11	0.35	0.564	loglinear	Apoptosis, Autophagy, Cytokine And Chemokine Signaling, TGF-beta Signaling	NM_001252035.1:475
FYN-mRNA	0.0499	0.0733	-0.0937	0.194	1.04	0.937	1.14	0.515	0.709	loglinear	Costimulatory Signaling, Cytokine And Chemokine Signaling, Transporter Functions	XM_005627719.2:839
CD86-mRNA	0.0494	0.0989	-0.144	0.243	1.03	0.905	1.18	0.631	0.788	lm.nb	B-Cell Functions, Costimulatory Signaling, Cytokine And Chemokine Signaling, Immune Cell Adhesion And Migration, Lymphoid Compartment, Macrophage Functions, Regulation, T-Cell Functions	NM_001003146.1:20
FADD-mRNA	0.0479	0.113	-0.173	0.269	1.03	0.887	1.2	0.682	0.82	loglinear	Apoptosis	XM_005631743.1:2035
CMKLR1-mRNA	0.0475	0.143	-0.232	0.327	1.03	0.851	1.25	0.747	0.861	lm.nb	Chemokines	XM_022410212.1:560
MAPK8-mRNA	0.0448	0.0667	-0.0859	0.175	1.03	0.942	1.13	0.521	0.711	loglinear	Apoptosis, Autophagy, Cytokine And Chemokine Signaling, DNA Damage Repair, Wnt Signaling	XM_005637467.3:665
CASP8-mRNA	0.0441	0.11	-0.171	0.26	1.03	0.888	1.2	0.699	0.835	loglinear	Apoptosis	NM_001048029.1:1005
JAK1-mRNA	0.0438	0.0794	-0.112	0.2	1.03	0.925	1.15	0.596	0.773	loglinear	Angiogenesis, Cytokine And Chemokine Signaling, Cytokines, Cytotoxicity, Interferon Signaling, JAK-STAT Signaling, Lymphoid Compartment, PI3K-Akt, Regulation	XM_536679.2:270
MIF-mRNA	0.0436	0.0633	-0.0804	0.168	1.03	0.946	1.12	0.51	0.709	loglinear	Cytokine And Chemokine Signaling	ENSCAFT00030041867.1:131
NRAS-mRNA	0.0434	0.0347	-0.0246	0.111	1.03	0.983	1.08	0.246	0.458	loglinear	MAPK, Senescence	NM_001287065.1:568
DDX5-mRNA	0.0425	0.0753	-0.105	0.19	1.03	0.93	1.14	0.587	0.77	lm.nb	Interferon Signaling, Pathogen Defense	NM_001286941.1:1520
IL12RB2-mRNA	0.0418	0.107	-0.168	0.251	1.03	0.89	1.19	0.706	0.839	lm.nb	Cytokine And Chemokine Signaling, Cytokines, Cytotoxicity, JAK-STAT Signaling, Lymphoid Compartment, NK Cell Functions, T-Cell Functions	NM_001025399.1:1880
PCNA-mRNA	0.0412	0.0858	-0.127	0.209	1.03	0.916	1.16	0.644	0.795	loglinear	Cell Cycle, Cell Proliferation	XM_534355.2:1010
IGF2R-mRNA	0.0411	0.0901	-0.136	0.218	1.03	0.91	1.16	0.661	0.811	loglinear	Cytotoxicity, Interferon Signaling, Lymphoid Compartment	NM_001122602.1:2872
TLR2-mRNA	0.04	0.141	-0.236	0.316	1.03	0.849	1.24	0.783	0.887	lm.nb	Antigen Presentation, Myeloid Compartment, PI3K-Akt, TLR	NM_001005264.2:2110
ATF2-mRNA	0.0398	0.0584	-0.0747	0.154	1.03	0.95	1.11	0.515	0.709	loglinear	Cytokine And Chemokine Signaling	XM_005640334.3:710
BCL10-mRNA	0.0393	0.0629	-0.084	0.163	1.03	0.943	1.12	0.55	0.74	loglinear	NF-kB Signaling	XM_547304.2:684
CD2-mRNA	0.039	0.0864	-0.13	0.208	1.03	0.914	1.16	0.664	0.812	lm.nb	Costimulatory Signaling, Immune Cell Adhesion And Migration, Lymphoid Compartment, NK Cell Functions, T-Cell Functions	XM_844126.1:505
CD247-mRNA	0.0381	0.103	-0.164	0.241	1.03	0.892	1.18	0.722	0.85	lm.nb	Costimulatory Signaling, Regulation	XM_005622970.1:383
SH2D1A-mRNA	0.0373	0.0965	-0.152	0.226	1.03	0.9	1.17	0.709	0.839	lm.nb		XM_847029.5:1284
TNFSF11-mRNA	0.0372	0.175	-0.306	0.381	1.03	0.809	1.3	0.837	0.926	loglinear	Cytokine And Chemokine Signaling, NF-kB Signaling, TNF Superfamily, Transporter Functions	XM_846672.1:440
S100A4-mRNA	0.0361	0.0665	-0.0943	0.166	1.03	0.937	1.12	0.602	0.776	loglinear	Macrophage Functions, Myeloid Compartment	NM_001003161.1:247
SETD2-mRNA	0.0358	0.0681	-0.0977	0.169	1.03	0.935	1.12	0.614	0.781	loglinear	Cell Functions, Epigenetic Regulation	XM_014121990.2:4808
CTSH-mRNA	0.0354	0.101	-0.163	0.234	1.02	0.893	1.18	0.736	0.855	lm.nb	Angiogenesis, Antigen Presentation, Apoptosis	XM_536212.3:792
TRBC-mRNA	0.035	0.0952	-0.152	0.222	1.02	0.9	1.17	0.723	0.85	lm.nb	Costimulatory Signaling, T-Cell Functions	Canis_TRBC.1:255
KLRK1-mRNA	0.0342	0.0998	-0.161	0.23	1.02	0.894	1.17	0.74	0.858	loglinear	Cytotoxicity, Lymphoid Compartment, NK Cell Functions, Regulation	XM_005637160.1:324
STK11-mRNA	0.0338	0.0635	-0.0907	0.158	1.02	0.939	1.12	0.609	0.779	loglinear	MAPK, Regulation	XM_005633151.3:429
JAK3-mRNA	0.0293	0.104	-0.174	0.233	1.02	0.886	1.17	0.785	0.887	loglinear	Cytokine And Chemokine Signaling, Cytokines, Cytotoxicity, JAK-STAT Signaling, PI3K-Akt, Regulation	XM_022406886.1:1418
RORA-mRNA	0.0272	0.0808	-0.131	0.186	1.02	0.913	1.14	0.745	0.861	lm.nb	Angiogenesis, Cytokine And Chemokine Signaling, Regulation	XM_535503.7:385
CCND3-mRNA	0.0271	0.0601	-0.0907	0.145	1.02	0.939	1.11	0.664	0.812	loglinear	Cell Cycle, Cell Proliferation, JAK-STAT Signaling, PI3K-Akt, Wnt Signaling	XM_859764.3:650
TNFSF14-mRNA	0.0271	0.145	-0.257	0.311	1.02	0.837	1.24	0.857	0.93	lm.nb	Cytokine And Chemokine Signaling, Cytokines, NF-kB Signaling, Regulation, T-Cell Functions, TNF Superfamily	XM_849235.1:4
C3AR1-mRNA	0.0266	0.113	-0.195	0.248	1.02	0.874	1.19	0.819	0.91	lm.nb	Angiogenesis, Complement System, Regulation	XM_005637196.3:1341
CXCR4-mRNA	0.0266	0.132	-0.233	0.286	1.02	0.851	1.22	0.846	0.929	lm.nb	Cell Cycle, Cell Functions, Chemokines, Cytokine And Chemokine Signaling, Immune Cell Adhesion And Migration, Regulation	NM_001048026.1:575
DLA-79-mRNA	0.026	0.101	-0.172	0.224	1.02	0.887	1.17	0.804	0.901	lm.nb	Antigen Presentation, Antigen Processing, Cytokine And Chemokine Signaling, Cytotoxicity, Immune Cell Adhesion And Migration, Interferon Signaling, Regulation	NM_001020810.1:246
CD8B-mRNA	0.0259	0.0911	-0.153	0.204	1.02	0.9	1.15	0.783	0.887	lm.nb	Antigen Presentation, Immune Cell Adhesion And Migration, Lymphoid Compartment, Regulation, T-Cell Functions	XM_859954.4:320
LOC100686511-mRNA	0.0225	0.114	-0.201	0.246	1.02	0.87	1.19	0.849	0.929	lm.nb		XM_005616249.2:1003
CTSG-mRNA	0.0217	0.12	-0.214	0.258	1.02	0.862	1.2	0.862	0.932	lm.nb	Pathogen Defense, Regulation	XM_014115810.2:545
DLA-DQA1-mRNA	0.0212	0.0863	-0.148	0.19	1.01	0.902	1.14	0.812	0.907	loglinear	Antigen Presentation, Antigen Processing, Costimulatory Signaling, Cytokine And Chemokine Signaling, Immune Cell Adhesion And Migration, Interferon Signaling	NM_001011726.1:441
TFE3-mRNA	0.021	0.0674	-0.111	0.153	1.01	0.926	1.11	0.763	0.876	loglinear		XM_014111858.2:585
DLA-DMB-mRNA	0.0207	0.0811	-0.138	0.18	1.01	0.909	1.13	0.805	0.901	lm.nb	Antigen Presentation, Antigen Processing, Immune Cell Adhesion And Migration	NM_001271070.1:507
TAPBP-mRNA	0.0205	0.0715	-0.12	0.161	1.01	0.92	1.12	0.782	0.887	lm.nb	Antigen Presentation, Antigen Processing	NM_001048101.2:1622
PTK2-mRNA	0.0191	0.0992	-0.175	0.214	1.01	0.886	1.16	0.852	0.93	loglinear	Cell Functions, Matrix Remodeling And Metastasis	XM_014118699.2:2725
STAT6-mRNA	0.0187	0.0685	-0.116	0.153	1.01	0.923	1.11	0.791	0.893	loglinear	Chemokines, Cytokine And Chemokine Signaling, Hypoxia, JAK-STAT Signaling, Regulation, T-Cell Functions	XM_005625532.1:1930
ABL1-mRNA	0.0174	0.106	-0.19	0.225	1.01	0.876	1.17	0.874	0.938	loglinear	Cell Cycle, Cell Proliferation, DNA Damage Repair, Hypoxia, Regulation, Senescence	XM_005625232.1:3268
IFNA7-mRNA	0.0171	0.311	-0.593	0.627	1.01	0.663	1.54	0.958	0.979	lm.nb	Cytokine And Chemokine Signaling, Interferon Signaling, Interleukins, JAK-STAT Signaling	NM_001006654.1:140
CDK4-mRNA	0.0166	0.0404	-0.0627	0.0958	1.01	0.957	1.07	0.693	0.832	loglinear	Cell Cycle, Cell Proliferation	XM_022424104.1:621
TNKS2-mRNA	0.0145	0.0497	-0.0829	0.112	1.01	0.944	1.08	0.777	0.887	loglinear	Cell Cycle, Epigenetic Regulation	XM_022412163.1:1220
CCR1-mRNA	0.0141	0.0939	-0.17	0.198	1.01	0.889	1.15	0.884	0.942	lm.nb	Chemokines, Cytokine And Chemokine Signaling, Cytokines, NK Cell Functions, Regulation, T-Cell Functions	NM_001038606.1:235
ATRX-mRNA	0.0127	0.068	-0.121	0.146	1.01	0.92	1.11	0.856	0.93	loglinear	Epigenetic Regulation, Regulation	XM_014111550.2:4633
ITGAX-mRNA	0.0126	0.0948	-0.173	0.199	1.01	0.887	1.15	0.897	0.948	lm.nb	Adhesion, Cytokine And Chemokine Signaling, Immune Cell Adhesion And Migration, Matrix Remodeling And Metastasis, Myeloid Compartment	XM_547049.4:1965
CD38-mRNA	0.0102	0.0864	-0.159	0.18	1.01	0.896	1.13	0.909	0.953	lm.nb	B-Cell Functions, Hypoxia, Lymphoid Compartment, Regulation, T-Cell Functions	NM_001003143.1:325
IL13RA1-mRNA	0.00796	0.123	-0.233	0.249	1.01	0.851	1.19	0.95	0.975	lm.nb	Cytokine And Chemokine Signaling, Cytokines, JAK-STAT Signaling, T-Cell Functions	XM_538150.6:1141
B2M-mRNA	0.00752	0.0316	-0.0545	0.0695	1.01	0.963	1.05	0.818	0.91	loglinear	Antigen Presentation, Antigen Processing	NM_001284479.1:266
REL-mRNA	0.00632	0.0863	-0.163	0.175	1	0.893	1.13	0.943	0.974	lm.nb	NF-kB Signaling, Regulation	XM_005626131.1:655
S100A8-mRNA	0.0062	0.363	-0.706	0.718	1	0.613	1.64	0.987	0.991	lm.nb	Myeloid Compartment	NM_001146144.1:166
PSMB9-mRNA	0.00429	0.0345	-0.0634	0.072	1	0.957	1.05	0.904	0.95	loglinear	Antigen Presentation, Antigen Processing, Apoptosis, Cell Proliferation, Costimulatory Signaling, Cytokine And Chemokine Signaling, Hedgehog Signaling, NF-kB Signaling	NM_001048086.1:432
CD80-mRNA	0.00342	0.0768	-0.147	0.154	1	0.903	1.11	0.966	0.984	lm.nb	B-Cell Functions, Costimulatory Signaling, Cytokine And Chemokine Signaling, Immune Cell Adhesion And Migration, Lymphoid Compartment, Macrophage Functions, Regulation, T-Cell Functions	NM_001003147.1:705
IKBKG-mRNA	0.00314	0.0668	-0.128	0.134	1	0.915	1.1	0.964	0.984	loglinear	Antigen Presentation, Apoptosis, Costimulatory Signaling, Cytokine And Chemokine Signaling, MAPK, NF-kB Signaling, PI3K-Akt	XM_003640238.4:2336
TREM1-mRNA	0.00262	0.119	-0.23	0.236	1	0.852	1.18	0.983	0.991	lm.nb	Myeloid Compartment	NM_001284492.1:399
BCR-mRNA	0.000702	0.128	-0.249	0.251	1	0.841	1.19	0.996	0.996	loglinear	Cell Functions	XM_014108205.2:2710
SLAMF1-mRNA	-0.00081	0.102	-0.202	0.2	0.999	0.87	1.15	0.994	0.996	lm.nb		NM_001003084.1:360
NFATC3-mRNA	-0.00162	0.069	-0.137	0.134	0.999	0.91	1.1	0.982	0.991	loglinear	Regulation, Wnt Signaling	XM_536809.2:2630
VEGFA-mRNA	-0.00195	0.117	-0.231	0.227	0.999	0.852	1.17	0.987	0.991	lm.nb	Angiogenesis, Cytokine And Chemokine Signaling, Cytokines, Hypoxia, Leukocyte Functions, MAPK, Metabolic Stress, PI3K-Akt	NM_001003175.2:807
ILF3-mRNA	-0.00359	0.102	-0.203	0.196	0.998	0.869	1.15	0.973	0.985	loglinear	Chemokines	XM_005632891.3:1837
IL29L-mRNA	-0.00471	0.245	-0.485	0.475	0.997	0.715	1.39	0.985	0.991	loglinear	Cytokine And Chemokine Signaling, Cytokines, Interleukins, JAK-STAT Signaling	NM_001114853.1:8
PRF1-mRNA	-0.00515	0.0837	-0.169	0.159	0.996	0.889	1.12	0.952	0.976	lm.nb	Apoptosis, Lymphoid Compartment, Pathogen Defense	XM_005618879.1:1396
ITGAV-mRNA	-0.0055	0.0826	-0.167	0.156	0.996	0.89	1.11	0.949	0.975	lm.nb	Adhesion, Immune Cell Adhesion And Migration	XM_014110784.1:1435
TRGC2-mRNA	-0.00612	0.149	-0.298	0.286	0.996	0.813	1.22	0.968	0.985	loglinear	Costimulatory Signaling, T-Cell Functions	Canis_TRGC2.1:378
HMGB1-mRNA	-0.0064	0.0551	-0.114	0.102	0.996	0.924	1.07	0.91	0.953	loglinear	Angiogenesis, Apoptosis, Autophagy, Cytokine And Chemokine Signaling, DNA Damage Repair, Regulation	NM_001002937.2:202
DOCK2-mRNA	-0.00756	0.078	-0.16	0.145	0.995	0.895	1.11	0.925	0.961	lm.nb	Adhesion, Immune Cell Adhesion And Migration	XM_546246.5:2790
CMA1-mRNA	-0.0101	0.0927	-0.192	0.172	0.993	0.875	1.13	0.916	0.955	lm.nb	Angiogenesis, Regulation	NM_001013424.1:550
CD40LG-mRNA	-0.0106	0.124	-0.254	0.233	0.993	0.839	1.18	0.934	0.967	lm.nb	Costimulatory Signaling, Cytokine And Chemokine Signaling, Immune Cell Adhesion And Migration, Lymphoid Compartment, NF-kB Signaling, Regulation	NM_001002981.1:954
CD3D-mRNA	-0.011	0.0867	-0.181	0.159	0.992	0.882	1.12	0.902	0.949	lm.nb	Costimulatory Signaling, Lymphoid Compartment, Regulation	XM_536556.2:435
IL1A-mRNA	-0.0111	0.134	-0.274	0.251	0.992	0.827	1.19	0.936	0.967	loglinear	Angiogenesis, Cytokine And Chemokine Signaling, Cytokines, Interleukins, MAPK, Metabolic Stress, Myeloid Compartment	NM_001003157.2:175
MAPKAPK2-mRNA	-0.0114	0.0704	-0.149	0.127	0.992	0.902	1.09	0.875	0.938	loglinear	Cytokine And Chemokine Signaling	XM_014115060.2:608
RELB-mRNA	-0.0119	0.114	-0.235	0.211	0.992	0.85	1.16	0.92	0.957	loglinear	Cytokine And Chemokine Signaling, MAPK, NF-kB Signaling, Regulation	XM_005616459.2:965
TLR6-mRNA	-0.0124	0.0965	-0.202	0.177	0.991	0.87	1.13	0.901	0.949	lm.nb	Antigen Presentation, TLR	XM_022417244.1:2976
EP300-mRNA	-0.0127	0.0735	-0.157	0.131	0.991	0.897	1.1	0.868	0.937	lm.nb	Cell Proliferation, DNA Damage Repair, Hypoxia, JAK-STAT Signaling, Notch Signaling, TGF-beta Signaling, Wnt Signaling	XM_022424377.1:4026
GSK3A-mRNA	-0.0132	0.0918	-0.193	0.167	0.991	0.875	1.12	0.89	0.946	loglinear	PI3K-Akt, Regulation, Wnt Signaling	XM_014116630.2:443
CCRL2-mRNA	-0.0133	0.203	-0.41	0.384	0.991	0.752	1.3	0.949	0.975	lm.nb	Chemokines	XM_541904.5:575
IL2RG-mRNA	-0.0134	0.086	-0.182	0.155	0.991	0.882	1.11	0.88	0.94	lm.nb	Chemokines, Costimulatory Signaling, Cytokine And Chemokine Signaling, JAK-STAT Signaling, Lymphoid Compartment, PI3K-Akt	NM_001003201.1:534
S100A12-mRNA	-0.014	0.376	-0.751	0.723	0.99	0.594	1.65	0.971	0.985	lm.nb	Cytokine And Chemokine Signaling, Myeloid Compartment	XM_003434905.4:224
MDM4-mRNA	-0.0144	0.0781	-0.168	0.139	0.99	0.89	1.1	0.858	0.93	loglinear	Cell Cycle, DNA Damage Repair	XM_022415421.1:325
MTOR-mRNA	-0.0157	0.0961	-0.204	0.173	0.989	0.868	1.13	0.874	0.938	loglinear	Metabolic Stress, PI3K-Akt, Regulation	XM_535407.2:7525
CLEC5A-mRNA	-0.0158	0.4	-0.8	0.768	0.989	0.574	1.7	0.97	0.985	lm.nb	Immune Cell Adhesion And Migration, Myeloid Compartment	XM_014119959.2:640
ICOS-mRNA	-0.0169	0.109	-0.23	0.196	0.988	0.853	1.15	0.88	0.94	lm.nb	Cell Functions, Costimulatory Signaling, Immune Cell Adhesion And Migration, Lymphoid Compartment	NM_001002972.2:518
CD28-mRNA	-0.017	0.101	-0.216	0.181	0.988	0.861	1.13	0.871	0.938	lm.nb	Costimulatory Signaling, Immune Cell Adhesion And Migration, Lymphoid Compartment	NM_001003087.1:320
ITGAL-mRNA	-0.0175	0.0854	-0.185	0.15	0.988	0.88	1.11	0.842	0.927	loglinear	Adhesion, Immune Cell Adhesion And Migration, Matrix Remodeling And Metastasis, Regulation	XM_547024.2:1880
TYROBP-mRNA	-0.0196	0.138	-0.291	0.252	0.987	0.818	1.19	0.891	0.946	lm.nb	Cytotoxicity, NK Cell Functions	NM_001197117.1:454
TRAC-mRNA	-0.0206	0.09	-0.197	0.156	0.986	0.872	1.11	0.825	0.914	lm.nb	Costimulatory Signaling, T-Cell Functions	Canis_TRAC.1:6
IL17RB-mRNA	-0.021	0.154	-0.322	0.28	0.986	0.8	1.21	0.895	0.947	loglinear	Chemokines, Cytokine And Chemokine Signaling	XM_022406601.1:385
NCR1-mRNA	-0.0216	0.234	-0.48	0.437	0.985	0.717	1.35	0.929	0.964	lm.nb	Cell Functions, NK Cell Functions	XM_849055.1:735
IRAK2-mRNA	-0.0219	0.106	-0.229	0.185	0.985	0.853	1.14	0.841	0.927	lm.nb	Cytokine And Chemokine Signaling	XM_005632168.3:747
CD5-mRNA	-0.0227	0.0933	-0.206	0.16	0.984	0.867	1.12	0.814	0.907	lm.nb	B-Cell Functions, Lymphoid Compartment, Regulation, T-Cell Functions	XM_005631690.3:1585
IRAK4-mRNA	-0.0233	0.062	-0.145	0.0981	0.984	0.905	1.07	0.716	0.846	loglinear	Cytokine And Chemokine Signaling, NF-kB Signaling	XM_005636956.2:1258
RAF1-mRNA	-0.0236	0.0835	-0.187	0.14	0.984	0.878	1.1	0.784	0.887	loglinear	MAPK, Senescence	XM_005632141.1:1860
LOC478984-mRNA	-0.0239	0.121	-0.261	0.213	0.984	0.835	1.16	0.849	0.929	lm.nb	Regulation	XM_022415348.1:580
RB1-mRNA	-0.0242	0.0911	-0.203	0.154	0.983	0.869	1.11	0.798	0.898	loglinear	Cell Cycle, Cell Proliferation	XM_534118.2:1859
TP53-mRNA	-0.0259	0.0727	-0.168	0.117	0.982	0.89	1.08	0.731	0.852	loglinear	Apoptosis, Cell Proliferation, Cytokine And Chemokine Signaling, DNA Damage Repair, Hypoxia, MAPK, Metabolic Stress, Notch Signaling, PI3K-Akt, T-Cell Functions, Wnt Signaling	NM_001003210.1:517
LY9-mRNA	-0.0282	0.0727	-0.171	0.114	0.981	0.888	1.08	0.709	0.839	loglinear	Costimulatory Signaling, Lymphoid Compartment	XM_005640882.3:540
CASP10-mRNA	-0.0294	0.0956	-0.217	0.158	0.98	0.861	1.12	0.767	0.878	loglinear	Apoptosis	XM_005640530.3:1415
TANK-mRNA	-0.0295	0.0764	-0.179	0.12	0.98	0.883	1.09	0.709	0.839	lm.nb		XM_005640244.3:800
CR1L-mRNA	-0.0315	0.276	-0.572	0.509	0.978	0.673	1.42	0.912	0.953	lm.nb	Complement System	XM_005622317.2:370
CD164-mRNA	-0.0342	0.0362	-0.105	0.0368	0.977	0.93	1.03	0.373	0.589	loglinear		XM_532256.6:535
CREB5-mRNA	-0.0357	0.261	-0.548	0.476	0.976	0.684	1.39	0.895	0.947	lm.nb		XM_022427523.1:6595
NUP62-mRNA	-0.0363	0.0854	-0.204	0.131	0.975	0.868	1.1	0.682	0.82	loglinear	Cell Cycle, Cell Proliferation	XM_014118761.2:250
STAT5A-mRNA	-0.0368	0.0857	-0.205	0.131	0.975	0.868	1.1	0.679	0.82	loglinear	Chemokines, Cytokine And Chemokine Signaling, JAK-STAT Signaling, Regulation	XM_548091.6:1415
CD47-mRNA	-0.0376	0.075	-0.185	0.109	0.974	0.88	1.08	0.63	0.788	loglinear	Cytotoxicity, Macrophage Functions, Matrix Remodeling And Metastasis, Myeloid Compartment, Regulation, T-Cell Functions, Transporter Functions	NM_001080721.1:252
ATG16L1-mRNA	-0.0387	0.0739	-0.183	0.106	0.974	0.881	1.08	0.615	0.781	loglinear	Autophagy, Transporter Functions	XM_845571.5:1033
ETS1-mRNA	-0.0397	0.109	-0.254	0.175	0.973	0.839	1.13	0.726	0.85	lm.nb	Angiogenesis, Hypoxia, Senescence	XM_546405.5:1440
ICAM2-mRNA	-0.0405	0.0761	-0.19	0.109	0.972	0.877	1.08	0.609	0.779	lm.nb	Adhesion, Immune Cell Adhesion And Migration, Matrix Remodeling And Metastasis, Regulation	XM_005624303.1:399
KMT2A-mRNA	-0.0413	0.0807	-0.199	0.117	0.972	0.871	1.08	0.623	0.784	loglinear	Cell Functions, Epigenetic Regulation	XM_005620305.1:5049
PIK3CD-mRNA	-0.0417	0.0605	-0.16	0.0769	0.971	0.895	1.05	0.51	0.709	loglinear	Apoptosis, Autophagy, Cytokine And Chemokine Signaling, Hypoxia, Immune Cell Adhesion And Migration, JAK-STAT Signaling, MAPK, Metabolic Stress, PI3K-Akt	XM_546764.6:2995
FOS-mRNA	-0.0418	0.148	-0.332	0.249	0.971	0.794	1.19	0.785	0.887	lm.nb	Apoptosis, Cytokine And Chemokine Signaling, Hypoxia	XM_547914.5:1477
TNKS-mRNA	-0.0423	0.0554	-0.151	0.0664	0.971	0.901	1.05	0.468	0.677	loglinear	Cell Cycle, Epigenetic Regulation	XM_844295.5:3513
KLRB1-mRNA	-0.0423	0.0882	-0.215	0.131	0.971	0.862	1.09	0.645	0.795	loglinear	Chemokines, Cytotoxicity, Lymphoid Compartment, NK Cell Functions	XM_005637170.1:325
DLA-12-mRNA	-0.0432	0.0729	-0.186	0.0998	0.971	0.879	1.07	0.57	0.76	loglinear	Antigen Presentation, Antigen Processing, Cytokine And Chemokine Signaling, Cytotoxicity, Immune Cell Adhesion And Migration, Interferon Signaling, Regulation	NM_001014379.1:1298
IL6R-mRNA	-0.0442	0.0816	-0.204	0.116	0.97	0.868	1.08	0.603	0.776	loglinear	Cytokine And Chemokine Signaling, Cytokines, Hypoxia, JAK-STAT Signaling, PI3K-Akt	XM_850012.1:547
ALCAM-mRNA	-0.0466	0.133	-0.307	0.214	0.968	0.808	1.16	0.735	0.855	loglinear	Adhesion, Immune Cell Adhesion And Migration	NM_001313804.1:1000
FBXW11-mRNA	-0.0469	0.0926	-0.229	0.135	0.968	0.854	1.1	0.626	0.785	loglinear	NF-kB Signaling, Regulation	XM_861445.4:355
SLC16A1-mRNA	-0.0474	0.13	-0.302	0.207	0.968	0.811	1.15	0.724	0.85	loglinear	Metabolic Stress, Transporter Functions	XM_022405026.1:4940
SELPLG-mRNA	-0.0489	0.0858	-0.217	0.119	0.967	0.86	1.09	0.584	0.769	lm.nb	Immune Cell Adhesion And Migration	NM_001242719.1:529
MAP3K1-mRNA	-0.0499	0.0653	-0.178	0.0782	0.966	0.884	1.06	0.467	0.677	loglinear		XM_005617402.2:2759
TNFSF12-mRNA	-0.0523	0.0656	-0.181	0.0763	0.964	0.882	1.05	0.448	0.662	loglinear	Angiogenesis, Chemokines, Cytokine And Chemokine Signaling, NF-kB Signaling, TNF Superfamily	NM_001205168.1:420
NFATC2-mRNA	-0.0526	0.0894	-0.228	0.123	0.964	0.854	1.09	0.573	0.761	lm.nb	Costimulatory Signaling, Regulation, Wnt Signaling	XM_005635184.1:1315
TGFB1-mRNA	-0.0543	0.0984	-0.247	0.139	0.963	0.843	1.1	0.596	0.773	loglinear	Cell Proliferation, Cytokine And Chemokine Signaling, Interleukins, MAPK, Matrix Remodeling And Metastasis, Regulation, TGF-beta Signaling	NM_001003309.1:695
CD37-mRNA	-0.0544	0.06	-0.172	0.0633	0.963	0.888	1.04	0.391	0.605	loglinear		XM_541497.4:829
LY86-mRNA	-0.0549	0.0941	-0.239	0.13	0.963	0.847	1.09	0.576	0.763	lm.nb		XM_535877.7:378
MAP2K2-mRNA	-0.0551	0.0515	-0.156	0.0459	0.963	0.897	1.03	0.316	0.532	loglinear	Apoptosis, Autophagy	NM_001048136.1:963
KLRD1-mRNA	-0.0565	0.0816	-0.216	0.103	0.962	0.861	1.07	0.509	0.709	lm.nb	Antigen Presentation, Cytotoxicity, Lymphoid Compartment, NK Cell Functions, Regulation	NM_001048035.1:169
TRIB1-mRNA	-0.0567	0.143	-0.338	0.224	0.961	0.791	1.17	0.703	0.838	lm.nb	Macrophage Functions, Myeloid Compartment	NM_001313808.1:1250
KLRA1-mRNA	-0.0577	0.103	-0.26	0.145	0.961	0.835	1.11	0.591	0.772	lm.nb	Cytotoxicity, NK Cell Functions	NM_001002986.1:255
RIPK2-mRNA	-0.0578	0.113	-0.28	0.164	0.961	0.824	1.12	0.624	0.784	lm.nb	Costimulatory Signaling, Cytokine And Chemokine Signaling	XM_005638102.3:592
C1QBP-mRNA	-0.0581	0.0398	-0.136	0.0198	0.961	0.91	1.01	0.182	0.386	loglinear	Chemokines	XM_546568.6:636
CD40-mRNA	-0.0612	0.143	-0.341	0.218	0.958	0.79	1.16	0.679	0.82	loglinear	Costimulatory Signaling, Cytokine And Chemokine Signaling, Immune Cell Adhesion And Migration, Lymphoid Compartment, NF-kB Signaling, Regulation	NM_001002982.1:655
CXCL14-mRNA	-0.0627	0.333	-0.716	0.59	0.957	0.609	1.51	0.855	0.93	loglinear	Chemokines, Cytokine And Chemokine Signaling	XM_005626560.1:820
IKBKB-mRNA	-0.0635	0.085	-0.23	0.103	0.957	0.853	1.07	0.477	0.687	loglinear	Antigen Presentation, Apoptosis, Costimulatory Signaling, Cytokine And Chemokine Signaling, MAPK, Metabolic Stress, NF-kB Signaling, PI3K-Akt	XM_539954.6:880
AKT3-mRNA	-0.0639	0.0769	-0.215	0.0868	0.957	0.862	1.06	0.43	0.645	loglinear	Apoptosis, Autophagy, Cell Functions, Cell Proliferation, Cytokine And Chemokine Signaling, JAK-STAT Signaling	XM_022421141.1:1185
CCR9-mRNA	-0.0661	0.135	-0.33	0.198	0.955	0.796	1.15	0.637	0.791	lm.nb	Cytokine And Chemokine Signaling	NM_001284476.1:660
SMARCA4-mRNA	-0.0668	0.0813	-0.226	0.0926	0.955	0.855	1.07	0.435	0.65	loglinear	Cell Functions, Epigenetic Regulation	XM_014122046.2:2318
SYK-mRNA	-0.0671	0.138	-0.338	0.204	0.955	0.791	1.15	0.64	0.793	lm.nb	Angiogenesis, Cytokine And Chemokine Signaling, Macrophage Functions, NF-kB Signaling, PI3K-Akt	XM_005615953.2:1452
PIK3CG-mRNA	-0.0675	0.0845	-0.233	0.0982	0.954	0.851	1.07	0.447	0.662	lm.nb	Angiogenesis, Cytokine And Chemokine Signaling, Hypoxia, Immune Cell Adhesion And Migration, JAK-STAT Signaling, MAPK, Metabolic Stress, PI3K-Akt	XM_005630959.2:3668
C6-mRNA	-0.0687	0.107	-0.278	0.14	0.953	0.825	1.1	0.537	0.73	loglinear	Angiogenesis, Complement, Complement System	XM_022417885.1:1562
FASLG-mRNA	-0.0696	0.103	-0.271	0.132	0.953	0.829	1.1	0.517	0.709	lm.nb	B-Cell Functions, Regulation, T-Cell Functions, TNF Superfamily, Transporter Functions	XM_848916.1:495
GZMB-mRNA	-0.0703	0.0842	-0.235	0.0948	0.952	0.849	1.07	0.428	0.645	lm.nb	Apoptosis, Cell Functions, Lymphoid Compartment, Notch Signaling	XM_547752.2:495
TRAF6-mRNA	-0.073	0.0866	-0.243	0.0967	0.951	0.845	1.07	0.423	0.643	loglinear	Autophagy, Cytokine And Chemokine Signaling, NF-kB Signaling	XM_003432322.4:1052
CLEC4A-mRNA	-0.0746	0.107	-0.285	0.135	0.95	0.821	1.1	0.506	0.709	lm.nb		XM_014108320.2:528
BAX-mRNA	-0.0757	0.0997	-0.271	0.12	0.949	0.829	1.09	0.469	0.678	loglinear	Apoptosis, Cell Cycle, Regulation	NM_001003011.1:306
TNFSF10-mRNA	-0.0768	0.113	-0.298	0.144	0.948	0.813	1.11	0.515	0.709	lm.nb	Apoptosis, Cell Cycle, Cytokine And Chemokine Signaling, Cytokines, Cytotoxicity, Regulation, TNF Superfamily	NM_001130836.1:495
TOLLIP-mRNA	-0.0806	0.0968	-0.27	0.109	0.946	0.829	1.08	0.429	0.645	loglinear	Cytokine And Chemokine Signaling	XM_540778.5:431
LTBR-mRNA	-0.0806	0.105	-0.287	0.126	0.946	0.82	1.09	0.466	0.677	lm.nb	Chemokines, Cytokine And Chemokine Signaling, NF-kB Signaling	XM_005637256.3:422
LFNG-mRNA	-0.0833	0.0877	-0.255	0.0886	0.944	0.838	1.06	0.37	0.587	lm.nb	Macrophage Functions, Myeloid Compartment	XM_547009.5:587
BIRC5-mRNA	-0.0851	0.103	-0.287	0.117	0.943	0.819	1.08	0.434	0.649	lm.nb	Apoptosis, Cell Cycle, Cell Proliferation, Cytokine And Chemokine Signaling	NM_001003348.1:350
DLA-DMA-mRNA	-0.0854	0.0834	-0.249	0.0781	0.943	0.842	1.06	0.336	0.55	lm.nb	Antigen Presentation, Antigen Processing, Immune Cell Adhesion And Migration, Regulation	NM_001048099.1:255
HLA-DRB1-mRNA	-0.0868	0.059	-0.202	0.0288	0.942	0.869	1.02	0.179	0.385	loglinear	Antigen Presentation, Antigen Processing	NM_001014768.1:414
GZMA-mRNA	-0.0873	0.0981	-0.28	0.105	0.941	0.824	1.08	0.399	0.616	lm.nb	Cell Functions, Lymphoid Compartment	XM_544335.2:140
RUNX1-mRNA	-0.0901	0.0658	-0.219	0.0388	0.939	0.859	1.03	0.208	0.415	loglinear	Angiogenesis, Regulation	XM_844282.4:568
CD7-mRNA	-0.0919	0.154	-0.394	0.21	0.938	0.761	1.16	0.567	0.757	lm.nb	Lymphoid Compartment, NK Cell Functions, Regulation, T-Cell Functions	XM_844435.4:460
BTK-mRNA	-0.0929	0.0825	-0.255	0.0689	0.938	0.838	1.05	0.293	0.506	lm.nb	Antigen Presentation, NF-kB Signaling	XM_005641566.2:368
NCF4-mRNA	-0.0933	0.166	-0.419	0.233	0.937	0.748	1.18	0.59	0.772	lm.nb	Antigen Presentation, Immune Cell Adhesion And Migration	XM_022424475.1:1078
IL18-mRNA	-0.0933	0.209	-0.502	0.316	0.937	0.706	1.24	0.667	0.814	lm.nb	Angiogenesis, Costimulatory Signaling, Cytokine And Chemokine Signaling, Interleukins, NK Cell Functions, T-Cell Functions	NM_001003169.1:248
CD53-mRNA	-0.0959	0.0619	-0.217	0.0253	0.936	0.86	1.02	0.16	0.36	loglinear		XM_003639132.2:424
SMAD2-mRNA	-0.0984	0.0509	-0.198	0.0014	0.934	0.872	1	0.0894	0.269	loglinear	Cell Functions, Cell Proliferation, TGF-beta Signaling	XM_022421405.1:566
SHMT2-mRNA	-0.0988	0.103	-0.301	0.103	0.934	0.812	1.07	0.365	0.583	loglinear	Macrophage Functions, Myeloid Compartment	XM_005625536.1:1280
TBX21-mRNA	-0.0994	0.0786	-0.254	0.0547	0.933	0.839	1.04	0.242	0.455	lm.nb	Lymphoid Compartment, Regulation, T-Cell Functions	XM_548164.2:903
CCL5-mRNA	-0.0994	0.0948	-0.285	0.0865	0.933	0.821	1.06	0.325	0.539	lm.nb	Angiogenesis, Chemokines, Cytokine And Chemokine Signaling, Cytokines, Hypoxia, Myeloid Compartment	NM_001003010.2:170
CEBPB-mRNA	-0.101	0.0997	-0.297	0.0941	0.932	0.814	1.07	0.339	0.553	lm.nb	Metabolic Stress, Myeloid Compartment	XM_005635170.3:644
NR1H3-mRNA	-0.101	0.108	-0.312	0.11	0.932	0.805	1.08	0.376	0.59	loglinear	Macrophage Functions, Myeloid Compartment	XM_022405466.1:1360
LYN-mRNA	-0.102	0.0962	-0.29	0.0869	0.932	0.818	1.06	0.321	0.539	lm.nb	Cell Proliferation, Cytokine And Chemokine Signaling, NF-kB Signaling, Regulation	XM_535078.6:1120
EOMES-mRNA	-0.105	0.0935	-0.288	0.0786	0.93	0.819	1.06	0.296	0.507	loglinear	Lymphoid Compartment, T-Cell Functions	XM_845645.3:2095
STAT5B-mRNA	-0.107	0.0755	-0.255	0.0413	0.929	0.838	1.03	0.195	0.407	lm.nb	Chemokines, Cytokine And Chemokine Signaling, JAK-STAT Signaling, Regulation	XM_548092.2:1910
TIRAP-mRNA	-0.109	0.0694	-0.245	0.0271	0.927	0.844	1.02	0.155	0.353	loglinear	Antigen Presentation, NF-kB Signaling	XM_014113300.2:209
JAK2-mRNA	-0.11	0.0971	-0.3	0.0807	0.927	0.812	1.06	0.292	0.505	loglinear	Cell Proliferation, Cytokine And Chemokine Signaling, Cytokines, Cytotoxicity, Epigenetic Regulation, Hypoxia, Interferon Signaling, JAK-STAT Signaling, Lymphoid Compartment, PI3K-Akt, Regulation	XM_541301.2:470
PTGER2-mRNA	-0.11	0.201	-0.503	0.283	0.927	0.706	1.22	0.6	0.775	loglinear	Myeloid Compartment, Pathogen Defense	NM_001003170.1:819
IRF3-mRNA	-0.113	0.0613	-0.233	0.00706	0.925	0.851	1	0.102	0.28	loglinear	Cytokine And Chemokine Signaling, Interferon Signaling	XM_005616307.2:534
IL17RA-mRNA	-0.113	0.0891	-0.287	0.0621	0.925	0.82	1.04	0.242	0.455	lm.nb	Cell Functions, Cytokine And Chemokine Signaling	XM_543886.2:215
CD99-mRNA	-0.114	0.0619	-0.235	0.00706	0.924	0.849	1	0.102	0.28	loglinear	Immune Cell Adhesion And Migration	XM_014111551.1:1960
CD48-mRNA	-0.116	0.0934	-0.299	0.0674	0.923	0.813	1.05	0.251	0.458	loglinear	Costimulatory Signaling, Lymphoid Compartment	XM_545759.5:737
CTLA4-mRNA	-0.116	0.0991	-0.311	0.0778	0.922	0.806	1.06	0.274	0.489	lm.nb	B-Cell Functions, Costimulatory Signaling, Immune Cell Adhesion And Migration, Lymphoid Compartment, T-Cell Functions	NM_001003106.1:1370
GSK3B-mRNA	-0.117	0.0538	-0.223	-0.0119	0.922	0.857	0.992	0.0607	0.212	loglinear	Hedgehog Signaling, PI3K-Akt, Regulation, Wnt Signaling	XM_535751.2:900
CD96-mRNA	-0.117	0.111	-0.335	0.101	0.922	0.793	1.07	0.323	0.539	loglinear	Lymphoid Compartment, Regulation	XM_545094.2:750
STAT2-mRNA	-0.118	0.0919	-0.298	0.0624	0.922	0.813	1.04	0.236	0.453	loglinear	Chemokines, Cytokine And Chemokine Signaling, Cytotoxicity, Interferon Signaling, JAK-STAT Signaling, Lymphoid Compartment, Regulation	XM_014117155.1:1834
CCR4-mRNA	-0.119	0.102	-0.319	0.0805	0.921	0.802	1.06	0.275	0.49	lm.nb	Chemokines, Cytokine And Chemokine Signaling, Cytokines, Lymphoid Compartment, Regulation, T-Cell Functions	NM_001003020.1:865
TAP1-mRNA	-0.121	0.0828	-0.283	0.0416	0.92	0.822	1.03	0.183	0.388	loglinear	Antigen Presentation, Antigen Processing	NM_001284496.2:832
PSMB8-mRNA	-0.122	0.0584	-0.237	-0.00793	0.919	0.849	0.995	0.0694	0.232	loglinear	Antigen Presentation, Apoptosis, Cell Proliferation, Chemokines, Costimulatory Signaling, Cytokine And Chemokine Signaling, Hedgehog Signaling, Interferon Signaling, NF-kB Signaling	NM_001048085.1:245
IKBKE-mRNA	-0.124	0.0658	-0.253	0.00483	0.918	0.839	1	0.0959	0.276	loglinear		XM_014111236.1:1215
PIK3C2B-mRNA	-0.124	0.095	-0.311	0.0618	0.917	0.806	1.04	0.227	0.441	lm.nb	PI3K-Akt, Regulation	XM_014111226.2:6200
IRF1-mRNA	-0.125	0.0752	-0.273	0.0221	0.917	0.828	1.02	0.134	0.326	loglinear	Chemokines, Cytokine And Chemokine Signaling, Cytotoxicity, Interferon Signaling, NK Cell Functions, Regulation, T-Cell Functions	XM_003639368.4:712
CD74-mRNA	-0.125	0.0753	-0.272	0.0228	0.917	0.828	1.02	0.136	0.327	loglinear	Antigen Presentation	XM_005619298.3:399
CTSS-mRNA	-0.126	0.0838	-0.29	0.0386	0.917	0.818	1.03	0.172	0.376	lm.nb	Antigen Presentation, Apoptosis, Matrix Remodeling And Metastasis	NM_001002938.1:820
DLA-DQB1-mRNA	-0.128	0.085	-0.295	0.0381	0.915	0.815	1.03	0.169	0.372	loglinear	Antigen Presentation, Antigen Processing, Costimulatory Signaling, Cytokine And Chemokine Signaling, Immune Cell Adhesion And Migration, Interferon Signaling	NM_001014381.1:261
CSF2RB-mRNA	-0.128	0.137	-0.396	0.14	0.915	0.76	1.1	0.375	0.59	lm.nb	Apoptosis, Chemokines, Cytokine And Chemokine Signaling, JAK-STAT Signaling	XM_538397.6:1387
TNFRSF1A-mRNA	-0.129	0.0997	-0.325	0.0662	0.914	0.799	1.05	0.231	0.448	lm.nb	Apoptosis, Chemokines, Cytokine And Chemokine Signaling, MAPK, NF-kB Signaling, TNF Superfamily	XM_005637258.1:600
ITGAM-mRNA	-0.131	0.164	-0.451	0.189	0.913	0.731	1.14	0.446	0.662	lm.nb	Adhesion, Cytokine And Chemokine Signaling, Immune Cell Adhesion And Migration, Matrix Remodeling And Metastasis, Myeloid Compartment, Transporter Functions	XM_014114359.1:2861
THY1-mRNA	-0.132	0.0785	-0.286	0.0217	0.912	0.82	1.02	0.131	0.325	loglinear	Angiogenesis, Immune Cell Adhesion And Migration	NM_001287129.1:221
CD8A-mRNA	-0.132	0.0949	-0.318	0.0545	0.913	0.802	1.04	0.203	0.411	loglinear	Antigen Presentation, Antigen Processing, Immune Cell Adhesion And Migration, Lymphoid Compartment, Pathogen Defense, T-Cell Functions	XM_850452.1:530
TNFSF13B-mRNA	-0.133	0.0802	-0.29	0.0244	0.912	0.818	1.02	0.136	0.327	lm.nb	Cytokine And Chemokine Signaling, NF-kB Signaling, Regulation, TNF Superfamily	NM_001161710.2:865
CARD11-mRNA	-0.134	0.117	-0.364	0.0953	0.911	0.777	1.07	0.285	0.499	lm.nb	NF-kB Signaling, Regulation	XM_005621150.3:2920
PRKCD-mRNA	-0.136	0.0749	-0.283	0.0105	0.91	0.822	1.01	0.106	0.286	lm.nb	Apoptosis, Autophagy, Cytokine And Chemokine Signaling, Hypoxia, Interferon Signaling, Senescence	NM_001008716.1:1305
GZMK-mRNA	-0.137	0.107	-0.347	0.0739	0.91	0.786	1.05	0.239	0.453	loglinear	Cell Functions, Lymphoid Compartment	XM_546318.2:195
CCR3-mRNA	-0.138	0.201	-0.532	0.256	0.909	0.692	1.19	0.511	0.709	lm.nb	Angiogenesis, Chemokines, Cytokine And Chemokine Signaling	NM_001005261.1:515
CD9-mRNA	-0.139	0.118	-0.37	0.0912	0.908	0.774	1.07	0.27	0.484	lm.nb		XM_005637440.2:569
IDH2-mRNA	-0.14	0.101	-0.337	0.0574	0.907	0.791	1.04	0.202	0.409	loglinear	Metabolic Stress, Microglial Functions, Myeloid Compartment	XM_014112432.1:1018
LOC102156836-mRNA	-0.141	0.162	-0.458	0.176	0.907	0.728	1.13	0.408	0.625	lm.nb	Lymphoid Compartment, Pathogen Defense	XM_022404387.1:248
HCK-mRNA	-0.143	0.149	-0.434	0.149	0.906	0.74	1.11	0.365	0.583	lm.nb	Cytokine And Chemokine Signaling, Leukocyte Functions, Myeloid Compartment	XM_022409133.1:1685
TNFSF13-mRNA	-0.144	0.103	-0.345	0.0578	0.905	0.787	1.04	0.2	0.408	lm.nb	Cytokine And Chemokine Signaling, NF-kB Signaling, Regulation, TNF Superfamily	NM_001205169.1:863
SLC11A1-mRNA	-0.144	0.148	-0.433	0.145	0.905	0.741	1.11	0.358	0.576	lm.nb	Macrophage Functions, Myeloid Compartment	NM_001013851.1:540
DLA-DRA-mRNA	-0.146	0.0929	-0.328	0.0359	0.904	0.796	1.03	0.154	0.352	loglinear	Antigen Presentation, Antigen Processing, Costimulatory Signaling, Cytokine And Chemokine Signaling, Immune Cell Adhesion And Migration, Interferon Signaling	NM_001011723.1:190
IFIH1-mRNA	-0.147	0.166	-0.473	0.179	0.903	0.721	1.13	0.403	0.621	lm.nb	Cytotoxicity, Interferon Signaling	XM_545493.4:2192
TSC2-mRNA	-0.148	0.0704	-0.286	-0.00986	0.903	0.82	0.993	0.0689	0.232	loglinear	Metabolic Stress, PI3K-Akt, Regulation	XM_859874.1:4348
IFGGC1-mRNA	-0.149	0.211	-0.563	0.265	0.902	0.677	1.2	0.499	0.708	lm.nb	Macrophage Functions, Myeloid Compartment	NM_001313803.1:1300
KRT18-mRNA	-0.15	0.117	-0.379	0.0798	0.901	0.769	1.06	0.237	0.453	lm.nb	Adhesion, Matrix Remodeling And Metastasis	NM_001346040.1:802
FLT3LG-mRNA	-0.15	0.12	-0.386	0.0859	0.901	0.765	1.06	0.248	0.458	loglinear	Cytokine And Chemokine Signaling, Cytokines	NM_001003350.1:275
TNFRSF14-mRNA	-0.152	0.0813	-0.312	0.00709	0.9	0.806	1	0.098	0.276	loglinear	B-Cell Functions, Costimulatory Signaling, Cytokine And Chemokine Signaling, NF-kB Signaling, Regulation, T-Cell Functions, TNF Superfamily	XM_549666.2:879
AKT1-mRNA	-0.152	0.0897	-0.328	0.0239	0.9	0.797	1.02	0.129	0.322	loglinear	Cell Functions, PI3K-Akt	XM_548000.4:1579
PIK3CA-mRNA	-0.152	0.091	-0.33	0.0268	0.9	0.796	1.02	0.134	0.326	loglinear	PI3K-Akt, Regulation	XM_545208.2:2020
ENTPD1-mRNA	-0.154	0.11	-0.369	0.0613	0.899	0.774	1.04	0.199	0.408	lm.nb		XM_005637555.3:1050
KIT-mRNA	-0.156	0.22	-0.587	0.276	0.898	0.666	1.21	0.5	0.708	lm.nb	Cell Functions, Cytokine And Chemokine Signaling, MAPK, Metabolic Stress, PI3K-Akt	NM_001003181.1:2110
NLRC5-mRNA	-0.16	0.101	-0.358	0.0375	0.895	0.78	1.03	0.151	0.349	lm.nb		XM_014109333.1:2950
BCL2L1-mRNA	-0.161	0.0841	-0.326	0.00341	0.894	0.798	1	0.0912	0.274	loglinear	Apoptosis, Autophagy, Cytokine And Chemokine Signaling, JAK-STAT Signaling, MAPK, NF-kB Signaling, PI3K-Akt	NM_001003072.1:391
CD1D-mRNA	-0.161	0.17	-0.494	0.172	0.894	0.71	1.13	0.371	0.587	lm.nb	B-Cell Functions, Cell Functions, T-Cell Functions	XM_005640956.2:372
TRAF1-mRNA	-0.165	0.0828	-0.327	-0.00234	0.892	0.797	0.998	0.082	0.259	loglinear	Cytokine And Chemokine Signaling, TNF Superfamily	XM_850435.1:795
KDR-mRNA	-0.165	0.408	-0.965	0.635	0.892	0.512	1.55	0.697	0.834	lm.nb	Angiogenesis, Cytokines	NM_001048024.1:690
IRAK1-mRNA	-0.166	0.0746	-0.312	-0.0195	0.891	0.806	0.987	0.057	0.206	loglinear	Cytokine And Chemokine Signaling, NF-kB Signaling	XM_549367.6:857
IL2RB-mRNA	-0.167	0.0861	-0.336	0.00148	0.89	0.792	1	0.088	0.267	lm.nb	Costimulatory Signaling, Cytokine And Chemokine Signaling, Cytokines, JAK-STAT Signaling, PI3K-Akt	XM_847855.1:880
CNP-mRNA	-0.169	0.0856	-0.337	-0.00128	0.889	0.792	0.999	0.0837	0.259	loglinear	Cell Functions, Metabolic Stress	XM_005624476.3:1200
TYMS-mRNA	-0.172	0.0911	-0.35	0.00676	0.888	0.784	1	0.096	0.276	lm.nb	Cell Functions, DNA Damage Repair	NM_001252174.1:458
PRKCE-mRNA	-0.173	0.0936	-0.357	0.0103	0.887	0.781	1.01	0.102	0.28	lm.nb	Macrophage Functions	XM_022424679.1:1050
MYD88-mRNA	-0.174	0.0652	-0.302	-0.0461	0.886	0.811	0.969	0.0285	0.134	loglinear	Antigen Presentation, Cytokine And Chemokine Signaling, NF-kB Signaling, TLR	XM_534223.6:596
IFNAR2-mRNA	-0.174	0.106	-0.381	0.0325	0.886	0.768	1.02	0.137	0.327	loglinear	Chemokines, Cytokine And Chemokine Signaling, Interferon Signaling, JAK-STAT Signaling	XM_014109800.2:1887
IL1RN-mRNA	-0.174	0.123	-0.416	0.0678	0.886	0.749	1.05	0.196	0.407	lm.nb	Cytokine And Chemokine Signaling, Cytokines, Interleukins, Myeloid Compartment	NM_001003096.1:121
CREBBP-mRNA	-0.175	0.0962	-0.363	0.0139	0.886	0.778	1.01	0.107	0.287	loglinear	Cell Proliferation, JAK-STAT Signaling, Notch Signaling, TGF-beta Signaling, Wnt Signaling	XM_003434864.4:4218
NFKB2-mRNA	-0.177	0.108	-0.389	0.0353	0.885	0.764	1.02	0.141	0.331	loglinear	Cytokine And Chemokine Signaling, MAPK, NF-kB Signaling	XM_005637671.3:1230
DNMT3A-mRNA	-0.178	0.104	-0.382	0.0257	0.884	0.768	1.02	0.125	0.319	lm.nb	Cell Functions, Epigenetic Regulation	XM_022404353.1:2540
KMT2D-mRNA	-0.179	0.102	-0.378	0.0211	0.884	0.769	1.01	0.118	0.303	lm.nb	Cell Functions, Epigenetic Regulation	XM_005636883.2:11224
IRF8-mRNA	-0.182	0.0821	-0.343	-0.0215	0.881	0.788	0.985	0.057	0.206	lm.nb	Antigen Presentation, Chemokines, Cytokine And Chemokine Signaling, Interferon Signaling, Regulation	XM_546793.4:2429
NKG7-mRNA	-0.182	0.0914	-0.361	-0.00267	0.882	0.779	0.998	0.0819	0.259	lm.nb	Cytotoxicity, NK Cell Functions	XM_005616240.2:165
POU2F2-mRNA	-0.183	0.121	-0.42	0.0538	0.881	0.748	1.04	0.168	0.371	loglinear		XM_014120097.1:825
NFATC1-mRNA	-0.185	0.0798	-0.341	-0.0285	0.88	0.789	0.98	0.0491	0.19	lm.nb	Regulation, Wnt Signaling	XM_541045.2:2105
PARP1-mRNA	-0.185	0.086	-0.354	-0.0165	0.88	0.783	0.989	0.0636	0.219	lm.nb	Cell Cycle, DNA Damage Repair	XM_022421711.1:2900
IFI35-mRNA	-0.188	0.0968	-0.378	0.00157	0.878	0.77	1	0.0878	0.267	loglinear	Chemokines, Cytokine And Chemokine Signaling, Cytotoxicity, Interferon Signaling	XM_548077.6:464
OAS2-mRNA	-0.189	0.129	-0.442	0.0631	0.877	0.736	1.04	0.18	0.385	lm.nb	Interferon Signaling, Regulation	NM_001048134.1:1250
ADGRE5-mRNA	-0.19	0.0837	-0.355	-0.0264	0.876	0.782	0.982	0.0524	0.194	loglinear		NM_001048110.1:1401
DUSP6-mRNA	-0.19	0.1	-0.387	0.00643	0.876	0.765	1	0.0946	0.276	loglinear	Cytokine And Chemokine Signaling	XM_860257.1:1675
CDKN2C-mRNA	-0.195	0.104	-0.398	0.00927	0.874	0.759	1.01	0.0983	0.276	loglinear	Cell Cycle, Cell Proliferation	XM_005629013.2:375
CD68-mRNA	-0.197	0.121	-0.435	0.0404	0.872	0.74	1.03	0.142	0.331	lm.nb	Cell Functions	XM_022418524.1:1153
BST2-mRNA	-0.197	0.172	-0.534	0.14	0.872	0.691	1.1	0.284	0.499	lm.nb	Cytokine And Chemokine Signaling, Interferon Signaling	XM_860510.5:291
CXCR3-mRNA	-0.202	0.102	-0.402	-0.00192	0.869	0.757	0.999	0.0832	0.259	lm.nb	Angiogenesis, Chemokines, Cytokine And Chemokine Signaling, Lymphoid Compartment, NK Cell Functions, T-Cell Functions	NM_001011887.1:913
PPARG-mRNA	-0.203	0.0998	-0.399	-0.00755	0.869	0.758	0.995	0.0762	0.251	lm.nb		NM_001024632.2:1005
IL32-mRNA	-0.206	0.161	-0.522	0.11	0.867	0.697	1.08	0.238	0.453	lm.nb	Chemokines, Cytokine And Chemokine Signaling, Interleukins	XM_005621651.2:465
DLA-64-mRNA	-0.209	0.0756	-0.357	-0.0606	0.865	0.781	0.959	0.0246	0.126	loglinear	Antigen Presentation, Antigen Processing, Cytokine And Chemokine Signaling, Cytotoxicity, Immune Cell Adhesion And Migration, Interferon Signaling, Regulation	NM_001014378.1:517
ITGA5-mRNA	-0.209	0.0768	-0.359	-0.0582	0.865	0.78	0.96	0.0263	0.128	lm.nb	Adhesion, Angiogenesis	XM_022411219.1:2930
LBP-mRNA	-0.209	0.228	-0.657	0.238	0.865	0.634	1.18	0.386	0.603	loglinear	Cytokine And Chemokine Signaling, Macrophage Functions, NF-kB Signaling	XM_542993.6:645
IL10RA-mRNA	-0.213	0.0993	-0.407	-0.0182	0.863	0.754	0.987	0.0645	0.221	loglinear	Cytokine And Chemokine Signaling, Cytokines, JAK-STAT Signaling	XM_005620306.1:690
GZMH-mRNA	-0.214	0.115	-0.439	0.0106	0.862	0.738	1.01	0.0988	0.276	loglinear	Cell Functions, Lymphoid Compartment	XM_014115811.2:313
MAVS-mRNA	-0.22	0.0903	-0.397	-0.043	0.859	0.759	0.971	0.0408	0.165	lm.nb		NM_001122609.1:966
CYFIP2-mRNA	-0.221	0.0903	-0.398	-0.0441	0.858	0.759	0.97	0.04	0.164	lm.nb		XM_005619254.3:3075
SLC16A3-mRNA	-0.221	0.174	-0.561	0.119	0.858	0.678	1.09	0.238	0.453	lm.nb	Metabolic Stress, Transporter Functions	XM_014116216.2:1767
ST6GAL1-mRNA	-0.225	0.118	-0.456	0.00589	0.855	0.729	1	0.0925	0.275	lm.nb		XM_005639812.2:1373
CYBB-mRNA	-0.23	0.075	-0.377	-0.0835	0.852	0.77	0.944	0.0153	0.101	lm.nb	Antigen Presentation, Hypoxia, Immune Cell Adhesion And Migration, Myeloid Compartment	NM_001100291.1:447
MEFV-mRNA	-0.23	0.15	-0.525	0.0644	0.852	0.695	1.05	0.164	0.366	lm.nb		XM_005621638.2:1165
PSMB10-mRNA	-0.231	0.0769	-0.382	-0.0803	0.852	0.767	0.946	0.017	0.107	loglinear	Antigen Presentation, Apoptosis, Cell Proliferation, Costimulatory Signaling, Cytokine And Chemokine Signaling, Hedgehog Signaling, NF-kB Signaling	XM_546869.6:433
PDCD1LG2-mRNA	-0.231	0.105	-0.437	-0.0264	0.852	0.739	0.982	0.0579	0.207	loglinear	Costimulatory Signaling, Immune Cell Adhesion And Migration	XM_847012.5:337
FAS-mRNA	-0.232	0.124	-0.476	0.0115	0.851	0.719	1.01	0.0988	0.276	lm.nb	Apoptosis, B-Cell Functions, Cytokine And Chemokine Signaling, Hypoxia, MAPK, Regulation, T-Cell Functions, TNF Superfamily, Transporter Functions	XM_005636650.1:535
TRGC3-mRNA	-0.236	0.14	-0.511	0.0395	0.849	0.702	1.03	0.132	0.325	loglinear	Costimulatory Signaling, T-Cell Functions	Canis_TRGC3.1:262
TLR3-mRNA	-0.236	0.458	-1.13	0.661	0.849	0.456	1.58	0.62	0.784	lm.nb	Apoptosis, Microglial Functions, TLR	XM_005629968.3:1580
NLRP3-mRNA	-0.237	0.0973	-0.428	-0.0461	0.849	0.744	0.969	0.0409	0.165	lm.nb	Myeloid Compartment	XM_843284.4:2438
CIITA-mRNA	-0.244	0.0928	-0.426	-0.062	0.844	0.744	0.958	0.0303	0.138	loglinear	Antigen Presentation, Antigen Processing	XM_547128.2:148
LTB-mRNA	-0.244	0.145	-0.528	0.0406	0.844	0.693	1.03	0.131	0.325	lm.nb	Cytokine And Chemokine Signaling, Cytokines, NF-kB Signaling, TNF Superfamily	NM_001033510.1:61
CASP3-mRNA	-0.249	0.0846	-0.415	-0.0829	0.842	0.75	0.944	0.0187	0.113	loglinear	Apoptosis, Cell Cycle, Cytokine And Chemokine Signaling, Hypoxia, MAPK, Matrix Remodeling And Metastasis, Regulation	NM_001003042.1:815
CD83-mRNA	-0.249	0.1	-0.446	-0.0524	0.841	0.734	0.964	0.038	0.16	lm.nb		XM_847554.5:440
DDR1-mRNA	-0.249	0.214	-0.669	0.17	0.841	0.629	1.12	0.277	0.492	lm.nb	Adhesion, Matrix Remodeling And Metastasis	XM_022425821.1:1795
TYK2-mRNA	-0.251	0.0459	-0.341	-0.161	0.84	0.789	0.894	0.00059	0.0126	loglinear	Cytokine And Chemokine Signaling, Cytokines, Interferon Signaling, JAK-STAT Signaling, Pathogen Defense, Regulation	XM_022407058.1:3029
SLAMF6-mRNA	-0.254	0.11	-0.47	-0.0376	0.839	0.722	0.974	0.0504	0.193	lm.nb		XM_005640886.2:1515
PDCD1-mRNA	-0.254	0.202	-0.651	0.142	0.838	0.637	1.1	0.244	0.457	lm.nb	Costimulatory Signaling, Immune Cell Adhesion And Migration, Lymphoid Compartment, Regulation	NM_001314097.1:539
OSM-mRNA	-0.256	0.375	-0.992	0.479	0.837	0.503	1.39	0.514	0.709	lm.nb	Cell Functions, Cytokine And Chemokine Signaling, JAK-STAT Signaling	XM_022410165.1:1533
LAG3-mRNA	-0.26	0.17	-0.593	0.0739	0.835	0.663	1.05	0.166	0.368	lm.nb	Antigen Presentation, Costimulatory Signaling, Lymphoid Compartment, Regulation, T-Cell Functions	XM_005637438.2:1335
CXCL16-mRNA	-0.261	0.0848	-0.427	-0.0944	0.835	0.744	0.937	0.0153	0.101	lm.nb	Chemokines, Cytokine And Chemokine Signaling, Lymphoid Compartment	XM_844211.3:748
THBS1-mRNA	-0.261	0.205	-0.663	0.141	0.834	0.632	1.1	0.239	0.453	lm.nb	Angiogenesis, Antigen Processing, Cell Cycle, Matrix Remodeling And Metastasis, PI3K-Akt, Regulation, TGF-beta Signaling	XM_544610.2:3285
INPPL1-mRNA	-0.267	0.0934	-0.45	-0.0837	0.831	0.732	0.944	0.0212	0.115	loglinear	Matrix Remodeling And Metastasis, Regulation	XM_542327.6:2410
VSIR-mRNA	-0.269	0.0918	-0.449	-0.0891	0.83	0.733	0.94	0.019	0.113	loglinear	Costimulatory Signaling, T-Cell Functions	XM_014112877.2:169
TAL1-mRNA	-0.281	0.201	-0.675	0.113	0.823	0.626	1.08	0.2	0.408	lm.nb	Angiogenesis, Regulation	XM_022427965.1:3226
IFIT2-mRNA	-0.282	0.157	-0.589	0.0254	0.823	0.665	1.02	0.11	0.291	lm.nb	Chemokines, Cytokine And Chemokine Signaling, Cytotoxicity, Interferon Signaling	XM_005618758.3:1245
LRP1-mRNA	-0.283	0.0994	-0.478	-0.0886	0.822	0.718	0.94	0.0214	0.115	lm.nb		XM_538245.7:6265
CSF1R-mRNA	-0.289	0.085	-0.456	-0.123	0.818	0.729	0.918	0.00928	0.078	lm.nb	Cytokine And Chemokine Signaling, MAPK, Myeloid Compartment, PI3K-Akt	XM_546306.6:1077
LOC487977-mRNA	-0.289	0.106	-0.497	-0.081	0.819	0.709	0.945	0.0261	0.128	loglinear	Macrophage Functions, Microglial Functions, Myeloid Compartment	XM_005639485.2:1272
NOD1-mRNA	-0.291	0.0931	-0.474	-0.109	0.817	0.72	0.927	0.0141	0.0975	lm.nb	Cytokine And Chemokine Signaling	XM_005628676.3:2485
ITGAE-mRNA	-0.295	0.157	-0.602	0.0127	0.815	0.659	1.01	0.097	0.276	lm.nb	Adhesion, Immune Cell Adhesion And Migration, Matrix Remodeling And Metastasis	XM_005624962.1:2375
ITGB1-mRNA	-0.296	0.0791	-0.451	-0.141	0.814	0.731	0.907	0.0057	0.0632	lm.nb	Adhesion, Angiogenesis, Cytokine And Chemokine Signaling, Immune Cell Adhesion And Migration, Regulation	XM_022406138.1:1445
CXCR5-mRNA	-0.304	0.123	-0.545	-0.0641	0.81	0.686	0.957	0.0379	0.16	lm.nb	B-Cell Functions, Chemokines, Cytokine And Chemokine Signaling, T-Cell Functions	XM_546496.3:1426
BRCA1-mRNA	-0.305	0.254	-0.802	0.193	0.81	0.573	1.14	0.265	0.475	lm.nb	Cell Cycle, DNA Damage Repair	NM_001013416.1:1779
ATG7-mRNA	-0.315	0.0987	-0.508	-0.121	0.804	0.703	0.919	0.0129	0.0919	lm.nb	Antigen Presentation, Autophagy, Transporter Functions	XM_022406360.1:1119
MAP4K2-mRNA	-0.318	0.12	-0.553	-0.0834	0.802	0.682	0.944	0.029	0.134	lm.nb		XM_005631510.2:241
SLAMF7-mRNA	-0.319	0.11	-0.535	-0.103	0.802	0.69	0.931	0.0202	0.114	lm.nb	Lymphoid Compartment	XM_847365.1:210
SIGIRR-mRNA	-0.32	0.0912	-0.499	-0.142	0.801	0.708	0.907	0.00794	0.0758	lm.nb	Cytokine And Chemokine Signaling	XM_022405107.1:554
CEBPA-mRNA	-0.33	0.111	-0.549	-0.112	0.795	0.684	0.925	0.0181	0.112	lm.nb	Cell Functions, Epigenetic Regulation	XM_005616767.1:815
TRAF3-mRNA	-0.333	0.114	-0.556	-0.11	0.794	0.68	0.927	0.0191	0.113	loglinear	Cytokine And Chemokine Signaling, NF-kB Signaling	XM_022422397.1:555
KDM5C-mRNA	-0.335	0.115	-0.561	-0.11	0.793	0.678	0.927	0.0194	0.113	loglinear	Cell Functions, Epigenetic Regulation	XM_022415517.1:2245
ADA-mRNA	-0.339	0.0994	-0.534	-0.145	0.79	0.691	0.905	0.00915	0.078	lm.nb	B-Cell Functions, Hypoxia, T-Cell Functions	XM_005635097.2:1461
CDKN1A-mRNA	-0.341	0.137	-0.609	-0.0724	0.79	0.656	0.951	0.0376	0.16	lm.nb	Cell Cycle, Cell Proliferation, Cytokine And Chemokine Signaling, Hypoxia, JAK-STAT Signaling, Metabolic Stress, Myeloid Compartment, PI3K-Akt, Regulation, Senescence	XM_532125.2:1895
ITGA4-mRNA	-0.344	0.1	-0.541	-0.147	0.788	0.687	0.903	0.00907	0.078	loglinear	Adhesion, Immune Cell Adhesion And Migration, Matrix Remodeling And Metastasis, PI3K-Akt, Regulation	XM_545551.2:1895
FLT3-mRNA	-0.346	0.135	-0.61	-0.0807	0.787	0.655	0.946	0.0338	0.149	lm.nb	Cytokine And Chemokine Signaling	NM_001020811.1:1473
CXCR6-mRNA	-0.353	0.117	-0.583	-0.123	0.783	0.667	0.918	0.0169	0.107	lm.nb	Chemokines, Cytokine And Chemokine Signaling	XM_846798.4:806
LOC484306-mRNA	-0.357	0.157	-0.665	-0.0498	0.781	0.631	0.966	0.0523	0.194	lm.nb	Regulation	XM_014118394.2:937
CHEK2-mRNA	-0.36	0.104	-0.564	-0.157	0.779	0.676	0.897	0.0085	0.078	loglinear	Cell Cycle, DNA Damage Repair	XM_022410496.1:1205
OAS3-mRNA	-0.363	0.182	-0.72	-0.00617	0.777	0.607	0.996	0.0813	0.259	lm.nb	Cytokine And Chemokine Signaling, Cytokines, Cytotoxicity, Interferon Signaling, Pathogen Defense	NM_001048091.1:2278
TRAF2-mRNA	-0.365	0.151	-0.66	-0.0695	0.777	0.633	0.953	0.0418	0.168	loglinear	Apoptosis, Cytokine And Chemokine Signaling, Hypoxia, NF-kB Signaling	XM_005625072.2:3030
TNFRSF1B-mRNA	-0.37	0.0757	-0.518	-0.221	0.774	0.698	0.858	0.00122	0.0214	lm.nb	Chemokines, Cytokine And Chemokine Signaling, NF-kB Signaling, TNF Superfamily	XM_005617982.1:200
IL12RB1-mRNA	-0.374	0.19	-0.746	-0.00269	0.772	0.596	0.998	0.0838	0.259	loglinear	Cytokine And Chemokine Signaling, JAK-STAT Signaling, NK Cell Functions, T-Cell Functions	XM_005632710.1:1170
TLR9-mRNA	-0.378	0.207	-0.784	0.0267	0.769	0.581	1.02	0.104	0.283	lm.nb	TLR	NM_001002998.1:335
ISG20-mRNA	-0.38	0.228	-0.827	0.0667	0.768	0.564	1.05	0.134	0.326	lm.nb	Cytokine And Chemokine Signaling, Interferon Signaling	XM_545847.5:603
CCL4-mRNA	-0.381	0.131	-0.637	-0.125	0.768	0.643	0.917	0.0195	0.113	lm.nb	Antigen Presentation, Chemokines, Cytokine And Chemokine Signaling, Myeloid Compartment, NF-kB Signaling, Regulation	NM_001005250.1:15
LOC481722-mRNA	-0.386	0.163	-0.706	-0.0656	0.765	0.613	0.956	0.0458	0.181	loglinear	Complement, Complement System	XM_022425780.1:659
CCR6-mRNA	-0.394	0.121	-0.631	-0.157	0.761	0.646	0.897	0.0116	0.0875	lm.nb	Cytokine And Chemokine Signaling	XM_846017.4:659
IL31RA-mRNA	-0.401	0.18	-0.755	-0.0479	0.757	0.593	0.967	0.0567	0.206	lm.nb	Cytokine And Chemokine Signaling, Cytokines, Regulation	XM_014108431.2:975
JAML-mRNA	-0.408	0.142	-0.686	-0.129	0.754	0.622	0.914	0.0208	0.115	lm.nb	Lymphoid Compartment, Regulation	XM_848338.1:160
FPR2-mRNA	-0.415	0.218	-0.841	0.0121	0.75	0.558	1.01	0.0933	0.276	lm.nb		XM_005616212.2:690
LOC606890-mRNA	-0.415	0.297	-0.998	0.168	0.75	0.501	1.12	0.2	0.408	loglinear	Interferon Signaling, Regulation	XM_843371.4:520
LOC475935-mRNA	-0.416	0.183	-0.775	-0.0575	0.749	0.584	0.961	0.0526	0.194	lm.nb	Cytokine And Chemokine Signaling, Cytotoxicity, Interferon Signaling, Lymphoid Compartment, Regulation	XM_533144.6:415
CSF3R-mRNA	-0.416	0.245	-0.897	0.065	0.749	0.537	1.05	0.129	0.322	lm.nb	Cytokine And Chemokine Signaling, Cytokines, JAK-STAT Signaling, Myeloid Compartment, PI3K-Akt	XM_005628934.3:2105
EPSTI1-mRNA	-0.42	0.145	-0.704	-0.136	0.747	0.614	0.91	0.0199	0.114	lm.nb	Macrophage Functions, Myeloid Compartment	XM_005633925.1:613
CCL14-mRNA	-0.423	0.256	-0.926	0.0792	0.746	0.526	1.06	0.137	0.327	lm.nb	Chemokines, Cytokine And Chemokine Signaling	XM_537723.6:200
TLR10-mRNA	-0.426	0.165	-0.749	-0.102	0.745	0.595	0.932	0.0327	0.146	loglinear	TLR	NM_001173127.1:1760
SMAD3-mRNA	-0.429	0.123	-0.67	-0.188	0.743	0.629	0.878	0.00825	0.0774	lm.nb	Cell Proliferation, Cytokine And Chemokine Signaling, Regulation, TGF-beta Signaling, Wnt Signaling	NM_001170829.2:872
CEACAM1-mRNA	-0.43	0.197	-0.816	-0.0431	0.742	0.568	0.971	0.061	0.212	lm.nb	Adhesion, Angiogenesis	NM_001097557.1:627
SPRY2-mRNA	-0.435	0.319	-1.06	0.191	0.74	0.479	1.14	0.21	0.416	loglinear	Angiogenesis, Regulation	XM_003433059.4:955
JAM3-mRNA	-0.44	0.277	-0.984	0.104	0.737	0.506	1.07	0.152	0.349	loglinear	Angiogenesis, Immune Cell Adhesion And Migration	XM_005619543.2:1440
CD4-mRNA	-0.442	0.26	-0.95	0.0669	0.736	0.517	1.05	0.127	0.322	lm.nb	Antigen Presentation, Costimulatory Signaling, Cytokine And Chemokine Signaling, Immune Cell Adhesion And Migration	NM_001003252.1:1350
LAP3-mRNA	-0.445	0.109	-0.658	-0.231	0.735	0.634	0.852	0.00351	0.0467	lm.nb	Macrophage Functions, Myeloid Compartment	XM_005618543.2:1292
ICAM3-mRNA	-0.445	0.144	-0.727	-0.164	0.734	0.604	0.893	0.0147	0.1	lm.nb	Adhesion, Immune Cell Adhesion And Migration, Matrix Remodeling And Metastasis, Regulation	XM_003432853.4:705
HAVCR2-mRNA	-0.445	0.167	-0.773	-0.118	0.735	0.585	0.922	0.0286	0.134	lm.nb	Cell Functions, Costimulatory Signaling, Cytokine And Chemokine Signaling	NM_001254715.1:321
IGF1R-mRNA	-0.448	0.118	-0.679	-0.216	0.733	0.625	0.861	0.00529	0.0616	lm.nb	Autophagy, Senescence	XM_014112396.1:2717
IRF5-mRNA	-0.449	0.0822	-0.61	-0.287	0.733	0.655	0.819	0.000604	0.0126	lm.nb	Cytokine And Chemokine Signaling, Interferon Signaling, Senescence	XM_014119060.2:457
LOC100856270-mRNA	-0.452	0.163	-0.77	-0.133	0.731	0.586	0.912	0.024	0.124	lm.nb	Regulation	XM_003640212.3:164
PECAM1-mRNA	-0.453	0.112	-0.672	-0.234	0.731	0.628	0.85	0.00368	0.0476	lm.nb	Immune Cell Adhesion And Migration, Matrix Remodeling And Metastasis, Transporter Functions	XM_848326.1:1355
CARD9-mRNA	-0.456	0.138	-0.727	-0.185	0.729	0.604	0.88	0.0109	0.0847	lm.nb		XM_844178.1:349
CDK1-mRNA	-0.459	0.11	-0.674	-0.244	0.728	0.627	0.845	0.00308	0.0434	lm.nb	Cell Proliferation, Hypoxia	XM_014112825.1:578
CDKN2A-mRNA	-0.463	0.448	-1.34	0.416	0.725	0.394	1.33	0.332	0.545	loglinear	Cell Cycle, Cell Proliferation	XM_003431598.2:374
TLR7-mRNA	-0.482	0.172	-0.819	-0.145	0.716	0.567	0.905	0.0232	0.12	lm.nb	Microglial Functions, TLR	XM_005641003.3:1471
CXCL10-mRNA	-0.503	0.296	-1.08	0.0772	0.706	0.472	1.05	0.128	0.322	lm.nb	Angiogenesis, Chemokines, Cytokine And Chemokine Signaling, Cytokines, Lymphoid Compartment, Pathogen Defense, Regulation, T-Cell Functions	NM_001010949.1:153
MEF2C-mRNA	-0.512	0.117	-0.74	-0.284	0.701	0.599	0.822	0.00231	0.0363	lm.nb	Cytokine And Chemokine Signaling	XM_014112231.2:385
ITGB2-mRNA	-0.514	0.0854	-0.681	-0.346	0.701	0.624	0.787	0.000318	0.00907	lm.nb	Adhesion, Angiogenesis, Cytokine And Chemokine Signaling, Immune Cell Adhesion And Migration, Matrix Remodeling And Metastasis, Regulation	XM_005638976.1:1507
MRC1-mRNA	-0.521	0.139	-0.794	-0.249	0.697	0.577	0.842	0.00563	0.0632	lm.nb	Antigen Presentation, Myeloid Compartment	XM_005617091.3:2974
PRDM1-mRNA	-0.53	0.216	-0.953	-0.108	0.692	0.517	0.928	0.0393	0.163	lm.nb	Cell Functions, Epigenetic Regulation	XM_539068.2:1000
SIGLEC1-mRNA	-0.536	0.218	-0.963	-0.108	0.69	0.513	0.928	0.0396	0.163	lm.nb	Immune Cell Adhesion And Migration, Transporter Functions	XM_542917.6:6085
DDX58-mRNA	-0.546	0.178	-0.896	-0.196	0.685	0.537	0.873	0.0156	0.101	lm.nb	Cytokine And Chemokine Signaling, NF-kB Signaling	XM_003639385.2:3372
HBEGF-mRNA	-0.547	0.234	-1.01	-0.0881	0.684	0.498	0.941	0.0477	0.186	loglinear	Cytokine And Chemokine Signaling, Cytokines	XM_005617277.3:1240
CD70-mRNA	-0.548	0.163	-0.868	-0.229	0.684	0.548	0.853	0.00991	0.0801	lm.nb	B-Cell Functions, Cell Functions, Costimulatory Signaling, Cytokine And Chemokine Signaling, Cytokines, Lymphoid Compartment, NF-kB Signaling, T-Cell Functions, TNF Superfamily	XM_542136.4:258
ACOD1-mRNA	-0.551	0.153	-0.851	-0.251	0.682	0.554	0.84	0.00695	0.0722	lm.nb	Cell Functions, Metabolic Stress	XM_542615.6:1430
CR2-mRNA	-0.555	0.167	-0.883	-0.227	0.681	0.542	0.854	0.0106	0.0834	lm.nb	B-Cell Functions, Complement System	XM_005622319.1:2435
PLAUR-mRNA	-0.561	0.155	-0.865	-0.256	0.678	0.549	0.838	0.00693	0.0722	lm.nb		XM_014119989.2:809
TNFRSF13C-mRNA	-0.578	0.116	-0.805	-0.351	0.67	0.573	0.784	0.00106	0.0212	lm.nb	Cytokine And Chemokine Signaling, NF-kB Signaling, Regulation, TNF Superfamily	XM_843968.4:2412
ITGB3-mRNA	-0.582	0.377	-1.32	0.156	0.668	0.401	1.11	0.161	0.362	lm.nb	Adhesion, Angiogenesis, Immune Cell Adhesion And Migration, Matrix Remodeling And Metastasis, PI3K-Akt	NM_001003162.1:1915
LOC490356-mRNA	-0.586	0.214	-1.01	-0.166	0.666	0.498	0.891	0.0256	0.128	lm.nb	Chemokines, Cytokine And Chemokine Signaling	XM_022421696.1:264
LOC476396-mRNA	-0.598	0.139	-0.871	-0.325	0.661	0.547	0.798	0.00264	0.0385	lm.nb	Adhesion, Immune Cell Adhesion And Migration, Pathogen Defense	XM_005616205.2:1324
CLU-mRNA	-0.603	0.185	-0.966	-0.241	0.658	0.512	0.846	0.0115	0.0875	lm.nb	Complement System	NM_001003370.1:762
LOC484343-mRNA	-0.605	0.181	-0.959	-0.25	0.658	0.514	0.841	0.0102	0.0811	loglinear	Adhesion, Immune Cell Adhesion And Migration, Pathogen Defense	XM_022423013.1:535
DLA-DOB-mRNA	-0.608	0.149	-0.9	-0.316	0.656	0.536	0.803	0.00353	0.0467	lm.nb	Antigen Presentation, Antigen Processing, Cytokines, Immune Cell Adhesion And Migration, Lymphoid Compartment	NM_001048127.1:747
NOTCH1-mRNA	-0.611	0.103	-0.813	-0.408	0.655	0.569	0.754	0.000358	0.00907	lm.nb	Angiogenesis, Notch Signaling, Regulation	XM_005625433.1:3623
CD79A-mRNA	-0.624	0.0799	-0.781	-0.468	0.649	0.582	0.723	5.18e-05	0.00302	lm.nb	Lymphoid Compartment	NM_001313834.1:620
RAD51-mRNA	-0.643	0.2	-1.03	-0.251	0.64	0.488	0.84	0.0123	0.0896	lm.nb	Cell Cycle, DNA Damage Repair	NM_001003043.1:495
MS4A2-mRNA	-0.676	0.111	-0.894	-0.458	0.626	0.538	0.728	0.000295	0.00904	lm.nb	Chemokines	NM_001003172.2:485
IGHM-mRNA	-0.683	0.203	-1.08	-0.285	0.623	0.473	0.821	0.0099	0.0801	lm.nb	B-Cell Functions, Lymphoid Compartment	IGHM_01.1:111
ERBB3-mRNA	-0.688	0.173	-1.03	-0.349	0.621	0.49	0.785	0.00411	0.052	lm.nb	MAPK, Regulation	XM_538226.6:2289
ITGA2B-mRNA	-0.727	0.352	-1.42	-0.0361	0.604	0.374	0.975	0.0731	0.243	lm.nb	Adhesion	NM_001003163.2:528
MMP9-mRNA	-0.74	0.271	-1.27	-0.209	0.599	0.415	0.865	0.0257	0.128	lm.nb	Cell Functions, Matrix Remodeling And Metastasis	NM_001003219.2:319
CFD-mRNA	-0.742	0.116	-0.97	-0.515	0.598	0.511	0.7	0.00021	0.00762	lm.nb	Complement System	XM_542213.6:336
CX3CR1-mRNA	-0.745	0.078	-0.898	-0.592	0.597	0.537	0.663	1.19e-05	0.00116	lm.nb	Angiogenesis, Chemokines, Cytokine And Chemokine Signaling, Microglial Functions	NM_001284491.1:995
PPBP-mRNA	-0.749	0.218	-1.18	-0.322	0.595	0.443	0.8	0.00882	0.078	lm.nb	Chemokines, Cytokine And Chemokine Signaling	NM_001171772.2:177
PTGDR2-mRNA	-0.755	0.115	-0.98	-0.531	0.592	0.507	0.692	0.000171	0.00712	lm.nb	Cell Functions	NM_001048107.1:459
BRCA2-mRNA	-0.764	0.134	-1.03	-0.5	0.589	0.491	0.707	0.000462	0.0112	lm.nb	Cell Cycle, DNA Damage Repair	NM_001006653.4:7960
NOD2-mRNA	-0.778	0.342	-1.45	-0.108	0.583	0.367	0.928	0.0524	0.194	lm.nb	Cytokine And Chemokine Signaling, Cytokines	NM_001287039.1:1145
LOC488947-mRNA	-0.779	0.301	-1.37	-0.188	0.583	0.387	0.878	0.0324	0.146	lm.nb	Chemokines, Cytokine And Chemokine Signaling, Cytotoxicity, Interferon Signaling, Lymphoid Compartment	XM_843271.5:1383
BLNK-mRNA	-0.789	0.124	-1.03	-0.545	0.579	0.489	0.685	0.000223	0.00762	loglinear	Cytokine And Chemokine Signaling, NF-kB Signaling	XM_005637573.3:1103
FCER2-mRNA	-0.792	0.115	-1.02	-0.566	0.578	0.494	0.675	0.000128	0.00573	lm.nb	Cytokine And Chemokine Signaling	XM_022407108.1:662
IRF4-mRNA	-0.806	0.135	-1.07	-0.541	0.572	0.476	0.687	0.000339	0.00907	lm.nb	B-Cell Functions, Cytokine And Chemokine Signaling, Cytotoxicity, Interferon Signaling, Lymphoid Compartment, Regulation, T-Cell Functions	XM_005640152.1:1633
CD22-mRNA	-0.87	0.155	-1.17	-0.566	0.547	0.443	0.675	0.000501	0.0112	lm.nb	Immune Cell Adhesion And Migration	XM_862798.3:1905
ITGA6-mRNA	-0.878	0.18	-1.23	-0.526	0.544	0.426	0.694	0.00121	0.0214	lm.nb	Adhesion, Immune Cell Adhesion And Migration, Matrix Remodeling And Metastasis, PI3K-Akt	XM_005640324.2:2650
PAX5-mRNA	-0.881	0.232	-1.34	-0.426	0.543	0.396	0.744	0.00526	0.0616	lm.nb		XM_849748.1:751
IL1B-mRNA	-0.94	0.314	-1.56	-0.325	0.521	0.34	0.798	0.0172	0.108	lm.nb	Angiogenesis, Chemokines, Cytokine And Chemokine Signaling, Cytokines, Hypoxia, Interleukins, MAPK, Myeloid Compartment, NF-kB Signaling, Pathogen Defense, Regulation	NM_001037971.1:455
BTLA-mRNA	-0.977	0.174	-1.32	-0.636	0.508	0.401	0.644	0.000501	0.0112	lm.nb	Cell Functions, Costimulatory Signaling	XM_545097.2:675
TICAM1-mRNA	-0.977	0.227	-1.42	-0.531	0.508	0.373	0.692	0.00263	0.0385	loglinear	Apoptosis, Macrophage Functions, NF-kB Signaling	XM_005633023.3:1654
ICOSLG-mRNA	-1.01	0.112	-1.23	-0.794	0.495	0.425	0.577	1.83e-05	0.00152	lm.nb	Cell Functions, Costimulatory Signaling, Immune Cell Adhesion And Migration, Lymphoid Compartment, Regulation	XM_014109855.2:505
MS4A1-mRNA	-1.1	0.134	-1.36	-0.838	0.466	0.389	0.559	3.59e-05	0.00261	lm.nb	B-Cell Functions, Lymphoid Compartment	NM_001048028.1:128
FCRL2-mRNA	-1.11	0.343	-1.78	-0.434	0.464	0.291	0.74	0.0121	0.0896	lm.nb		XM_849766.5:1425
MX1-mRNA	-1.16	0.246	-1.64	-0.679	0.448	0.321	0.625	0.0015	0.0249	lm.nb	Cytokine And Chemokine Signaling, Cytotoxicity, Interferon Signaling, Lymphoid Compartment	NM_001003134.1:1182
MKI67-mRNA	-1.29	0.264	-1.81	-0.772	0.409	0.286	0.586	0.00121	0.0214	lm.nb	Cell Cycle, Cell Proliferation	XM_014108788.1:2292
CD79B-mRNA	-1.36	0.132	-1.61	-1.1	0.391	0.326	0.467	6.95e-06	0.00101	lm.nb	B-Cell Functions, Lymphoid Compartment	XM_005624254.3:194
CD19-mRNA	-1.38	0.193	-1.75	-0.996	0.386	0.297	0.501	0.000101	0.00488	lm.nb	B-Cell Functions, Complement System, Lymphoid Compartment, PI3K-Akt, Regulation	XM_005621381.3:819
LOC477699-mRNA	-1.4	0.312	-2.01	-0.785	0.38	0.249	0.58	0.00207	0.0334	lm.nb	Chemokines, Matrix Remodeling And Metastasis	XM_534893.6:2185
LTF-mRNA	-1.48	0.235	-1.94	-1.01	0.36	0.261	0.495	0.000239	0.00773	lm.nb		NM_001287076.1:1409
ISG15-mRNA	-1.5	0.404	-2.29	-0.705	0.354	0.205	0.613	0.00598	0.0645	lm.nb	Cytokine And Chemokine Signaling, Cytotoxicity, DNA Damage Repair, Interferon Signaling, Lymphoid Compartment	XM_003639053.4:389
BLK-mRNA	-1.51	0.155	-1.82	-1.21	0.35	0.284	0.432	1e-05	0.00116	lm.nb	B-Cell Functions, Lymphoid Compartment	XM_543206.4:1224
TNFRSF13B-mRNA	-1.68	0.283	-2.24	-1.12	0.312	0.212	0.459	0.000351	0.00907	lm.nb	Chemokines, Cytokine And Chemokine Signaling, TNF Superfamily	XM_005620179.3:460
TNFRSF17-mRNA	-1.7	0.264	-2.21	-1.18	0.308	0.215	0.441	2e-04	0.00762	lm.nb	Cell Functions, Cytokine And Chemokine Signaling, NF-kB Signaling, TNF Superfamily	XM_005621530.2:604
POU2AF1-mRNA	-1.73	0.157	-2.04	-1.42	0.302	0.244	0.374	4.14e-06	0.000804	lm.nb		XM_005619799.1:756
IGHG-mRNA	-2.27	0.141	-2.55	-1.99	0.207	0.171	0.251	2.21e-07	6.42e-05	lm.nb	B-Cell Functions, Lymphoid Compartment	IGHG1_01.1:146
CAMP-mRNA	-2.83	0.104	-3.04	-2.63	0.14	0.122	0.161	3.48e-09	2.02e-06	lm.nb	Angiogenesis	NM_001003359.1:370

## Sheet: Supplemental Table 4
Supplementary Table 4. All DEGs from PBMCs Day 21 vs. Day 0
	Log2 fold change	std error (log2)	Lower confidence limit (log2)	Upper confidence limit (log2)	Linear fold change	Lower confidence limit (linear)	Upper confidence limit (linear)	P-value	BH.p.value	method	Gene.sets	probe.ID
CAMP-mRNA	1.97	0.299	1.39	2.56	3.93	2.61	5.89	0.00017	0.0234	lm.nb	Angiogenesis	NM_001003359.1:370
C3-mRNA	1.88	0.243	1.4	2.35	3.68	2.64	5.12	5.66e-05	0.0109	lm.nb	Angiogenesis, Complement System, Regulation	XM_022407130.1:3488
MMP9-mRNA	1.22	0.3	0.635	1.81	2.34	1.55	3.51	0.00356	0.0904	lm.nb	Cell Functions, Matrix Remodeling And Metastasis	NM_001003219.2:319
SERPINB2-mRNA	1.17	0.44	0.305	2.03	2.25	1.24	4.09	0.0291	0.197	lm.nb	Cytokine And Chemokine Signaling, Senescence	XM_014106918.1:1280
IL5RA-mRNA	0.829	0.251	0.336	1.32	1.78	1.26	2.5	0.0109	0.155	lm.nb	Cytokine And Chemokine Signaling, Cytokines, JAK-STAT Signaling	XM_022407196.1:1010
LTF-mRNA	0.805	0.181	0.451	1.16	1.75	1.37	2.23	0.00213	0.0701	lm.nb		NM_001287076.1:1409
FN1-mRNA	0.787	0.229	0.339	1.24	1.73	1.26	2.35	0.00883	0.145	lm.nb	Angiogenesis, Cytokine And Chemokine Signaling, Hypoxia, Senescence	XM_536059.2:4905
JAM3-mRNA	0.761	0.333	0.108	1.41	1.69	1.08	2.67	0.0519	0.255	lm.nb	Angiogenesis, Immune Cell Adhesion And Migration	XM_005619543.2:1440
CD209-mRNA	0.711	0.409	-0.0896	1.51	1.64	0.94	2.85	0.12	0.381	lm.nb	Cell Functions	NM_001130832.1:249
ITGAV-mRNA	0.603	0.162	0.285	0.921	1.52	1.22	1.89	0.00589	0.12	lm.nb	Adhesion, Immune Cell Adhesion And Migration	XM_014110784.1:1435
LOC102156836-mRNA	0.588	0.283	0.0326	1.14	1.5	1.02	2.21	0.0717	0.299	lm.nb	Lymphoid Compartment, Pathogen Defense	XM_022404387.1:248
F13A1-mRNA	0.576	0.18	0.223	0.93	1.49	1.17	1.91	0.0127	0.157	lm.nb	Cell Functions, Cytokine And Chemokine Signaling	XM_022414421.1:1770
ISG15-mRNA	0.563	0.361	-0.144	1.27	1.48	0.905	2.41	0.157	0.437	lm.nb	Cytokine And Chemokine Signaling, Cytotoxicity, DNA Damage Repair, Interferon Signaling, Lymphoid Compartment	XM_003639053.4:389
CCR3-mRNA	0.498	0.186	0.133	0.862	1.41	1.1	1.82	0.0281	0.197	lm.nb	Angiogenesis, Chemokines, Cytokine And Chemokine Signaling	NM_001005261.1:515
DUSP1-mRNA	0.486	0.255	-0.0131	0.986	1.4	0.991	1.98	0.0928	0.342	lm.nb	MAPK, Regulation	XM_014112785.1:935
PECAM1-mRNA	0.475	0.197	0.088	0.862	1.39	1.06	1.82	0.0428	0.237	lm.nb	Immune Cell Adhesion And Migration, Matrix Remodeling And Metastasis, Transporter Functions	XM_848326.1:1355
CD1A6-mRNA	0.473	0.166	0.147	0.799	1.39	1.11	1.74	0.0217	0.18	lm.nb	Cell Functions	NM_001128837.1:360
CD68-mRNA	0.473	0.19	0.0998	0.846	1.39	1.07	1.8	0.0379	0.225	lm.nb	Cell Functions	XM_022418524.1:1153
OAS2-mRNA	0.471	0.184	0.11	0.832	1.39	1.08	1.78	0.0337	0.209	lm.nb	Interferon Signaling, Regulation	NM_001048134.1:1250
SRC-mRNA	0.46	0.185	0.0978	0.822	1.38	1.07	1.77	0.0375	0.225	lm.nb	MAPK, Regulation	XM_005635039.3:941
TREM2-mRNA	0.452	0.129	0.199	0.705	1.37	1.15	1.63	0.00806	0.143	lm.nb	Myeloid Compartment	XM_005627313.3:362
CD55-mRNA	0.432	0.23	-0.0193	0.884	1.35	0.987	1.85	0.0975	0.353	lm.nb	Complement System	XM_022420853.1:648
BID-mRNA	0.431	0.201	0.0375	0.825	1.35	1.03	1.77	0.0641	0.278	lm.nb	Apoptosis, Cell Cycle, Regulation	NM_001251938.1:585
ADA-mRNA	0.425	0.159	0.112	0.737	1.34	1.08	1.67	0.0286	0.197	lm.nb	B-Cell Functions, Hypoxia, T-Cell Functions	XM_005635097.2:1461
CD163-mRNA	0.417	0.173	0.0782	0.756	1.34	1.06	1.69	0.0423	0.237	lm.nb	Transporter Functions	NM_001048020.1:1235
LCN2-mRNA	0.417	0.203	0.018	0.815	1.33	1.01	1.76	0.0747	0.305	lm.nb	Cytokine And Chemokine Signaling	XM_022423769.1:547
THBS1-mRNA	0.394	0.234	-0.0655	0.853	1.31	0.956	1.81	0.131	0.391	lm.nb	Angiogenesis, Antigen Processing, Cell Cycle, Matrix Remodeling And Metastasis, PI3K-Akt, Regulation, TGF-beta Signaling	XM_544610.2:3285
CSF1-mRNA	0.392	0.215	-0.0302	0.814	1.31	0.979	1.76	0.106	0.369	lm.nb	Cytokine And Chemokine Signaling, MAPK, Myeloid Compartment, PI3K-Akt	XM_005621807.2:813
S100A12-mRNA	0.386	0.333	-0.266	1.04	1.31	0.831	2.05	0.28	0.564	lm.nb	Cytokine And Chemokine Signaling, Myeloid Compartment	XM_003434905.4:224
CXCL8-mRNA	0.379	0.459	-0.52	1.28	1.3	0.697	2.43	0.433	0.671	lm.nb	Chemokines, Cytokine And Chemokine Signaling, Cytokines, Interleukins, Pathogen Defense, Regulation	NM_001003200.1:144
CFP-mRNA	0.375	0.227	-0.0691	0.82	1.3	0.953	1.77	0.136	0.399	lm.nb	Complement System	XM_548978.6:1720
PTGS2-mRNA	0.375	0.406	-0.421	1.17	1.3	0.747	2.25	0.383	0.646	lm.nb	Angiogenesis, Costimulatory Signaling, Cytokine And Chemokine Signaling, Cytokines, Hypoxia, Myeloid Compartment, NF-kB Signaling	NM_001003354.1:1655
CLU-mRNA	0.372	0.193	-0.00627	0.75	1.29	0.996	1.68	0.0901	0.339	lm.nb	Complement System	NM_001003370.1:762
IL18-mRNA	0.369	0.216	-0.0552	0.793	1.29	0.962	1.73	0.127	0.39	lm.nb	Angiogenesis, Costimulatory Signaling, Cytokine And Chemokine Signaling, Interleukins, NK Cell Functions, T-Cell Functions	NM_001003169.1:248
ITGB1-mRNA	0.355	0.178	0.00609	0.704	1.28	1	1.63	0.0812	0.325	lm.nb	Adhesion, Angiogenesis, Cytokine And Chemokine Signaling, Immune Cell Adhesion And Migration, Regulation	XM_022406138.1:1445
PTK2-mRNA	0.352	0.227	-0.0918	0.796	1.28	0.938	1.74	0.159	0.437	lm.nb	Cell Functions, Matrix Remodeling And Metastasis	XM_014118699.2:2725
S100A9-mRNA	0.348	0.254	-0.15	0.846	1.27	0.901	1.8	0.208	0.486	lm.nb	Angiogenesis, Hypoxia	XM_005622827.2:460
IL1R2-mRNA	0.342	0.139	0.0699	0.614	1.27	1.05	1.53	0.0391	0.228	lm.nb	Cytokine And Chemokine Signaling, Cytokines, MAPK	XM_538451.6:786
IDH1-mRNA	0.34	0.0925	0.159	0.522	1.27	1.12	1.44	0.00624	0.12	lm.nb	Metabolic Stress, Microglial Functions, Myeloid Compartment	XM_014111093.2:725
APP-mRNA	0.326	0.188	-0.0415	0.694	1.25	0.972	1.62	0.12	0.381	lm.nb	Cytokine And Chemokine Signaling, Hypoxia	NM_001293279.1:1805
IL1A-mRNA	0.325	0.167	-0.00205	0.652	1.25	0.999	1.57	0.0873	0.333	loglinear	Angiogenesis, Cytokine And Chemokine Signaling, Cytokines, Interleukins, MAPK, Metabolic Stress, Myeloid Compartment	NM_001003157.2:175
CCL14-mRNA	0.325	0.309	-0.281	0.931	1.25	0.823	1.91	0.324	0.601	lm.nb	Chemokines, Cytokine And Chemokine Signaling	XM_537723.6:200
MEFV-mRNA	0.321	0.176	-0.0237	0.666	1.25	0.984	1.59	0.105	0.368	lm.nb		XM_005621638.2:1165
IL34-mRNA	0.321	0.29	-0.248	0.89	1.25	0.842	1.85	0.301	0.587	lm.nb	Cytokine And Chemokine Signaling, Interleukins	XM_022419223.1:727
MET-mRNA	0.319	0.138	0.0486	0.59	1.25	1.03	1.5	0.0495	0.25	lm.nb	MAPK, Regulation	NM_001002963.1:1823
PPARG-mRNA	0.316	0.133	0.0551	0.576	1.24	1.04	1.49	0.0449	0.239	lm.nb		NM_001024632.2:1005
BST1-mRNA	0.315	0.183	-0.0428	0.673	1.24	0.971	1.59	0.123	0.382	loglinear		XM_545938.6:385
CD14-mRNA	0.315	0.188	-0.0548	0.684	1.24	0.963	1.61	0.134	0.394	lm.nb	Antigen Presentation, Apoptosis, MAPK, Myeloid Compartment, NF-kB Signaling	XM_843653.5:1485
AKT3-mRNA	0.313	0.121	0.0752	0.551	1.24	1.05	1.46	0.0326	0.206	lm.nb	Apoptosis, Autophagy, Cell Functions, Cell Proliferation, Cytokine And Chemokine Signaling, JAK-STAT Signaling	XM_022421141.1:1185
GPI-mRNA	0.31	0.102	0.109	0.51	1.24	1.08	1.42	0.0164	0.16	loglinear	Angiogenesis	XM_848765.5:626
MX1-mRNA	0.309	0.247	-0.175	0.793	1.24	0.886	1.73	0.246	0.528	lm.nb	Cytokine And Chemokine Signaling, Cytotoxicity, Interferon Signaling, Lymphoid Compartment	NM_001003134.1:1182
S100A8-mRNA	0.309	0.258	-0.197	0.815	1.24	0.873	1.76	0.265	0.544	lm.nb	Myeloid Compartment	NM_001146144.1:166
ADORA3-mRNA	0.306	0.159	-0.00509	0.616	1.24	0.996	1.53	0.09	0.339	lm.nb	Macrophage Functions, Myeloid Compartment, Regulation	NM_001003178.1:925
VEGFC-mRNA	0.305	0.298	-0.279	0.89	1.24	0.824	1.85	0.336	0.608	lm.nb	Angiogenesis, Cytokine And Chemokine Signaling, MAPK, PI3K-Akt	XM_540047.6:616
CTSG-mRNA	0.304	0.174	-0.0367	0.644	1.23	0.975	1.56	0.118	0.379	lm.nb	Pathogen Defense, Regulation	XM_014115810.2:545
CD44-mRNA	0.303	0.12	0.0689	0.538	1.23	1.05	1.45	0.035	0.214	lm.nb	Costimulatory Signaling, Cytokine And Chemokine Signaling, Interferon Signaling, Matrix Remodeling And Metastasis, Senescence, Transporter Functions	NM_001197022.1:455
FCAR-mRNA	0.301	0.167	-0.0273	0.629	1.23	0.981	1.55	0.11	0.375	loglinear	Macrophage Functions, Myeloid Compartment	XM_014116440.1:169
LBP-mRNA	0.299	0.295	-0.279	0.877	1.23	0.824	1.84	0.34	0.611	lm.nb	Cytokine And Chemokine Signaling, Macrophage Functions, NF-kB Signaling	XM_542993.6:645
NFKBIA-mRNA	0.295	0.135	0.0303	0.56	1.23	1.02	1.47	0.0605	0.272	lm.nb	Apoptosis, Costimulatory Signaling, Cytokine And Chemokine Signaling, NF-kB Signaling	XM_537413.6:641
IFNA7-mRNA	0.293	0.203	-0.104	0.691	1.23	0.93	1.61	0.186	0.464	lm.nb	Cytokine And Chemokine Signaling, Interferon Signaling, Interleukins, JAK-STAT Signaling	NM_001006654.1:140
PDCD1-mRNA	0.293	0.224	-0.147	0.732	1.22	0.903	1.66	0.228	0.509	lm.nb	Costimulatory Signaling, Immune Cell Adhesion And Migration, Lymphoid Compartment, Regulation	NM_001314097.1:539
CCL23-mRNA	0.293	0.24	-0.177	0.763	1.23	0.884	1.7	0.257	0.535	lm.nb	Chemokines, Cytokine And Chemokine Signaling, Regulation	XM_537722.6:290
ANKRD22-mRNA	0.292	0.236	-0.171	0.754	1.22	0.888	1.69	0.251	0.531	lm.nb	Cell Functions, Matrix Remodeling And Metastasis	XM_005636647.3:602
C3AR1-mRNA	0.289	0.124	0.0473	0.532	1.22	1.03	1.45	0.0472	0.245	lm.nb	Angiogenesis, Complement System, Regulation	XM_005637196.3:1341
PYCARD-mRNA	0.283	0.136	0.0152	0.55	1.22	1.01	1.46	0.072	0.299	lm.nb		XM_014114362.2:261
LRP1-mRNA	0.281	0.111	0.0624	0.499	1.21	1.04	1.41	0.0358	0.217	lm.nb		XM_538245.7:6265
C2-mRNA	0.277	0.128	0.0251	0.528	1.21	1.02	1.44	0.0632	0.278	loglinear	Complement, Complement System	XM_014118342.2:918
CFD-mRNA	0.276	0.116	0.0481	0.504	1.21	1.03	1.42	0.0449	0.239	lm.nb	Complement System	XM_542213.6:336
CD63-mRNA	0.259	0.0764	0.109	0.408	1.2	1.08	1.33	0.00955	0.149	lm.nb		XM_005625462.1:255
IL1B-mRNA	0.259	0.338	-0.404	0.923	1.2	0.756	1.9	0.465	0.686	lm.nb	Angiogenesis, Chemokines, Cytokine And Chemokine Signaling, Cytokines, Hypoxia, Interleukins, MAPK, Myeloid Compartment, NF-kB Signaling, Pathogen Defense, Regulation	NM_001037971.1:455
MAPK1-mRNA	0.258	0.0842	0.0928	0.423	1.2	1.07	1.34	0.0155	0.16	lm.nb	Apoptosis, Autophagy, Cell Proliferation, Cytokine And Chemokine Signaling, TGF-beta Signaling	NM_001110800.1:535
VIM-mRNA	0.258	0.0879	0.0856	0.43	1.2	1.06	1.35	0.0189	0.165	lm.nb	Adhesion, Matrix Remodeling And Metastasis	NM_001287023.1:823
CSF1R-mRNA	0.25	0.111	0.0321	0.468	1.19	1.02	1.38	0.0547	0.258	lm.nb	Cytokine And Chemokine Signaling, MAPK, Myeloid Compartment, PI3K-Akt	XM_546306.6:1077
FPR2-mRNA	0.241	0.179	-0.11	0.591	1.18	0.926	1.51	0.216	0.493	lm.nb		XM_005616212.2:690
CLEC5A-mRNA	0.241	0.205	-0.16	0.642	1.18	0.895	1.56	0.273	0.554	lm.nb	Immune Cell Adhesion And Migration, Myeloid Compartment	XM_014119959.2:640
CTSH-mRNA	0.235	0.138	-0.0358	0.506	1.18	0.975	1.42	0.127	0.39	lm.nb	Angiogenesis, Antigen Presentation, Apoptosis	XM_536212.3:792
FCER1G-mRNA	0.233	0.148	-0.0575	0.524	1.18	0.961	1.44	0.155	0.436	lm.nb	Regulation	NM_001003171.2:136
LY96-mRNA	0.233	0.187	-0.133	0.6	1.18	0.912	1.52	0.247	0.528	lm.nb	Antigen Presentation, Apoptosis, Myeloid Compartment, NF-kB Signaling	XM_005638051.3:386
ITGA2B-mRNA	0.233	0.367	-0.487	0.953	1.18	0.714	1.94	0.543	0.723	lm.nb	Adhesion	NM_001003163.2:528
DLA88-mRNA	0.23	0.071	0.0909	0.369	1.17	1.07	1.29	0.0119	0.155	lm.nb	Antigen Presentation, Antigen Processing	NM_001014767.1:298
SDC4-mRNA	0.227	0.15	-0.0674	0.522	1.17	0.954	1.44	0.169	0.451	lm.nb	Macrophage Functions, Myeloid Compartment	XM_543017.4:810
ALCAM-mRNA	0.225	0.0992	0.0304	0.419	1.17	1.02	1.34	0.0532	0.256	lm.nb	Adhesion, Immune Cell Adhesion And Migration	NM_001313804.1:1000
IL10-mRNA	0.223	0.186	-0.143	0.588	1.17	0.906	1.5	0.266	0.544	lm.nb	Cytokine And Chemokine Signaling, Interleukins, JAK-STAT Signaling	XM_850467.1:374
CD81-mRNA	0.221	0.131	-0.0353	0.478	1.17	0.976	1.39	0.129	0.391	lm.nb	Complement System, Regulation	XM_014120935.1:339
MS4A2-mRNA	0.221	0.137	-0.0478	0.489	1.17	0.967	1.4	0.146	0.42	lm.nb	Chemokines	NM_001003172.2:485
TNFSF12-mRNA	0.217	0.11	0.000925	0.433	1.16	1	1.35	0.0846	0.326	loglinear	Angiogenesis, Chemokines, Cytokine And Chemokine Signaling, NF-kB Signaling, TNF Superfamily	NM_001205168.1:420
LAMP1-mRNA	0.212	0.0702	0.0743	0.349	1.16	1.05	1.27	0.0166	0.16	lm.nb	Autophagy, Transporter Functions	XM_534193.6:1034
ITGAX-mRNA	0.211	0.107	0.00157	0.421	1.16	1	1.34	0.0837	0.326	lm.nb	Adhesion, Cytokine And Chemokine Signaling, Immune Cell Adhesion And Migration, Matrix Remodeling And Metastasis, Myeloid Compartment	XM_547049.4:1965
DUSP6-mRNA	0.209	0.181	-0.146	0.565	1.16	0.904	1.48	0.282	0.566	lm.nb	Cytokine And Chemokine Signaling	XM_860257.1:1675
C6-mRNA	0.208	0.112	-0.0113	0.426	1.15	0.992	1.34	0.1	0.361	loglinear	Angiogenesis, Complement, Complement System	XM_022417885.1:1562
IL1R1-mRNA	0.206	0.154	-0.0966	0.508	1.15	0.935	1.42	0.219	0.499	lm.nb	Cytokine And Chemokine Signaling, Hypoxia, NF-kB Signaling	XM_005625999.3:640
LOC100686511-mRNA	0.202	0.139	-0.0701	0.473	1.15	0.953	1.39	0.184	0.462	lm.nb		XM_005616249.2:1003
ITGA6-mRNA	0.202	0.311	-0.408	0.813	1.15	0.754	1.76	0.534	0.716	lm.nb	Adhesion, Immune Cell Adhesion And Migration, Matrix Remodeling And Metastasis, PI3K-Akt	XM_005640324.2:2650
NOD1-mRNA	0.2	0.129	-0.0538	0.453	1.15	0.963	1.37	0.161	0.442	lm.nb	Cytokine And Chemokine Signaling	XM_005628676.3:2485
CEBPA-mRNA	0.199	0.0919	0.0183	0.379	1.15	1.01	1.3	0.0628	0.278	lm.nb	Cell Functions, Epigenetic Regulation	XM_005616767.1:815
TREM1-mRNA	0.199	0.167	-0.127	0.526	1.15	0.915	1.44	0.266	0.544	lm.nb	Myeloid Compartment	NM_001284492.1:399
LAMP2-mRNA	0.197	0.121	-0.0395	0.434	1.15	0.973	1.35	0.141	0.408	lm.nb	Autophagy	XM_005641765.2:654
IL31RA-mRNA	0.193	0.13	-0.0612	0.448	1.14	0.958	1.36	0.175	0.455	lm.nb	Cytokine And Chemokine Signaling, Cytokines, Regulation	XM_014108431.2:975
TNFAIP3-mRNA	0.193	0.2	-0.199	0.585	1.14	0.871	1.5	0.363	0.628	lm.nb	Angiogenesis, Hypoxia, NF-kB Signaling, TNF Superfamily	XM_014112321.1:711
CD244-mRNA	0.192	0.0976	0.000594	0.383	1.14	1	1.3	0.0849	0.326	lm.nb		XM_005640944.1:1350
MSR1-mRNA	0.192	0.235	-0.269	0.654	1.14	0.83	1.57	0.437	0.675	lm.nb	Cell Functions	XM_843168.1:21
BCR-mRNA	0.189	0.215	-0.233	0.612	1.14	0.851	1.53	0.405	0.649	lm.nb	Cell Functions	XM_014108205.2:2710
TNFSF13-mRNA	0.187	0.158	-0.122	0.496	1.14	0.919	1.41	0.27	0.55	lm.nb	Cytokine And Chemokine Signaling, NF-kB Signaling, Regulation, TNF Superfamily	NM_001205169.1:863
CD9-mRNA	0.187	0.356	-0.511	0.884	1.14	0.702	1.85	0.614	0.772	lm.nb		XM_005637440.2:569
STAT5B-mRNA	0.186	0.138	-0.0838	0.455	1.14	0.944	1.37	0.214	0.491	lm.nb	Chemokines, Cytokine And Chemokine Signaling, JAK-STAT Signaling, Regulation	XM_548092.2:1910
CARD9-mRNA	0.185	0.0864	0.0153	0.354	1.14	1.01	1.28	0.0651	0.278	lm.nb		XM_844178.1:349
B2M-mRNA	0.182	0.0927	0.000476	0.364	1.13	1	1.29	0.085	0.326	lm.nb	Antigen Presentation, Antigen Processing	NM_001284479.1:266
CYBB-mRNA	0.181	0.175	-0.161	0.524	1.13	0.894	1.44	0.329	0.604	lm.nb	Antigen Presentation, Hypoxia, Immune Cell Adhesion And Migration, Myeloid Compartment	NM_001100291.1:447
LY86-mRNA	0.179	0.164	-0.143	0.5	1.13	0.906	1.41	0.308	0.591	lm.nb		XM_535877.7:378
IRF5-mRNA	0.177	0.0773	0.025	0.328	1.13	1.02	1.26	0.0518	0.255	loglinear	Cytokine And Chemokine Signaling, Interferon Signaling, Senescence	XM_014119060.2:457
LGALS1-mRNA	0.177	0.0994	-0.0179	0.372	1.13	0.988	1.29	0.113	0.375	loglinear	Adhesion, Immune Cell Adhesion And Migration, Pathogen Defense	NM_001201488.1:160
LAIR1-mRNA	0.175	0.0954	-0.0117	0.362	1.13	0.992	1.29	0.103	0.366	lm.nb	Cell Functions	XM_541424.2:133
CDKN2C-mRNA	0.173	0.0876	0.0013	0.345	1.13	1	1.27	0.0837	0.326	loglinear	Cell Cycle, Cell Proliferation	XM_005629013.2:375
NLRP3-mRNA	0.172	0.114	-0.0504	0.395	1.13	0.966	1.31	0.168	0.451	lm.nb	Myeloid Compartment	XM_843284.4:2438
MAPK14-mRNA	0.171	0.0973	-0.0195	0.362	1.13	0.987	1.29	0.117	0.379	lm.nb	Angiogenesis, Cytokine And Chemokine Signaling, Immune Cell Adhesion And Migration	NM_001003206.1:110
ANXA1-mRNA	0.17	0.141	-0.107	0.448	1.13	0.929	1.36	0.263	0.542	lm.nb	Cytokine And Chemokine Signaling, Hypoxia, Transporter Functions	XM_533524.2:790
LYN-mRNA	0.168	0.118	-0.0642	0.4	1.12	0.956	1.32	0.194	0.475	lm.nb	Cell Proliferation, Cytokine And Chemokine Signaling, NF-kB Signaling, Regulation	XM_535078.6:1120
CXCL16-mRNA	0.168	0.124	-0.075	0.412	1.12	0.949	1.33	0.212	0.491	lm.nb	Chemokines, Cytokine And Chemokine Signaling, Lymphoid Compartment	XM_844211.3:748
TRIB1-mRNA	0.168	0.191	-0.207	0.543	1.12	0.866	1.46	0.405	0.649	lm.nb	Macrophage Functions, Myeloid Compartment	NM_001313808.1:1250
DOK1-mRNA	0.167	0.109	-0.047	0.381	1.12	0.968	1.3	0.165	0.445	loglinear	Leukocyte Functions, Lymphoid Compartment	XM_540216.6:685
CMKLR1-mRNA	0.165	0.232	-0.29	0.62	1.12	0.818	1.54	0.497	0.696	lm.nb	Chemokines	XM_022410212.1:560
ARG2-mRNA	0.163	0.171	-0.173	0.499	1.12	0.887	1.41	0.371	0.634	lm.nb		XM_022421753.1:897
RUNX1-mRNA	0.162	0.101	-0.0368	0.36	1.12	0.975	1.28	0.149	0.427	loglinear	Angiogenesis, Regulation	XM_844282.4:568
TLR4-mRNA	0.162	0.183	-0.197	0.521	1.12	0.873	1.43	0.402	0.649	lm.nb	Antigen Presentation, Apoptosis, Hypoxia, Microglial Functions, Myeloid Compartment, NF-kB Signaling, PI3K-Akt, TLR	NM_001002950.1:1175
NRP1-mRNA	0.159	0.108	-0.0516	0.37	1.12	0.965	1.29	0.177	0.455	lm.nb	Angiogenesis, Cell Functions	XM_003433694.2:1460
CEBPB-mRNA	0.157	0.166	-0.168	0.483	1.12	0.89	1.4	0.371	0.634	lm.nb	Metabolic Stress, Myeloid Compartment	XM_005635170.3:644
CTSS-mRNA	0.157	0.203	-0.241	0.554	1.11	0.846	1.47	0.462	0.686	lm.nb	Antigen Presentation, Apoptosis, Matrix Remodeling And Metastasis	NM_001002938.1:820
IRAK2-mRNA	0.156	0.0817	-0.00388	0.316	1.11	0.997	1.25	0.0922	0.342	lm.nb	Cytokine And Chemokine Signaling	XM_005632168.3:747
TAL1-mRNA	0.156	0.151	-0.139	0.451	1.11	0.908	1.37	0.33	0.604	lm.nb	Angiogenesis, Regulation	XM_022427965.1:3226
ITGB3-mRNA	0.154	0.361	-0.555	0.862	1.11	0.681	1.82	0.682	0.808	lm.nb	Adhesion, Angiogenesis, Immune Cell Adhesion And Migration, Matrix Remodeling And Metastasis, PI3K-Akt	NM_001003162.1:1915
LAG3-mRNA	0.151	0.281	-0.399	0.702	1.11	0.758	1.63	0.605	0.769	lm.nb	Antigen Presentation, Costimulatory Signaling, Lymphoid Compartment, Regulation, T-Cell Functions	XM_005637438.2:1335
TNFSF13B-mRNA	0.149	0.146	-0.137	0.434	1.11	0.91	1.35	0.337	0.608	lm.nb	Cytokine And Chemokine Signaling, NF-kB Signaling, Regulation, TNF Superfamily	NM_001161710.2:865
TFEB-mRNA	0.148	0.0858	-0.0196	0.317	1.11	0.986	1.25	0.122	0.382	lm.nb		XM_014118431.2:780
SLC16A3-mRNA	0.146	0.0818	-0.0141	0.307	1.11	0.99	1.24	0.112	0.375	lm.nb	Metabolic Stress, Transporter Functions	XM_014116216.2:1767
LOC102154078-mRNA	0.144	0.187	-0.223	0.511	1.1	0.857	1.42	0.464	0.686	lm.nb	Chemokines, Cytokine And Chemokine Signaling, Myeloid Compartment, Regulation	XR_293948.2:434
TNFRSF11A-mRNA	0.142	0.157	-0.165	0.449	1.1	0.892	1.37	0.392	0.649	loglinear	Cytokine And Chemokine Signaling, NF-kB Signaling, TNF Superfamily	XM_005615669.3:100
PTEN-mRNA	0.14	0.0942	-0.0448	0.324	1.1	0.969	1.25	0.176	0.455	lm.nb	PI3K-Akt, Regulation	NM_001003192.1:721
TYROBP-mRNA	0.14	0.2	-0.253	0.533	1.1	0.839	1.45	0.504	0.697	lm.nb	Cytotoxicity, NK Cell Functions	NM_001197117.1:454
LGALS3-mRNA	0.137	0.0963	-0.0515	0.326	1.1	0.965	1.25	0.192	0.473	lm.nb		NM_001197043.1:575
SYK-mRNA	0.135	0.0931	-0.0472	0.318	1.1	0.968	1.25	0.184	0.462	lm.nb	Angiogenesis, Cytokine And Chemokine Signaling, Macrophage Functions, NF-kB Signaling, PI3K-Akt	XM_005615953.2:1452
HCK-mRNA	0.135	0.156	-0.17	0.44	1.1	0.889	1.36	0.411	0.655	lm.nb	Cytokine And Chemokine Signaling, Leukocyte Functions, Myeloid Compartment	XM_022409133.1:1685
MARCO-mRNA	0.135	0.245	-0.346	0.615	1.1	0.787	1.53	0.598	0.767	lm.nb	Myeloid Compartment	XM_005631917.3:117
CD86-mRNA	0.134	0.225	-0.307	0.575	1.1	0.808	1.49	0.569	0.743	lm.nb	B-Cell Functions, Costimulatory Signaling, Cytokine And Chemokine Signaling, Immune Cell Adhesion And Migration, Lymphoid Compartment, Macrophage Functions, Regulation, T-Cell Functions	NM_001003146.1:20
TLR8-mRNA	0.132	0.183	-0.227	0.49	1.1	0.855	1.4	0.492	0.696	lm.nb	Myeloid Compartment, TLR	XM_005641119.3:1695
ACOD1-mRNA	0.131	0.228	-0.316	0.578	1.09	0.803	1.49	0.582	0.75	lm.nb	Cell Functions, Metabolic Stress	XM_542615.6:1430
LOC483397-mRNA	0.129	0.169	-0.203	0.461	1.09	0.869	1.38	0.467	0.686	lm.nb	Cytokine And Chemokine Signaling, Cytotoxicity, Interferon Signaling	XM_540516.3:433
PDCD1LG2-mRNA	0.129	0.184	-0.231	0.489	1.09	0.852	1.4	0.502	0.696	lm.nb	Costimulatory Signaling, Immune Cell Adhesion And Migration	XM_847012.5:337
IL10RA-mRNA	0.128	0.128	-0.122	0.379	1.09	0.919	1.3	0.345	0.615	lm.nb	Cytokine And Chemokine Signaling, Cytokines, JAK-STAT Signaling	XM_005620306.1:690
HBEGF-mRNA	0.127	0.232	-0.329	0.582	1.09	0.796	1.5	0.601	0.768	lm.nb	Cytokine And Chemokine Signaling, Cytokines	XM_005617277.3:1240
CD58-mRNA	0.124	0.0937	-0.0594	0.308	1.09	0.96	1.24	0.221	0.5	loglinear	Immune Cell Adhesion And Migration	XM_014120568.2:1289
IL1RN-mRNA	0.121	0.161	-0.195	0.437	1.09	0.873	1.35	0.475	0.687	lm.nb	Cytokine And Chemokine Signaling, Cytokines, Interleukins, Myeloid Compartment	NM_001003096.1:121
BRAF-mRNA	0.12	0.0815	-0.0394	0.28	1.09	0.973	1.21	0.178	0.456	lm.nb	MAPK, Senescence	XM_022403736.1:943
CDKN1A-mRNA	0.117	0.165	-0.206	0.44	1.08	0.867	1.36	0.499	0.696	lm.nb	Cell Cycle, Cell Proliferation, Cytokine And Chemokine Signaling, Hypoxia, JAK-STAT Signaling, Metabolic Stress, Myeloid Compartment, PI3K-Akt, Regulation, Senescence	XM_532125.2:1895
DDX58-mRNA	0.117	0.195	-0.266	0.5	1.08	0.831	1.41	0.566	0.742	lm.nb	Cytokine And Chemokine Signaling, NF-kB Signaling	XM_003639385.2:3372
SPP1-mRNA	0.11	0.229	-0.338	0.558	1.08	0.791	1.47	0.643	0.786	lm.nb	Costimulatory Signaling, Cytokines, Matrix Remodeling And Metastasis, PI3K-Akt	XM_003434023.4:386
TAPBP-mRNA	0.108	0.082	-0.053	0.268	1.08	0.964	1.2	0.226	0.508	loglinear	Antigen Presentation, Antigen Processing	NM_001048101.2:1622
TGFB1-mRNA	0.107	0.0951	-0.0793	0.294	1.08	0.947	1.23	0.293	0.578	lm.nb	Cell Proliferation, Cytokine And Chemokine Signaling, Interleukins, MAPK, Matrix Remodeling And Metastasis, Regulation, TGF-beta Signaling	NM_001003309.1:695
TICAM2-mRNA	0.104	0.077	-0.0468	0.255	1.07	0.968	1.19	0.213	0.491	loglinear	NF-kB Signaling	NM_001204337.1:420
PRKCD-mRNA	0.103	0.0947	-0.0827	0.288	1.07	0.944	1.22	0.309	0.591	lm.nb	Apoptosis, Autophagy, Cytokine And Chemokine Signaling, Hypoxia, Interferon Signaling, Senescence	NM_001008716.1:1305
STK11-mRNA	0.102	0.0606	-0.0167	0.221	1.07	0.988	1.17	0.131	0.391	loglinear	MAPK, Regulation	XM_005633151.3:429
IL1RAP-mRNA	0.102	0.126	-0.146	0.349	1.07	0.904	1.27	0.443	0.682	lm.nb	Cytokine And Chemokine Signaling	XM_014110431.1:660
LOC478984-mRNA	0.102	0.203	-0.296	0.5	1.07	0.815	1.41	0.629	0.781	lm.nb	Regulation	XM_022415348.1:580
PVR-mRNA	0.101	0.186	-0.263	0.465	1.07	0.833	1.38	0.602	0.768	lm.nb	Immune Cell Adhesion And Migration, Lymphoid Compartment, Regulation	XM_005616467.3:1111
TNFRSF1B-mRNA	0.0992	0.127	-0.15	0.348	1.07	0.901	1.27	0.457	0.686	lm.nb	Chemokines, Cytokine And Chemokine Signaling, NF-kB Signaling, TNF Superfamily	XM_005617982.1:200
APC-mRNA	0.0975	0.0655	-0.0308	0.226	1.07	0.979	1.17	0.175	0.455	loglinear	Adhesion, Wnt Signaling	XM_014111995.2:8219
TNFSF11-mRNA	0.0942	0.477	-0.84	1.03	1.07	0.558	2.04	0.848	0.928	lm.nb	Cytokine And Chemokine Signaling, NF-kB Signaling, TNF Superfamily, Transporter Functions	XM_846672.1:440
IL13RA1-mRNA	0.0941	0.145	-0.19	0.379	1.07	0.876	1.3	0.535	0.716	lm.nb	Cytokine And Chemokine Signaling, Cytokines, JAK-STAT Signaling, T-Cell Functions	XM_538150.6:1141
ACVR1-mRNA	0.093	0.212	-0.322	0.508	1.07	0.8	1.42	0.672	0.806	lm.nb	Regulation, TGF-beta Signaling	XM_022414922.1:1140
CCR2-mRNA	0.0915	0.0928	-0.0904	0.273	1.07	0.939	1.21	0.353	0.623	loglinear	Angiogenesis, Cytokine And Chemokine Signaling, Cytokines	XM_541906.1:987
NRAS-mRNA	0.0889	0.0722	-0.0526	0.23	1.06	0.964	1.17	0.253	0.531	loglinear	MAPK, Senescence	NM_001287065.1:568
POU2F2-mRNA	0.0858	0.0882	-0.087	0.259	1.06	0.941	1.2	0.359	0.626	loglinear		XM_014120097.1:825
IFIT2-mRNA	0.0854	0.161	-0.231	0.401	1.06	0.852	1.32	0.611	0.771	lm.nb	Chemokines, Cytokine And Chemokine Signaling, Cytotoxicity, Interferon Signaling	XM_005618758.3:1245
CD274-mRNA	0.0807	0.195	-0.301	0.463	1.06	0.812	1.38	0.69	0.814	lm.nb	B-Cell Functions, Cell Functions, Costimulatory Signaling, Immune Cell Adhesion And Migration, Lymphoid Compartment, T-Cell Functions	XM_541302.2:75
DLA-DQB1-mRNA	0.079	0.0888	-0.0951	0.253	1.06	0.936	1.19	0.4	0.649	loglinear	Antigen Presentation, Antigen Processing, Costimulatory Signaling, Cytokine And Chemokine Signaling, Immune Cell Adhesion And Migration, Interferon Signaling	NM_001014381.1:261
BTK-mRNA	0.0779	0.0992	-0.117	0.272	1.06	0.922	1.21	0.455	0.686	lm.nb	Antigen Presentation, NF-kB Signaling	XM_005641566.2:368
ITGA5-mRNA	0.0778	0.072	-0.0634	0.219	1.06	0.957	1.16	0.311	0.591	loglinear	Adhesion, Angiogenesis	XM_022411219.1:2930
IL4R-mRNA	0.0778	0.102	-0.122	0.278	1.06	0.919	1.21	0.468	0.686	lm.nb	Cytokine And Chemokine Signaling, Cytokines, JAK-STAT Signaling, T-Cell Functions	XM_547077.2:913
SLC11A1-mRNA	0.0767	0.104	-0.127	0.28	1.05	0.916	1.21	0.482	0.69	lm.nb	Macrophage Functions, Myeloid Compartment	NM_001013851.1:540
NR1H3-mRNA	0.0755	0.103	-0.127	0.278	1.05	0.916	1.21	0.485	0.693	lm.nb	Macrophage Functions, Myeloid Compartment	XM_022405466.1:1360
TRAF1-mRNA	0.075	0.107	-0.134	0.284	1.05	0.911	1.22	0.502	0.696	lm.nb	Cytokine And Chemokine Signaling, TNF Superfamily	XM_850435.1:795
OAS3-mRNA	0.0745	0.122	-0.165	0.314	1.05	0.892	1.24	0.559	0.737	lm.nb	Cytokine And Chemokine Signaling, Cytokines, Cytotoxicity, Interferon Signaling, Pathogen Defense	NM_001048091.1:2278
PTGDR2-mRNA	0.0729	0.179	-0.278	0.424	1.05	0.824	1.34	0.695	0.819	lm.nb	Cell Functions	NM_001048107.1:459
LOC476396-mRNA	0.0705	0.117	-0.159	0.3	1.05	0.895	1.23	0.565	0.741	lm.nb	Adhesion, Immune Cell Adhesion And Migration, Pathogen Defense	XM_005616205.2:1324
STAT6-mRNA	0.0681	0.0734	-0.0758	0.212	1.05	0.949	1.16	0.381	0.645	loglinear	Chemokines, Cytokine And Chemokine Signaling, Hypoxia, JAK-STAT Signaling, Regulation, T-Cell Functions	XM_005625532.1:1930
INPPL1-mRNA	0.0672	0.1	-0.129	0.264	1.05	0.914	1.2	0.522	0.712	loglinear	Matrix Remodeling And Metastasis, Regulation	XM_542327.6:2410
CCL13-mRNA	0.0671	0.0888	-0.107	0.241	1.05	0.929	1.18	0.472	0.687	lm.nb	Chemokines, Cytokine And Chemokine Signaling, NF-kB Signaling	NM_001003966.1:179
S100A10-mRNA	0.0667	0.0895	-0.109	0.242	1.05	0.927	1.18	0.478	0.688	lm.nb	Macrophage Functions, Myeloid Compartment	XM_003432257.4:165
TFE3-mRNA	0.0656	0.0992	-0.129	0.26	1.05	0.915	1.2	0.527	0.713	loglinear		XM_014111858.2:585
MAP2K2-mRNA	0.0648	0.0863	-0.104	0.234	1.05	0.93	1.18	0.474	0.687	loglinear	Apoptosis, Autophagy	NM_001048136.1:963
NOTCH1-mRNA	0.0645	0.0812	-0.0947	0.224	1.05	0.936	1.17	0.45	0.686	lm.nb	Angiogenesis, Notch Signaling, Regulation	XM_005625433.1:3623
SMAD2-mRNA	0.0639	0.0437	-0.0218	0.15	1.05	0.985	1.11	0.182	0.462	loglinear	Cell Functions, Cell Proliferation, TGF-beta Signaling	XM_022421405.1:566
IKBKE-mRNA	0.0627	0.074	-0.0822	0.208	1.04	0.945	1.15	0.421	0.664	loglinear		XM_014111236.1:1215
ITGAM-mRNA	0.0619	0.108	-0.151	0.274	1.04	0.901	1.21	0.584	0.75	lm.nb	Adhesion, Cytokine And Chemokine Signaling, Immune Cell Adhesion And Migration, Matrix Remodeling And Metastasis, Myeloid Compartment, Transporter Functions	XM_014114359.1:2861
MAPK8-mRNA	0.0605	0.0857	-0.107	0.229	1.04	0.928	1.17	0.5	0.696	loglinear	Apoptosis, Autophagy, Cytokine And Chemokine Signaling, DNA Damage Repair, Wnt Signaling	XM_005637467.3:665
IRF2-mRNA	0.0594	0.0898	-0.117	0.235	1.04	0.922	1.18	0.527	0.713	lm.nb	Chemokines, Cytokine And Chemokine Signaling, Interferon Signaling, Regulation	XM_005629996.3:541
JAK2-mRNA	0.059	0.0873	-0.112	0.23	1.04	0.925	1.17	0.518	0.71	loglinear	Cell Proliferation, Cytokine And Chemokine Signaling, Cytokines, Cytotoxicity, Epigenetic Regulation, Hypoxia, Interferon Signaling, JAK-STAT Signaling, Lymphoid Compartment, PI3K-Akt, Regulation	XM_541301.2:470
NF1-mRNA	0.0589	0.0975	-0.132	0.25	1.04	0.912	1.19	0.563	0.74	lm.nb	DNA Damage Repair, Regulation	NM_001372007.1:1086
FCGR1A-mRNA	0.0534	0.203	-0.345	0.452	1.04	0.787	1.37	0.799	0.902	lm.nb	Antigen Presentation, Cytokine And Chemokine Signaling, Interferon Signaling, Myeloid Compartment	XM_014120558.2:834
LOC487977-mRNA	0.0521	0.108	-0.16	0.264	1.04	0.895	1.2	0.643	0.786	lm.nb	Macrophage Functions, Microglial Functions, Myeloid Compartment	XM_005639485.2:1272
IRAK1-mRNA	0.052	0.0832	-0.111	0.215	1.04	0.926	1.16	0.55	0.727	loglinear	Cytokine And Chemokine Signaling, NF-kB Signaling	XM_549367.6:857
EPSTI1-mRNA	0.0512	0.187	-0.314	0.417	1.04	0.804	1.34	0.791	0.895	lm.nb	Macrophage Functions, Myeloid Compartment	XM_005633925.1:613
PLAUR-mRNA	0.0502	0.255	-0.449	0.55	1.04	0.732	1.46	0.849	0.928	lm.nb		XM_014119989.2:809
FOS-mRNA	0.0496	0.258	-0.456	0.555	1.03	0.729	1.47	0.852	0.93	lm.nb	Apoptosis, Cytokine And Chemokine Signaling, Hypoxia	XM_547914.5:1477
CD99-mRNA	0.0492	0.0918	-0.131	0.229	1.03	0.913	1.17	0.606	0.769	loglinear	Immune Cell Adhesion And Migration	XM_014111551.1:1960
BCL2L1-mRNA	0.0483	0.0966	-0.141	0.238	1.03	0.907	1.18	0.63	0.781	lm.nb	Apoptosis, Autophagy, Cytokine And Chemokine Signaling, JAK-STAT Signaling, MAPK, NF-kB Signaling, PI3K-Akt	NM_001003072.1:391
TYK2-mRNA	0.0464	0.0907	-0.131	0.224	1.03	0.913	1.17	0.623	0.778	loglinear	Cytokine And Chemokine Signaling, Cytokines, Interferon Signaling, JAK-STAT Signaling, Pathogen Defense, Regulation	XM_022407058.1:3029
DLA-DMB-mRNA	0.0463	0.0995	-0.149	0.241	1.03	0.902	1.18	0.654	0.796	lm.nb	Antigen Presentation, Antigen Processing, Immune Cell Adhesion And Migration	NM_001271070.1:507
NDRG1-mRNA	0.0454	0.0634	-0.0788	0.17	1.03	0.947	1.12	0.494	0.696	loglinear	DNA Damage Repair, Regulation	NM_001284434.1:570
VSIR-mRNA	0.0454	0.0793	-0.11	0.201	1.03	0.927	1.15	0.583	0.75	lm.nb	Costimulatory Signaling, T-Cell Functions	XM_014112877.2:169
LOC488947-mRNA	0.0449	0.301	-0.546	0.635	1.03	0.685	1.55	0.885	0.944	lm.nb	Chemokines, Cytokine And Chemokine Signaling, Cytotoxicity, Interferon Signaling, Lymphoid Compartment	XM_843271.5:1383
JAML-mRNA	0.0436	0.0949	-0.143	0.23	1.03	0.906	1.17	0.658	0.799	lm.nb	Lymphoid Compartment, Regulation	XM_848338.1:160
PIK3CD-mRNA	0.0423	0.0594	-0.0741	0.159	1.03	0.95	1.12	0.497	0.696	loglinear	Apoptosis, Autophagy, Cytokine And Chemokine Signaling, Hypoxia, Immune Cell Adhesion And Migration, JAK-STAT Signaling, MAPK, Metabolic Stress, PI3K-Akt	XM_546764.6:2995
IL2-mRNA	0.0411	0.0853	-0.126	0.208	1.03	0.916	1.16	0.643	0.786	loglinear	Costimulatory Signaling, Cytokine And Chemokine Signaling, Cytokines, JAK-STAT Signaling, PI3K-Akt, Regulation, T-Cell Functions	NM_001003305.1:70
MAP2K1-mRNA	0.0409	0.0368	-0.0312	0.113	1.03	0.979	1.08	0.299	0.587	loglinear	Apoptosis, Autophagy, Cytokine And Chemokine Signaling	NM_001048094.1:333
DLA-64-mRNA	0.0398	0.0813	-0.12	0.199	1.03	0.92	1.15	0.637	0.786	loglinear	Antigen Presentation, Antigen Processing, Cytokine And Chemokine Signaling, Cytotoxicity, Immune Cell Adhesion And Migration, Interferon Signaling, Regulation	NM_001014378.1:517
MAP3K5-mRNA	0.0384	0.0886	-0.135	0.212	1.03	0.911	1.16	0.676	0.807	lm.nb	Apoptosis, Hypoxia, MAPK, Metabolic Stress	XM_533420.7:1080
CD74-mRNA	0.0357	0.0749	-0.111	0.183	1.03	0.926	1.13	0.646	0.789	lm.nb	Antigen Presentation	XM_005619298.3:399
LTBR-mRNA	0.0344	0.118	-0.196	0.265	1.02	0.873	1.2	0.777	0.884	lm.nb	Chemokines, Cytokine And Chemokine Signaling, NF-kB Signaling	XM_005637256.3:422
IGF1R-mRNA	0.0339	0.0988	-0.16	0.228	1.02	0.895	1.17	0.74	0.86	lm.nb	Autophagy, Senescence	XM_014112396.1:2717
S100A4-mRNA	0.0315	0.0645	-0.0949	0.158	1.02	0.936	1.12	0.639	0.786	loglinear	Macrophage Functions, Myeloid Compartment	NM_001003161.1:247
ADORA2A-mRNA	0.0315	0.0741	-0.114	0.177	1.02	0.924	1.13	0.682	0.808	loglinear	Cell Functions, Costimulatory Signaling	NM_001003278.1:1110
CCRL2-mRNA	0.0298	0.0974	-0.161	0.221	1.02	0.894	1.17	0.768	0.882	lm.nb	Chemokines	XM_541904.5:575
CCND3-mRNA	0.0297	0.0513	-0.0708	0.13	1.02	0.952	1.09	0.579	0.75	loglinear	Cell Cycle, Cell Proliferation, JAK-STAT Signaling, PI3K-Akt, Wnt Signaling	XM_859764.3:650
AKT1-mRNA	0.029	0.0681	-0.104	0.163	1.02	0.93	1.12	0.681	0.808	loglinear	Cell Functions, PI3K-Akt	XM_548000.4:1579
HLA-DRB1-mRNA	0.0288	0.085	-0.138	0.195	1.02	0.909	1.15	0.743	0.862	lm.nb	Antigen Presentation, Antigen Processing	NM_001014768.1:414
THY1-mRNA	0.0279	0.108	-0.185	0.241	1.02	0.88	1.18	0.804	0.902	loglinear	Angiogenesis, Immune Cell Adhesion And Migration	NM_001287129.1:221
TXNIP-mRNA	0.0273	0.0854	-0.14	0.195	1.02	0.908	1.14	0.757	0.876	lm.nb	Hypoxia	XM_533037.5:1075
CHUK-mRNA	0.026	0.0758	-0.123	0.175	1.02	0.919	1.13	0.741	0.86	loglinear	Antigen Presentation, Apoptosis, Costimulatory Signaling, Cytokine And Chemokine Signaling, Hypoxia, MAPK, NF-kB Signaling, PI3K-Akt	XM_005637611.3:1770
TIRAP-mRNA	0.0238	0.0828	-0.138	0.186	1.02	0.909	1.14	0.781	0.887	loglinear	Antigen Presentation, NF-kB Signaling	XM_014113300.2:209
TOLLIP-mRNA	0.023	0.0986	-0.17	0.216	1.02	0.889	1.16	0.821	0.915	loglinear	Cytokine And Chemokine Signaling	XM_540778.5:431
DLA-12-mRNA	0.0229	0.0903	-0.154	0.2	1.02	0.899	1.15	0.806	0.903	loglinear	Antigen Presentation, Antigen Processing, Cytokine And Chemokine Signaling, Cytotoxicity, Immune Cell Adhesion And Migration, Interferon Signaling, Regulation	NM_001014379.1:1298
ATF1-mRNA	0.0225	0.0573	-0.0899	0.135	1.02	0.94	1.1	0.705	0.827	loglinear	Cytokine And Chemokine Signaling	XR_295821.1:442
PIN1-mRNA	0.0199	0.0235	-0.0263	0.066	1.01	0.982	1.05	0.423	0.664	loglinear	Cytokine And Chemokine Signaling	XM_542080.5:427
STAT3-mRNA	0.0191	0.0739	-0.126	0.164	1.01	0.917	1.12	0.802	0.902	lm.nb	Chemokines, Cytokine And Chemokine Signaling, Hypoxia, JAK-STAT Signaling, Metabolic Stress, Regulation	XM_548090.2:355
EGR1-mRNA	0.018	0.305	-0.581	0.617	1.01	0.669	1.53	0.954	0.973	lm.nb	Costimulatory Signaling, Cytokine And Chemokine Signaling, Interferon Signaling, Lymphoid Compartment, Senescence, T-Cell Functions	XM_846145.3:1787
NOD2-mRNA	0.0177	0.238	-0.448	0.483	1.01	0.733	1.4	0.942	0.973	lm.nb	Cytokine And Chemokine Signaling, Cytokines	NM_001287039.1:1145
CNP-mRNA	0.0173	0.083	-0.145	0.18	1.01	0.904	1.13	0.84	0.925	loglinear	Cell Functions, Metabolic Stress	XM_005624476.3:1200
NFKB1-mRNA	0.0168	0.0933	-0.166	0.2	1.01	0.891	1.15	0.862	0.935	loglinear	Apoptosis, Costimulatory Signaling, Cytokine And Chemokine Signaling, Hypoxia, MAPK, Metabolic Stress, NF-kB Signaling, PI3K-Akt	NM_001003344.1:1880
CD47-mRNA	0.016	0.0768	-0.134	0.166	1.01	0.911	1.12	0.84	0.925	lm.nb	Cytotoxicity, Macrophage Functions, Matrix Remodeling And Metastasis, Myeloid Compartment, Regulation, T-Cell Functions, Transporter Functions	NM_001080721.1:252
PRKCE-mRNA	0.0159	0.0841	-0.149	0.181	1.01	0.902	1.13	0.855	0.931	loglinear	Macrophage Functions	XM_022424679.1:1050
VEGFA-mRNA	0.0155	0.206	-0.388	0.419	1.01	0.764	1.34	0.942	0.973	lm.nb	Angiogenesis, Cytokine And Chemokine Signaling, Cytokines, Hypoxia, Leukocyte Functions, MAPK, Metabolic Stress, PI3K-Akt	NM_001003175.2:807
GSK3B-mRNA	0.015	0.0749	-0.132	0.162	1.01	0.913	1.12	0.847	0.928	loglinear	Hedgehog Signaling, PI3K-Akt, Regulation, Wnt Signaling	XM_535751.2:900
STAT2-mRNA	0.0145	0.0928	-0.167	0.196	1.01	0.89	1.15	0.88	0.94	loglinear	Chemokines, Cytokine And Chemokine Signaling, Cytotoxicity, Interferon Signaling, JAK-STAT Signaling, Lymphoid Compartment, Regulation	XM_014117155.1:1834
CCR1-mRNA	0.0143	0.208	-0.393	0.422	1.01	0.761	1.34	0.947	0.973	lm.nb	Chemokines, Cytokine And Chemokine Signaling, Cytokines, NK Cell Functions, Regulation, T-Cell Functions	NM_001038606.1:235
ENTPD1-mRNA	0.0141	0.0878	-0.158	0.186	1.01	0.896	1.14	0.877	0.94	lm.nb		XM_005637555.3:1050
TNFRSF1A-mRNA	0.0139	0.0784	-0.14	0.168	1.01	0.908	1.12	0.864	0.935	lm.nb	Apoptosis, Chemokines, Cytokine And Chemokine Signaling, MAPK, NF-kB Signaling, TNF Superfamily	XM_005637258.1:600
RAF1-mRNA	0.0124	0.0912	-0.166	0.191	1.01	0.891	1.14	0.895	0.951	loglinear	MAPK, Senescence	XM_005632141.1:1860
ABL1-mRNA	0.0105	0.0534	-0.0943	0.115	1.01	0.937	1.08	0.849	0.928	loglinear	Cell Cycle, Cell Proliferation, DNA Damage Repair, Hypoxia, Regulation, Senescence	XM_005625232.1:3268
CXCR2-mRNA	0.00996	0.226	-0.434	0.454	1.01	0.74	1.37	0.966	0.978	lm.nb	Chemokines, Cytokine And Chemokine Signaling, Regulation	NM_001003151.2:144
TNFRSF18-mRNA	0.00844	0.159	-0.304	0.321	1.01	0.81	1.25	0.959	0.973	lm.nb	Cytokine And Chemokine Signaling, NF-kB Signaling, TNF Superfamily	NM_001190744.1:426
ITGAL-mRNA	0.00809	0.0801	-0.149	0.165	1.01	0.902	1.12	0.922	0.973	loglinear	Adhesion, Immune Cell Adhesion And Migration, Matrix Remodeling And Metastasis, Regulation	XM_547024.2:1880
ADGRE5-mRNA	0.00764	0.0697	-0.129	0.144	1.01	0.914	1.11	0.915	0.971	loglinear		NM_001048110.1:1401
FADD-mRNA	0.00684	0.0733	-0.137	0.151	1	0.909	1.11	0.928	0.973	loglinear	Apoptosis	XM_005631743.1:2035
PTGER4-mRNA	0.00484	0.0734	-0.139	0.149	1	0.908	1.11	0.949	0.973	lm.nb	Myeloid Compartment, Pathogen Defense	NM_001003054.1:1150
TNKS-mRNA	0.00357	0.068	-0.13	0.137	1	0.914	1.1	0.959	0.973	loglinear	Cell Cycle, Epigenetic Regulation	XM_844295.5:3513
ITGB2-mRNA	0.000559	0.117	-0.229	0.23	1	0.853	1.17	0.996	0.997	lm.nb	Adhesion, Angiogenesis, Cytokine And Chemokine Signaling, Immune Cell Adhesion And Migration, Matrix Remodeling And Metastasis, Regulation	XM_005638976.1:1507
IKBKB-mRNA	0.000287	0.064	-0.125	0.126	1	0.917	1.09	0.997	0.997	loglinear	Antigen Presentation, Apoptosis, Costimulatory Signaling, Cytokine And Chemokine Signaling, MAPK, Metabolic Stress, NF-kB Signaling, PI3K-Akt	XM_539954.6:880
TSC2-mRNA	-0.00167	0.0719	-0.143	0.139	0.999	0.906	1.1	0.982	0.987	loglinear	Metabolic Stress, PI3K-Akt, Regulation	XM_859874.1:4348
CD180-mRNA	-0.00178	0.151	-0.298	0.294	0.999	0.813	1.23	0.991	0.994	lm.nb		XM_544362.6:1324
NT5E-mRNA	-0.00347	0.15	-0.298	0.291	0.998	0.813	1.22	0.982	0.987	lm.nb	Transporter Functions	XM_532221.2:1325
CSF2RB-mRNA	-0.00362	0.0885	-0.177	0.17	0.997	0.884	1.12	0.968	0.979	lm.nb	Apoptosis, Chemokines, Cytokine And Chemokine Signaling, JAK-STAT Signaling	XM_538397.6:1387
CD38-mRNA	-0.00486	0.077	-0.156	0.146	0.997	0.898	1.11	0.951	0.973	lm.nb	B-Cell Functions, Hypoxia, Lymphoid Compartment, Regulation, T-Cell Functions	NM_001003143.1:325
IFNAR1-mRNA	-0.0055	0.0897	-0.181	0.17	0.996	0.882	1.13	0.953	0.973	lm.nb	Cytokine And Chemokine Signaling, Interferon Signaling, JAK-STAT Signaling, Pathogen Defense, PI3K-Akt	XM_003640073.4:1351
ATG7-mRNA	-0.00596	0.0949	-0.192	0.18	0.996	0.875	1.13	0.952	0.973	loglinear	Antigen Presentation, Autophagy, Transporter Functions	XM_022406360.1:1119
IL6R-mRNA	-0.00625	0.0724	-0.148	0.136	0.996	0.902	1.1	0.933	0.973	loglinear	Cytokine And Chemokine Signaling, Cytokines, Hypoxia, JAK-STAT Signaling, PI3K-Akt	XM_850012.1:547
NCF4-mRNA	-0.00629	0.109	-0.221	0.208	0.996	0.858	1.16	0.956	0.973	lm.nb	Antigen Presentation, Immune Cell Adhesion And Migration	XM_022424475.1:1078
MYD88-mRNA	-0.00638	0.0898	-0.182	0.17	0.996	0.881	1.12	0.945	0.973	lm.nb	Antigen Presentation, Cytokine And Chemokine Signaling, NF-kB Signaling, TLR	XM_534223.6:596
PLAU-mRNA	-0.00651	0.253	-0.503	0.49	0.995	0.706	1.4	0.98	0.987	lm.nb	Angiogenesis, NF-kB Signaling, Senescence	NM_001194952.1:772
SETD2-mRNA	-0.00658	0.0684	-0.141	0.128	0.995	0.907	1.09	0.926	0.973	loglinear	Cell Functions, Epigenetic Regulation	XM_014121990.2:4808
RELA-mRNA	-0.00724	0.0751	-0.154	0.14	0.995	0.898	1.1	0.926	0.973	loglinear	Apoptosis, Costimulatory Signaling, Cytokine And Chemokine Signaling, Hypoxia, MAPK, Metabolic Stress, NF-kB Signaling, PI3K-Akt	XM_005631473.2:1007
HRAS-mRNA	-0.0077	0.0968	-0.197	0.182	0.995	0.872	1.13	0.939	0.973	loglinear	Apoptosis, Autophagy, Cytokine And Chemokine Signaling, JAK-STAT Signaling, MAPK, Metabolic Stress, PI3K-Akt, Senescence	XM_540523.4:370
DLA-79-mRNA	-0.00798	0.074	-0.153	0.137	0.994	0.899	1.1	0.917	0.971	lm.nb	Antigen Presentation, Antigen Processing, Cytokine And Chemokine Signaling, Cytotoxicity, Immune Cell Adhesion And Migration, Interferon Signaling, Regulation	NM_001020810.1:246
CXCR4-mRNA	-0.00803	0.145	-0.293	0.277	0.994	0.816	1.21	0.957	0.973	lm.nb	Cell Cycle, Cell Functions, Chemokines, Cytokine And Chemokine Signaling, Immune Cell Adhesion And Migration, Regulation	NM_001048026.1:575
IL12A-mRNA	-0.00817	0.156	-0.315	0.298	0.994	0.804	1.23	0.96	0.973	lm.nb	Cytokine And Chemokine Signaling, Cytokines, Interleukins, JAK-STAT Signaling, NK Cell Functions, Regulation, T-Cell Functions	NM_001003293.2:345
TLR1-mRNA	-0.00844	0.153	-0.307	0.291	0.994	0.808	1.22	0.957	0.973	lm.nb	Antigen Presentation, Microglial Functions, Myeloid Compartment, TLR	XM_014112326.2:853
ITGA1-mRNA	-0.00895	0.159	-0.321	0.303	0.994	0.801	1.23	0.956	0.973	lm.nb	Adhesion, Immune Cell Adhesion And Migration, Lymphoid Compartment, Matrix Remodeling And Metastasis, NK Cell Functions, PI3K-Akt, T-Cell Functions	XM_005619335.3:2756
DLA-DRA-mRNA	-0.00925	0.109	-0.222	0.203	0.994	0.857	1.15	0.934	0.973	lm.nb	Antigen Presentation, Antigen Processing, Costimulatory Signaling, Cytokine And Chemokine Signaling, Immune Cell Adhesion And Migration, Interferon Signaling	NM_001011723.1:190
GSK3A-mRNA	-0.014	0.0556	-0.123	0.0949	0.99	0.918	1.07	0.807	0.903	loglinear	PI3K-Akt, Regulation, Wnt Signaling	XM_014116630.2:443
MAP2K4-mRNA	-0.0149	0.0472	-0.108	0.0776	0.99	0.928	1.06	0.76	0.876	loglinear	Cytokine And Chemokine Signaling	XM_022418586.1:945
BAX-mRNA	-0.0165	0.0958	-0.204	0.171	0.989	0.868	1.13	0.867	0.936	lm.nb	Apoptosis, Cell Cycle, Regulation	NM_001003011.1:306
SELPLG-mRNA	-0.0169	0.0996	-0.212	0.178	0.988	0.863	1.13	0.87	0.936	loglinear	Immune Cell Adhesion And Migration	NM_001242719.1:529
RIPK2-mRNA	-0.0177	0.0971	-0.208	0.173	0.988	0.866	1.13	0.86	0.935	lm.nb	Costimulatory Signaling, Cytokine And Chemokine Signaling	XM_005638102.3:592
DLA-DMA-mRNA	-0.0184	0.115	-0.244	0.207	0.987	0.844	1.15	0.877	0.94	lm.nb	Antigen Presentation, Antigen Processing, Immune Cell Adhesion And Migration, Regulation	NM_001048099.1:255
CSF3R-mRNA	-0.0248	0.1	-0.221	0.172	0.983	0.858	1.13	0.81	0.905	lm.nb	Cytokine And Chemokine Signaling, Cytokines, JAK-STAT Signaling, Myeloid Compartment, PI3K-Akt	XM_005628934.3:2105
CIITA-mRNA	-0.0253	0.085	-0.192	0.141	0.983	0.875	1.1	0.773	0.884	loglinear	Antigen Presentation, Antigen Processing	XM_547128.2:148
CXCL14-mRNA	-0.0253	0.275	-0.564	0.513	0.983	0.677	1.43	0.929	0.973	lm.nb	Chemokines, Cytokine And Chemokine Signaling	XM_005626560.1:820
IL17RA-mRNA	-0.0255	0.0867	-0.195	0.145	0.983	0.873	1.11	0.777	0.884	loglinear	Cell Functions, Cytokine And Chemokine Signaling	XM_543886.2:215
CEACAM1-mRNA	-0.0262	0.114	-0.25	0.197	0.982	0.841	1.15	0.824	0.915	lm.nb	Adhesion, Angiogenesis	NM_001097557.1:627
LCP1-mRNA	-0.0267	0.0759	-0.176	0.122	0.982	0.885	1.09	0.734	0.857	lm.nb	Cytokine And Chemokine Signaling, Leukocyte Functions, Macrophage Functions, T-Cell Functions	XM_005633885.2:770
IFIH1-mRNA	-0.0276	0.159	-0.339	0.284	0.981	0.79	1.22	0.867	0.936	lm.nb	Cytotoxicity, Interferon Signaling	XM_545493.4:2192
TNKS2-mRNA	-0.0279	0.0489	-0.124	0.0679	0.981	0.918	1.05	0.584	0.75	loglinear	Cell Cycle, Epigenetic Regulation	XM_022412163.1:1220
C1QBP-mRNA	-0.0292	0.0558	-0.139	0.0802	0.98	0.908	1.06	0.615	0.772	loglinear	Chemokines	XM_546568.6:636
HIF1A-mRNA	-0.0322	0.102	-0.232	0.167	0.978	0.852	1.12	0.76	0.876	lm.nb	Hypoxia, Regulation	NM_001287163.1:2020
LOC102153988-mRNA	-0.0327	0.208	-0.441	0.375	0.978	0.737	1.3	0.879	0.94	lm.nb	Chemokines, Cytokine And Chemokine Signaling, Myeloid Compartment, NF-kB Signaling, Regulation	XR_293946.2:483
EP300-mRNA	-0.0346	0.08	-0.191	0.122	0.976	0.876	1.09	0.677	0.807	loglinear	Cell Proliferation, DNA Damage Repair, Hypoxia, JAK-STAT Signaling, Notch Signaling, TGF-beta Signaling, Wnt Signaling	XM_022424377.1:4026
TLR2-mRNA	-0.0352	0.159	-0.346	0.276	0.976	0.787	1.21	0.83	0.919	lm.nb	Antigen Presentation, Myeloid Compartment, PI3K-Akt, TLR	NM_001005264.2:2110
TP53-mRNA	-0.0361	0.082	-0.197	0.125	0.975	0.873	1.09	0.672	0.806	loglinear	Apoptosis, Cell Proliferation, Cytokine And Chemokine Signaling, DNA Damage Repair, Hypoxia, MAPK, Metabolic Stress, Notch Signaling, PI3K-Akt, T-Cell Functions, Wnt Signaling	NM_001003210.1:517
IL6ST-mRNA	-0.0374	0.0708	-0.176	0.101	0.974	0.885	1.07	0.612	0.771	loglinear	Chemokines, Cytokine And Chemokine Signaling, JAK-STAT Signaling	XM_022405204.1:840
FCRL2-mRNA	-0.0386	0.272	-0.571	0.494	0.974	0.673	1.41	0.891	0.948	lm.nb		XM_849766.5:1425
STAT5A-mRNA	-0.0389	0.0855	-0.207	0.129	0.973	0.867	1.09	0.661	0.8	loglinear	Chemokines, Cytokine And Chemokine Signaling, JAK-STAT Signaling, Regulation	XM_548091.6:1415
TNFRSF14-mRNA	-0.0398	0.095	-0.226	0.146	0.973	0.855	1.11	0.686	0.811	loglinear	B-Cell Functions, Costimulatory Signaling, Cytokine And Chemokine Signaling, NF-kB Signaling, Regulation, T-Cell Functions, TNF Superfamily	XM_549666.2:879
MAPKAPK2-mRNA	-0.0401	0.0922	-0.221	0.141	0.973	0.858	1.1	0.675	0.807	loglinear	Cytokine And Chemokine Signaling	XM_014115060.2:608
CYLD-mRNA	-0.0413	0.0526	-0.144	0.0617	0.972	0.905	1.04	0.455	0.686	loglinear		XM_005617569.3:2561
MAVS-mRNA	-0.0445	0.101	-0.242	0.153	0.97	0.845	1.11	0.671	0.806	lm.nb		NM_001122609.1:966
ATG5-mRNA	-0.0457	0.0699	-0.183	0.0913	0.969	0.881	1.07	0.532	0.715	loglinear	Autophagy	XM_014118180.2:730
NUP62-mRNA	-0.0463	0.121	-0.283	0.19	0.968	0.822	1.14	0.711	0.833	loglinear	Cell Cycle, Cell Proliferation	XM_014118761.2:250
TAP1-mRNA	-0.0467	0.0734	-0.191	0.0971	0.968	0.876	1.07	0.542	0.723	loglinear	Antigen Presentation, Antigen Processing	NM_001284496.2:832
RB1-mRNA	-0.0468	0.101	-0.244	0.151	0.968	0.844	1.11	0.655	0.796	loglinear	Cell Cycle, Cell Proliferation	XM_534118.2:1859
BIRC5-mRNA	-0.0468	0.16	-0.36	0.266	0.968	0.779	1.2	0.777	0.884	lm.nb	Apoptosis, Cell Cycle, Cell Proliferation, Cytokine And Chemokine Signaling	NM_001003348.1:350
PSMB8-mRNA	-0.0487	0.0782	-0.202	0.104	0.967	0.869	1.08	0.55	0.727	lm.nb	Antigen Presentation, Apoptosis, Cell Proliferation, Chemokines, Costimulatory Signaling, Cytokine And Chemokine Signaling, Hedgehog Signaling, Interferon Signaling, NF-kB Signaling	NM_001048085.1:245
CR1L-mRNA	-0.0499	0.166	-0.376	0.276	0.966	0.771	1.21	0.772	0.884	lm.nb	Complement System	XM_005622317.2:370
CD276-mRNA	-0.0506	0.194	-0.431	0.33	0.966	0.742	1.26	0.801	0.902	lm.nb	Immune Cell Adhesion And Migration, Regulation	XM_849111.1:2400
TRAF3-mRNA	-0.0511	0.0706	-0.189	0.0872	0.965	0.877	1.06	0.49	0.696	loglinear	Cytokine And Chemokine Signaling, NF-kB Signaling	XM_022422397.1:555
IRAK4-mRNA	-0.0529	0.0759	-0.202	0.0959	0.964	0.87	1.07	0.506	0.697	loglinear	Cytokine And Chemokine Signaling, NF-kB Signaling	XM_005636956.2:1258
CREB5-mRNA	-0.0535	0.188	-0.421	0.314	0.964	0.747	1.24	0.783	0.887	lm.nb		XM_022427523.1:6595
CD4-mRNA	-0.0537	0.103	-0.256	0.148	0.963	0.838	1.11	0.616	0.772	lm.nb	Antigen Presentation, Costimulatory Signaling, Cytokine And Chemokine Signaling, Immune Cell Adhesion And Migration	NM_001003252.1:1350
LY9-mRNA	-0.054	0.0945	-0.239	0.131	0.963	0.847	1.1	0.583	0.75	loglinear	Costimulatory Signaling, Lymphoid Compartment	XM_005640882.3:540
IRF3-mRNA	-0.0544	0.0609	-0.174	0.065	0.963	0.886	1.05	0.398	0.649	loglinear	Cytokine And Chemokine Signaling, Interferon Signaling	XM_005616307.2:534
IKBKG-mRNA	-0.0545	0.0661	-0.184	0.075	0.963	0.88	1.05	0.433	0.671	loglinear	Antigen Presentation, Apoptosis, Costimulatory Signaling, Cytokine And Chemokine Signaling, MAPK, NF-kB Signaling, PI3K-Akt	XM_003640238.4:2336
CREB1-mRNA	-0.0546	0.0689	-0.19	0.0804	0.963	0.877	1.06	0.451	0.686	loglinear	Cytokine And Chemokine Signaling	XM_014110992.2:259
CREBBP-mRNA	-0.055	0.0772	-0.206	0.0963	0.963	0.867	1.07	0.497	0.696	loglinear	Cell Proliferation, JAK-STAT Signaling, Notch Signaling, TGF-beta Signaling, Wnt Signaling	XM_003434864.4:4218
IL15-mRNA	-0.0559	0.114	-0.279	0.167	0.962	0.824	1.12	0.636	0.786	lm.nb	Costimulatory Signaling, Cytokine And Chemokine Signaling, Interleukins, JAK-STAT Signaling, Regulation	XM_844053.1:455
CD48-mRNA	-0.0568	0.129	-0.31	0.196	0.961	0.807	1.15	0.672	0.806	lm.nb	Costimulatory Signaling, Lymphoid Compartment	XM_545759.5:737
SMARCA4-mRNA	-0.057	0.0688	-0.192	0.0779	0.961	0.875	1.06	0.432	0.671	loglinear	Cell Functions, Epigenetic Regulation	XM_014122046.2:2318
LFNG-mRNA	-0.057	0.0756	-0.205	0.0913	0.961	0.867	1.07	0.473	0.687	loglinear	Macrophage Functions, Myeloid Compartment	XM_547009.5:587
NFATC3-mRNA	-0.06	0.0821	-0.221	0.101	0.959	0.858	1.07	0.486	0.693	loglinear	Regulation, Wnt Signaling	XM_536809.2:2630
CFB-mRNA	-0.0606	0.115	-0.286	0.164	0.959	0.82	1.12	0.612	0.771	lm.nb	Complement System	XM_003431676.3:1664
PCNA-mRNA	-0.0619	0.0824	-0.223	0.0997	0.958	0.857	1.07	0.474	0.687	lm.nb	Cell Cycle, Cell Proliferation	XM_534355.2:1010
MAP3K7-mRNA	-0.0623	0.0663	-0.192	0.0676	0.958	0.875	1.05	0.375	0.638	loglinear	Autophagy, Costimulatory Signaling, Cytokine And Chemokine Signaling, MAPK, NF-kB Signaling, Wnt Signaling	XM_005627639.3:1604
ATRX-mRNA	-0.0628	0.0947	-0.248	0.123	0.957	0.842	1.09	0.526	0.713	loglinear	Epigenetic Regulation, Regulation	XM_014111550.2:4633
IGF2R-mRNA	-0.064	0.0897	-0.24	0.112	0.957	0.847	1.08	0.496	0.696	loglinear	Cytotoxicity, Interferon Signaling, Lymphoid Compartment	NM_001122602.1:2872
CDK1-mRNA	-0.068	0.088	-0.241	0.105	0.954	0.846	1.08	0.462	0.686	lm.nb	Cell Proliferation, Hypoxia	XM_014112825.1:578
PTPRC-mRNA	-0.0685	0.0767	-0.219	0.0819	0.954	0.859	1.06	0.398	0.649	lm.nb	B-Cell Functions, Costimulatory Signaling, Immune Cell Adhesion And Migration, T-Cell Functions	XM_005622278.1:1133
ATG16L1-mRNA	-0.0687	0.0901	-0.245	0.108	0.953	0.844	1.08	0.467	0.686	loglinear	Autophagy, Transporter Functions	XM_845571.5:1033
ATF2-mRNA	-0.069	0.0665	-0.199	0.0614	0.953	0.871	1.04	0.33	0.604	loglinear	Cytokine And Chemokine Signaling	XM_005640334.3:710
IFNGR1-mRNA	-0.072	0.0812	-0.231	0.0871	0.951	0.852	1.06	0.401	0.649	lm.nb	Cell Functions, Cytokine And Chemokine Signaling, Hypoxia, Interferon Signaling, JAK-STAT Signaling	XM_003638758.2:1290
IDH2-mRNA	-0.0723	0.114	-0.295	0.151	0.951	0.815	1.11	0.543	0.723	loglinear	Metabolic Stress, Microglial Functions, Myeloid Compartment	XM_014112432.1:1018
DLA-DQA1-mRNA	-0.0739	0.112	-0.293	0.145	0.95	0.816	1.11	0.527	0.713	lm.nb	Antigen Presentation, Antigen Processing, Costimulatory Signaling, Cytokine And Chemokine Signaling, Immune Cell Adhesion And Migration, Interferon Signaling	NM_001011726.1:441
CTLA4-mRNA	-0.074	0.113	-0.295	0.147	0.95	0.815	1.11	0.53	0.715	lm.nb	B-Cell Functions, Costimulatory Signaling, Immune Cell Adhesion And Migration, Lymphoid Compartment, T-Cell Functions	NM_001003106.1:1370
PSMB9-mRNA	-0.0757	0.0703	-0.213	0.0621	0.949	0.862	1.04	0.313	0.591	lm.nb	Antigen Presentation, Antigen Processing, Apoptosis, Cell Proliferation, Costimulatory Signaling, Cytokine And Chemokine Signaling, Hedgehog Signaling, NF-kB Signaling	NM_001048086.1:432
PPBP-mRNA	-0.0766	0.334	-0.73	0.577	0.948	0.603	1.49	0.824	0.915	lm.nb	Chemokines, Cytokine And Chemokine Signaling	NM_001171772.2:177
CASP8-mRNA	-0.0775	0.0888	-0.251	0.0966	0.948	0.84	1.07	0.408	0.652	loglinear	Apoptosis	NM_001048029.1:1005
PIK3R1-mRNA	-0.079	0.0609	-0.198	0.0403	0.947	0.872	1.03	0.23	0.511	loglinear	PI3K-Akt, Regulation	XM_845248.4:2656
CD37-mRNA	-0.0796	0.103	-0.282	0.123	0.946	0.822	1.09	0.463	0.686	loglinear		XM_541497.4:829
EPCAM-mRNA	-0.0796	0.232	-0.535	0.376	0.946	0.69	1.3	0.741	0.86	loglinear	Adhesion, Cell Functions	XM_005626238.1:1411
TLR6-mRNA	-0.08	0.0932	-0.263	0.103	0.946	0.834	1.07	0.416	0.658	lm.nb	Antigen Presentation, TLR	XM_022417244.1:2976
IL15RA-mRNA	-0.0801	0.0952	-0.267	0.107	0.946	0.831	1.08	0.425	0.665	loglinear	Chemokines, Cytokine And Chemokine Signaling, JAK-STAT Signaling	XM_022414662.1:655
JAK3-mRNA	-0.0809	0.092	-0.261	0.0994	0.945	0.834	1.07	0.405	0.649	lm.nb	Cytokine And Chemokine Signaling, Cytokines, Cytotoxicity, JAK-STAT Signaling, PI3K-Akt, Regulation	XM_022406886.1:1418
CALHM6-mRNA	-0.0823	0.108	-0.294	0.129	0.945	0.816	1.09	0.467	0.686	lm.nb	Macrophage Functions, Myeloid Compartment	XM_850260.5:602
CASP10-mRNA	-0.0824	0.0854	-0.25	0.085	0.944	0.841	1.06	0.363	0.628	lm.nb	Apoptosis	XM_005640530.3:1415
MAF-mRNA	-0.0825	0.0896	-0.258	0.0931	0.944	0.836	1.07	0.384	0.647	lm.nb	Cell Functions, T-Cell Functions	XM_014113996.1:1214
FYN-mRNA	-0.0837	0.0952	-0.27	0.103	0.944	0.829	1.07	0.405	0.649	lm.nb	Costimulatory Signaling, Cytokine And Chemokine Signaling, Transporter Functions	XM_005627719.2:839
PIK3CA-mRNA	-0.0846	0.0805	-0.242	0.0731	0.943	0.845	1.05	0.324	0.601	lm.nb	PI3K-Akt, Regulation	XM_545208.2:2020
TANK-mRNA	-0.0848	0.106	-0.293	0.123	0.943	0.816	1.09	0.447	0.685	lm.nb		XM_005640244.3:800
HAVCR2-mRNA	-0.0854	0.156	-0.392	0.221	0.943	0.762	1.17	0.599	0.767	lm.nb	Cell Functions, Costimulatory Signaling, Cytokine And Chemokine Signaling	NM_001254715.1:321
NLRC5-mRNA	-0.0862	0.0868	-0.256	0.084	0.942	0.837	1.06	0.35	0.622	lm.nb		XM_014109333.1:2950
TRAF6-mRNA	-0.0864	0.117	-0.316	0.143	0.942	0.803	1.1	0.482	0.69	loglinear	Autophagy, Cytokine And Chemokine Signaling, NF-kB Signaling	XM_003432322.4:1052
DOCK2-mRNA	-0.087	0.0841	-0.252	0.0779	0.941	0.84	1.06	0.331	0.604	lm.nb	Adhesion, Immune Cell Adhesion And Migration	XM_546246.5:2790
RELB-mRNA	-0.0883	0.1	-0.285	0.109	0.941	0.821	1.08	0.405	0.649	lm.nb	Cytokine And Chemokine Signaling, MAPK, NF-kB Signaling, Regulation	XM_005616459.2:965
CDK4-mRNA	-0.0885	0.0757	-0.237	0.06	0.941	0.849	1.04	0.276	0.559	loglinear	Cell Cycle, Cell Proliferation	XM_022424104.1:621
MYC-mRNA	-0.0926	0.109	-0.307	0.122	0.938	0.808	1.09	0.422	0.664	loglinear	Epigenetic Regulation, Regulation	NM_001003246.2:1600
BCL10-mRNA	-0.0936	0.104	-0.298	0.11	0.937	0.814	1.08	0.395	0.649	lm.nb	NF-kB Signaling	XM_547304.2:684
DDX5-mRNA	-0.0943	0.085	-0.261	0.0723	0.937	0.835	1.05	0.3	0.587	lm.nb	Interferon Signaling, Pathogen Defense	NM_001286941.1:1520
CCR5-mRNA	-0.0949	0.136	-0.362	0.172	0.936	0.778	1.13	0.505	0.697	lm.nb	Antigen Presentation, Cytokine And Chemokine Signaling, Cytokines, T-Cell Functions	NM_001012342.2:1060
CD164-mRNA	-0.0972	0.0677	-0.23	0.0354	0.935	0.853	1.02	0.189	0.467	loglinear		XM_532256.6:535
IFI35-mRNA	-0.0991	0.111	-0.316	0.118	0.934	0.803	1.09	0.397	0.649	lm.nb	Chemokines, Cytokine And Chemokine Signaling, Cytotoxicity, Interferon Signaling	XM_548077.6:464
ITGA2-mRNA	-0.0995	0.467	-1.01	0.815	0.933	0.495	1.76	0.837	0.925	lm.nb	Adhesion, Immune Cell Adhesion And Migration, Matrix Remodeling And Metastasis, PI3K-Akt	XM_005619334.3:1886
STAT1-mRNA	-0.1	0.104	-0.303	0.103	0.933	0.81	1.07	0.361	0.628	loglinear	Angiogenesis, Chemokines, Cytokine And Chemokine Signaling, Cytotoxicity, Interferon Signaling, JAK-STAT Signaling, Lymphoid Compartment, Regulation	XM_843260.1:15
TNFSF10-mRNA	-0.1	0.105	-0.305	0.105	0.933	0.809	1.08	0.367	0.632	lm.nb	Apoptosis, Cell Cycle, Cytokine And Chemokine Signaling, Cytokines, Cytotoxicity, Regulation, TNF Superfamily	NM_001130836.1:495
FAS-mRNA	-0.101	0.0943	-0.285	0.0842	0.933	0.82	1.06	0.317	0.596	loglinear	Apoptosis, B-Cell Functions, Cytokine And Chemokine Signaling, Hypoxia, MAPK, Regulation, T-Cell Functions, TNF Superfamily, Transporter Functions	XM_005636650.1:535
MAPK3-mRNA	-0.102	0.0439	-0.188	-0.0157	0.932	0.878	0.989	0.0491	0.25	loglinear	Apoptosis, Autophagy, Cytokine And Chemokine Signaling, TGF-beta Signaling	NM_001252035.1:475
MAP3K1-mRNA	-0.102	0.0725	-0.244	0.0397	0.931	0.844	1.03	0.195	0.475	loglinear		XM_005617402.2:2759
CLEC4A-mRNA	-0.102	0.0892	-0.277	0.0732	0.932	0.826	1.05	0.287	0.573	lm.nb		XM_014108320.2:528
CYFIP2-mRNA	-0.11	0.163	-0.43	0.21	0.927	0.742	1.16	0.52	0.712	lm.nb		XM_005619254.3:3075
HMGB1-mRNA	-0.111	0.105	-0.317	0.0943	0.926	0.803	1.07	0.32	0.598	loglinear	Angiogenesis, Apoptosis, Autophagy, Cytokine And Chemokine Signaling, DNA Damage Repair, Regulation	NM_001002937.2:202
CXCR1-mRNA	-0.114	0.227	-0.559	0.33	0.924	0.679	1.26	0.628	0.781	lm.nb	Chemokines, Cytokine And Chemokine Signaling, Regulation	XM_005640640.2:157
TNFSF8-mRNA	-0.116	0.117	-0.346	0.114	0.923	0.787	1.08	0.351	0.622	loglinear	Cytokine And Chemokine Signaling, Cytokines, TNF Superfamily	XM_850342.4:605
LOC484306-mRNA	-0.116	0.134	-0.379	0.148	0.923	0.769	1.11	0.414	0.657	lm.nb	Regulation	XM_014118394.2:937
MDM4-mRNA	-0.117	0.0697	-0.254	0.0195	0.922	0.839	1.01	0.131	0.391	loglinear	Cell Cycle, DNA Damage Repair	XM_022415421.1:325
HMGCR-mRNA	-0.118	0.109	-0.332	0.096	0.921	0.794	1.07	0.311	0.591	loglinear	Cell Functions, Metabolic Stress	XM_536323.6:2005
CISH-mRNA	-0.119	0.118	-0.351	0.113	0.921	0.784	1.08	0.343	0.614	loglinear	Cytokine And Chemokine Signaling, Cytokines	XM_541873.6:508
FAT1-mRNA	-0.12	0.302	-0.713	0.472	0.92	0.61	1.39	0.701	0.824	lm.nb	Adhesion, Matrix Remodeling And Metastasis	XM_022404178.1:4686
SHMT2-mRNA	-0.122	0.107	-0.331	0.0877	0.919	0.795	1.06	0.288	0.573	lm.nb	Macrophage Functions, Myeloid Compartment	XM_005625536.1:1280
TBK1-mRNA	-0.123	0.0507	-0.223	-0.0238	0.918	0.857	0.984	0.0412	0.235	loglinear	Cytokine And Chemokine Signaling	XM_022424157.1:565
NFATC1-mRNA	-0.123	0.0838	-0.287	0.0412	0.918	0.819	1.03	0.18	0.459	loglinear	Regulation, Wnt Signaling	XM_541045.2:2105
FBXW11-mRNA	-0.123	0.0883	-0.296	0.0503	0.918	0.815	1.04	0.202	0.475	loglinear	NF-kB Signaling, Regulation	XM_861445.4:355
ST6GAL1-mRNA	-0.123	0.0994	-0.317	0.0721	0.918	0.802	1.05	0.252	0.531	loglinear		XM_005639812.2:1373
TOX-mRNA	-0.123	0.126	-0.369	0.124	0.918	0.774	1.09	0.358	0.626	loglinear	Lymphoid Compartment, T-Cell Functions	XM_005638006.1:1300
PALB2-mRNA	-0.124	0.079	-0.278	0.0314	0.918	0.824	1.02	0.157	0.437	loglinear	Cell Cycle, DNA Damage Repair	XM_845578.5:3335
PLCG1-mRNA	-0.124	0.117	-0.355	0.106	0.917	0.782	1.08	0.32	0.598	lm.nb	Metabolic Stress, Regulation	XM_005635060.3:930
PIK3CG-mRNA	-0.125	0.0843	-0.291	0.04	0.917	0.818	1.03	0.176	0.455	lm.nb	Angiogenesis, Cytokine And Chemokine Signaling, Hypoxia, Immune Cell Adhesion And Migration, JAK-STAT Signaling, MAPK, Metabolic Stress, PI3K-Akt	XM_005630959.2:3668
KRT18-mRNA	-0.126	0.123	-0.366	0.114	0.917	0.776	1.08	0.335	0.608	lm.nb	Adhesion, Matrix Remodeling And Metastasis	NM_001346040.1:802
JAK1-mRNA	-0.127	0.0522	-0.229	-0.0248	0.916	0.853	0.983	0.0409	0.235	loglinear	Angiogenesis, Cytokine And Chemokine Signaling, Cytokines, Cytotoxicity, Interferon Signaling, JAK-STAT Signaling, Lymphoid Compartment, PI3K-Akt, Regulation	XM_536679.2:270
MEF2C-mRNA	-0.128	0.123	-0.37	0.114	0.915	0.774	1.08	0.331	0.604	lm.nb	Cytokine And Chemokine Signaling	XM_014112231.2:385
CD84-mRNA	-0.128	0.155	-0.431	0.175	0.915	0.742	1.13	0.432	0.671	lm.nb		XM_005640884.3:867
SELL-mRNA	-0.129	0.127	-0.377	0.12	0.915	0.77	1.09	0.34	0.611	lm.nb	Immune Cell Adhesion And Migration, Regulation	XM_537201.5:795
KMT2A-mRNA	-0.13	0.0781	-0.283	0.0229	0.914	0.822	1.02	0.134	0.394	lm.nb	Cell Functions, Epigenetic Regulation	XM_005620305.1:5049
DNMT3A-mRNA	-0.13	0.0932	-0.313	0.0525	0.914	0.805	1.04	0.2	0.475	lm.nb	Cell Functions, Epigenetic Regulation	XM_022404353.1:2540
KMT2D-mRNA	-0.13	0.103	-0.332	0.071	0.914	0.795	1.05	0.24	0.524	loglinear	Cell Functions, Epigenetic Regulation	XM_005636883.2:11224
RPS6-mRNA	-0.134	0.104	-0.338	0.0697	0.911	0.791	1.05	0.233	0.513	loglinear	Cell Functions	NM_001252170.1:338
CD28-mRNA	-0.135	0.128	-0.386	0.115	0.91	0.765	1.08	0.321	0.598	lm.nb	Costimulatory Signaling, Immune Cell Adhesion And Migration, Lymphoid Compartment	NM_001003087.1:320
NFKB2-mRNA	-0.137	0.0781	-0.29	0.0161	0.909	0.818	1.01	0.117	0.379	loglinear	Cytokine And Chemokine Signaling, MAPK, NF-kB Signaling	XM_005637671.3:1230
ITGA4-mRNA	-0.137	0.0781	-0.29	0.0164	0.91	0.818	1.01	0.118	0.379	lm.nb	Adhesion, Immune Cell Adhesion And Migration, Matrix Remodeling And Metastasis, PI3K-Akt, Regulation	XM_545551.2:1895
MAP4K2-mRNA	-0.137	0.11	-0.352	0.0785	0.91	0.784	1.06	0.249	0.53	lm.nb		XM_005631510.2:241
PSMB10-mRNA	-0.139	0.0916	-0.318	0.0408	0.908	0.802	1.03	0.168	0.451	loglinear	Antigen Presentation, Apoptosis, Cell Proliferation, Costimulatory Signaling, Cytokine And Chemokine Signaling, Hedgehog Signaling, NF-kB Signaling	XM_546869.6:433
LOC481722-mRNA	-0.139	0.108	-0.35	0.0721	0.908	0.784	1.05	0.233	0.513	lm.nb	Complement, Complement System	XM_022425780.1:659
IL21R-mRNA	-0.14	0.154	-0.441	0.161	0.907	0.737	1.12	0.388	0.649	lm.nb	Cell Functions, Cytokine And Chemokine Signaling, JAK-STAT Signaling	XM_844902.4:303
ATM-mRNA	-0.141	0.078	-0.294	0.0114	0.907	0.815	1.01	0.107	0.37	loglinear	Apoptosis, Cell Cycle, Cell Proliferation, DNA Damage Repair, Metabolic Stress, NF-kB Signaling	NM_001130828.1:3465
KDM5C-mRNA	-0.141	0.0949	-0.327	0.0445	0.907	0.797	1.03	0.174	0.455	lm.nb	Cell Functions, Epigenetic Regulation	XM_022415517.1:2245
CCR4-mRNA	-0.141	0.225	-0.582	0.3	0.907	0.668	1.23	0.548	0.727	lm.nb	Chemokines, Cytokine And Chemokine Signaling, Cytokines, Lymphoid Compartment, Regulation, T-Cell Functions	NM_001003020.1:865
MIF-mRNA	-0.148	0.12	-0.384	0.0878	0.902	0.766	1.06	0.253	0.531	loglinear	Cytokine And Chemokine Signaling	ENSCAFT00030041867.1:131
ILF3-mRNA	-0.148	0.13	-0.404	0.107	0.902	0.756	1.08	0.289	0.573	loglinear	Chemokines	XM_005632891.3:1837
ISG20-mRNA	-0.151	0.171	-0.487	0.184	0.901	0.714	1.14	0.403	0.649	lm.nb	Cytokine And Chemokine Signaling, Interferon Signaling	XM_545847.5:603
SOCS1-mRNA	-0.154	0.121	-0.391	0.0835	0.899	0.762	1.06	0.239	0.524	lm.nb	Antigen Presentation, B-Cell Functions, Cell Functions, Cytokine And Chemokine Signaling, Interferon Signaling, JAK-STAT Signaling, T-Cell Functions	XM_005622079.1:822
SIGIRR-mRNA	-0.156	0.0998	-0.351	0.04	0.898	0.784	1.03	0.158	0.437	lm.nb	Cytokine And Chemokine Signaling	XM_022405107.1:554
OSM-mRNA	-0.156	0.311	-0.765	0.454	0.898	0.589	1.37	0.63	0.781	lm.nb	Cell Functions, Cytokine And Chemokine Signaling, JAK-STAT Signaling	XM_022410165.1:1533
SLC16A1-mRNA	-0.16	0.114	-0.384	0.0643	0.895	0.767	1.05	0.2	0.475	loglinear	Metabolic Stress, Transporter Functions	XM_022405026.1:4940
IL32-mRNA	-0.16	0.115	-0.386	0.0652	0.895	0.765	1.05	0.201	0.475	lm.nb	Chemokines, Cytokine And Chemokine Signaling, Interleukins	XM_005621651.2:465
CMA1-mRNA	-0.16	0.148	-0.451	0.13	0.895	0.732	1.09	0.311	0.591	lm.nb	Angiogenesis, Regulation	NM_001013424.1:550
IL12RB1-mRNA	-0.161	0.128	-0.412	0.0903	0.894	0.751	1.06	0.245	0.528	loglinear	Cytokine And Chemokine Signaling, JAK-STAT Signaling, NK Cell Functions, T-Cell Functions	XM_005632710.1:1170
CD1E-mRNA	-0.162	0.15	-0.455	0.132	0.894	0.729	1.1	0.312	0.591	loglinear	Antigen Processing	XM_005640914.2:600
GBP5-mRNA	-0.167	0.0997	-0.363	0.0279	0.89	0.778	1.02	0.132	0.391	lm.nb	Macrophage Functions, Myeloid Compartment	XM_547291.4:970
CD40LG-mRNA	-0.167	0.207	-0.573	0.24	0.891	0.672	1.18	0.445	0.683	lm.nb	Costimulatory Signaling, Cytokine And Chemokine Signaling, Immune Cell Adhesion And Migration, Lymphoid Compartment, NF-kB Signaling, Regulation	NM_001002981.1:954
IL7-mRNA	-0.168	0.285	-0.727	0.391	0.89	0.604	1.31	0.572	0.745	lm.nb	Cytokine And Chemokine Signaling, Interleukins, JAK-STAT Signaling	NM_001048138.1:93
ITK-mRNA	-0.169	0.129	-0.423	0.0845	0.889	0.746	1.06	0.227	0.509	lm.nb	Cytokine And Chemokine Signaling, Immune Cell Adhesion And Migration	XM_546277.2:400
CX3CR1-mRNA	-0.171	0.126	-0.417	0.0758	0.888	0.749	1.05	0.212	0.491	lm.nb	Angiogenesis, Chemokines, Cytokine And Chemokine Signaling, Microglial Functions	NM_001284491.1:995
IRF8-mRNA	-0.171	0.129	-0.424	0.0817	0.888	0.745	1.06	0.221	0.5	lm.nb	Antigen Presentation, Chemokines, Cytokine And Chemokine Signaling, Interferon Signaling, Regulation	XM_546793.4:2429
ICAM2-mRNA	-0.172	0.0915	-0.351	0.00754	0.888	0.784	1.01	0.0973	0.353	lm.nb	Adhesion, Immune Cell Adhesion And Migration, Matrix Remodeling And Metastasis, Regulation	XM_005624303.1:399
BRCA1-mRNA	-0.174	0.177	-0.521	0.173	0.886	0.697	1.13	0.354	0.623	loglinear	Cell Cycle, DNA Damage Repair	NM_001013416.1:1779
KLRA1-mRNA	-0.175	0.0975	-0.366	0.0164	0.886	0.776	1.01	0.111	0.375	lm.nb	Cytotoxicity, NK Cell Functions	NM_001002986.1:255
CD6-mRNA	-0.175	0.192	-0.551	0.2	0.886	0.682	1.15	0.387	0.649	lm.nb	Cell Functions, Immune Cell Adhesion And Migration, Lymphoid Compartment	XM_014121151.1:1759
CDH1-mRNA	-0.177	0.186	-0.542	0.187	0.884	0.687	1.14	0.368	0.632	lm.nb	Apoptosis, Immune Cell Adhesion And Migration, Matrix Remodeling And Metastasis, Regulation	NM_001287125.1:1698
PRDM1-mRNA	-0.177	0.232	-0.633	0.278	0.884	0.645	1.21	0.467	0.686	loglinear	Cell Functions, Epigenetic Regulation	XM_539068.2:1000
GZMA-mRNA	-0.179	0.261	-0.69	0.332	0.883	0.62	1.26	0.511	0.703	lm.nb	Cell Functions, Lymphoid Compartment	XM_544335.2:140
STAT4-mRNA	-0.18	0.122	-0.419	0.0579	0.882	0.748	1.04	0.176	0.455	loglinear	Chemokines, Costimulatory Signaling, Cytokine And Chemokine Signaling, JAK-STAT Signaling, Regulation, T-Cell Functions	XM_005640471.1:1410
PRF1-mRNA	-0.184	0.152	-0.482	0.114	0.881	0.716	1.08	0.262	0.542	lm.nb	Apoptosis, Lymphoid Compartment, Pathogen Defense	XM_005618879.1:1396
REL-mRNA	-0.185	0.106	-0.392	0.0216	0.879	0.762	1.02	0.117	0.379	loglinear	NF-kB Signaling, Regulation	XM_005626131.1:655
IRF4-mRNA	-0.185	0.132	-0.444	0.0742	0.88	0.735	1.05	0.2	0.475	lm.nb	B-Cell Functions, Cytokine And Chemokine Signaling, Cytotoxicity, Interferon Signaling, Lymphoid Compartment, Regulation, T-Cell Functions	XM_005640152.1:1633
ABCB1-mRNA	-0.185	0.188	-0.554	0.184	0.88	0.681	1.14	0.355	0.623	lm.nb		NM_001003215.1:1425
IRF1-mRNA	-0.187	0.0942	-0.371	-0.00201	0.879	0.773	0.999	0.0829	0.326	loglinear	Chemokines, Cytokine And Chemokine Signaling, Cytotoxicity, Interferon Signaling, NK Cell Functions, Regulation, T-Cell Functions	XM_003639368.4:712
LCK-mRNA	-0.187	0.135	-0.452	0.0775	0.878	0.731	1.06	0.203	0.475	lm.nb	Costimulatory Signaling, Cytokine And Chemokine Signaling, Lymphoid Compartment, NF-kB Signaling, Regulation, T-Cell Functions	XM_005617639.1:1116
FLT3LG-mRNA	-0.188	0.0991	-0.383	0.00582	0.878	0.767	1	0.0938	0.344	lm.nb	Cytokine And Chemokine Signaling, Cytokines	NM_001003350.1:275
MTOR-mRNA	-0.189	0.0877	-0.361	-0.0168	0.877	0.779	0.988	0.0636	0.278	loglinear	Metabolic Stress, PI3K-Akt, Regulation	XM_535407.2:7525
IL18RAP-mRNA	-0.203	0.121	-0.44	0.0334	0.869	0.737	1.02	0.131	0.391	lm.nb	Cytokine And Chemokine Signaling, Hypoxia, NK Cell Functions, T-Cell Functions	XM_538448.2:1835
RAD51-mRNA	-0.203	0.185	-0.566	0.16	0.869	0.676	1.12	0.305	0.591	lm.nb	Cell Cycle, DNA Damage Repair	NM_001003043.1:495
CCR7-mRNA	-0.204	0.224	-0.642	0.235	0.868	0.641	1.18	0.389	0.649	lm.nb	Chemokines, Cytokine And Chemokine Signaling, Hypoxia, Regulation	XM_548131.2:335
BRCA2-mRNA	-0.206	0.143	-0.488	0.075	0.867	0.713	1.05	0.189	0.467	lm.nb	Cell Cycle, DNA Damage Repair	NM_001006653.4:7960
CLEC7A-mRNA	-0.206	0.227	-0.651	0.239	0.867	0.637	1.18	0.391	0.649	lm.nb	Immune Cell Adhesion And Migration, Myeloid Compartment	XM_022411028.1:630
CD53-mRNA	-0.219	0.0777	-0.371	-0.0666	0.859	0.773	0.955	0.0226	0.18	lm.nb		XM_003639132.2:424
ETS1-mRNA	-0.222	0.125	-0.466	0.0223	0.857	0.724	1.02	0.113	0.375	lm.nb	Angiogenesis, Hypoxia, Senescence	XM_546405.5:1440
TCF7-mRNA	-0.228	0.209	-0.637	0.181	0.854	0.643	1.13	0.307	0.591	lm.nb	Regulation, Wnt Signaling	XM_003639372.2:1860
IL2RG-mRNA	-0.229	0.107	-0.439	-0.0196	0.853	0.738	0.986	0.0644	0.278	lm.nb	Chemokines, Costimulatory Signaling, Cytokine And Chemokine Signaling, JAK-STAT Signaling, Lymphoid Compartment, PI3K-Akt	NM_001003201.1:534
CDKN2A-mRNA	-0.229	0.176	-0.575	0.116	0.853	0.671	1.08	0.229	0.51	lm.nb	Cell Cycle, Cell Proliferation	XM_003431598.2:374
TLR10-mRNA	-0.235	0.107	-0.446	-0.0247	0.849	0.734	0.983	0.0599	0.272	lm.nb	TLR	NM_001173127.1:1760
BCL6-mRNA	-0.237	0.168	-0.565	0.0919	0.849	0.676	1.07	0.196	0.475	lm.nb	Cytokine And Chemokine Signaling, Regulation	NM_001195404.1:45
ICOSLG-mRNA	-0.237	0.187	-0.604	0.13	0.848	0.658	1.09	0.241	0.524	lm.nb	Cell Functions, Costimulatory Signaling, Immune Cell Adhesion And Migration, Lymphoid Compartment, Regulation	XM_014109855.2:505
CD80-mRNA	-0.24	0.116	-0.468	-0.0124	0.847	0.723	0.991	0.0726	0.299	lm.nb	B-Cell Functions, Costimulatory Signaling, Cytokine And Chemokine Signaling, Immune Cell Adhesion And Migration, Lymphoid Compartment, Macrophage Functions, Regulation, T-Cell Functions	NM_001003147.1:705
NFATC2-mRNA	-0.24	0.12	-0.475	-0.004	0.847	0.719	0.997	0.0814	0.325	lm.nb	Costimulatory Signaling, Regulation, Wnt Signaling	XM_005635184.1:1315
CD5-mRNA	-0.24	0.157	-0.548	0.0667	0.846	0.684	1.05	0.163	0.444	lm.nb	B-Cell Functions, Lymphoid Compartment, Regulation, T-Cell Functions	XM_005631690.3:1585
PNMA1-mRNA	-0.241	0.0872	-0.412	-0.0703	0.846	0.752	0.952	0.0244	0.187	loglinear		XM_547896.6:1560
CD40-mRNA	-0.241	0.192	-0.617	0.136	0.846	0.652	1.1	0.246	0.528	lm.nb	Costimulatory Signaling, Cytokine And Chemokine Signaling, Immune Cell Adhesion And Migration, Lymphoid Compartment, NF-kB Signaling, Regulation	NM_001002982.1:655
CD7-mRNA	-0.245	0.223	-0.683	0.193	0.844	0.623	1.14	0.305	0.591	lm.nb	Lymphoid Compartment, NK Cell Functions, Regulation, T-Cell Functions	XM_844435.4:460
CD160-mRNA	-0.246	0.265	-0.765	0.272	0.843	0.589	1.21	0.379	0.645	lm.nb	Regulation	XM_005630717.1:220
CCND2-mRNA	-0.251	0.172	-0.589	0.0863	0.84	0.665	1.06	0.183	0.462	lm.nb	Cell Cycle, Cell Proliferation	XM_849493.1:328
RORA-mRNA	-0.254	0.0813	-0.414	-0.0948	0.838	0.751	0.936	0.0141	0.159	lm.nb	Angiogenesis, Cytokine And Chemokine Signaling, Regulation	XM_535503.7:385
ICOS-mRNA	-0.254	0.098	-0.446	-0.0623	0.838	0.734	0.958	0.0318	0.206	lm.nb	Cell Functions, Costimulatory Signaling, Immune Cell Adhesion And Migration, Lymphoid Compartment	NM_001002972.2:518
CD59-mRNA	-0.254	0.115	-0.48	-0.0275	0.839	0.717	0.981	0.0592	0.272	lm.nb	Complement System	XM_022405336.1:735
CD83-mRNA	-0.254	0.161	-0.57	0.062	0.839	0.674	1.04	0.154	0.436	lm.nb		XM_847554.5:440
CD27-mRNA	-0.255	0.14	-0.529	0.0183	0.838	0.693	1.01	0.105	0.368	lm.nb	B-Cell Functions, Costimulatory Signaling, Cytokine And Chemokine Signaling, Lymphoid Compartment, NF-kB Signaling, T-Cell Functions	XM_849371.1:105
GZMH-mRNA	-0.259	0.146	-0.545	0.0263	0.836	0.685	1.02	0.113	0.375	lm.nb	Cell Functions, Lymphoid Compartment	XM_014115811.2:313
IL2RA-mRNA	-0.26	0.172	-0.597	0.0777	0.835	0.661	1.06	0.17	0.451	lm.nb	Costimulatory Signaling, Cytokine And Chemokine Signaling, JAK-STAT Signaling, PI3K-Akt, Regulation	NM_001003211.2:164
PIK3C2B-mRNA	-0.261	0.126	-0.509	-0.0139	0.834	0.703	0.99	0.0723	0.299	lm.nb	PI3K-Akt, Regulation	XM_014111226.2:6200
IL18R1-mRNA	-0.262	0.095	-0.448	-0.0759	0.834	0.733	0.949	0.0247	0.187	lm.nb	Costimulatory Signaling, Cytokine And Chemokine Signaling, Lymphoid Compartment, NK Cell Functions, T-Cell Functions	XM_005625993.3:810
LOC100856270-mRNA	-0.266	0.124	-0.509	-0.0224	0.832	0.703	0.985	0.0647	0.278	lm.nb	Regulation	XM_003640212.3:164
LOC490356-mRNA	-0.266	0.338	-0.928	0.397	0.832	0.526	1.32	0.454	0.686	lm.nb	Chemokines, Cytokine And Chemokine Signaling	XM_022421696.1:264
CD2-mRNA	-0.275	0.092	-0.455	-0.0944	0.827	0.729	0.937	0.0174	0.16	lm.nb	Costimulatory Signaling, Immune Cell Adhesion And Migration, Lymphoid Compartment, NK Cell Functions, T-Cell Functions	XM_844126.1:505
TNF-mRNA	-0.284	0.11	-0.5	-0.069	0.821	0.707	0.953	0.0322	0.206	lm.nb	Antigen Presentation, Apoptosis, Cytokine And Chemokine Signaling, Hypoxia, Interleukins, MAPK, Metabolic Stress, NF-kB Signaling, TGF-beta Signaling, TNF Superfamily	NM_001003244.4:185
GATA3-mRNA	-0.286	0.162	-0.604	0.0318	0.82	0.658	1.02	0.116	0.379	lm.nb	Cell Functions, Cytokine And Chemokine Signaling	XM_844060.1:1148
BHLHE40-mRNA	-0.287	0.0914	-0.466	-0.108	0.82	0.724	0.928	0.0138	0.159	lm.nb	Cell Functions, Epigenetic Regulation	XM_541795.6:500
BCL2-mRNA	-0.289	0.128	-0.54	-0.0382	0.818	0.688	0.974	0.0539	0.256	lm.nb	Apoptosis, Autophagy, Cell Cycle, Cytokine And Chemokine Signaling, Hedgehog Signaling, Hypoxia, JAK-STAT Signaling, NF-kB Signaling, PI3K-Akt	NM_001002949.1:1150
TYMS-mRNA	-0.29	0.123	-0.531	-0.049	0.818	0.692	0.967	0.0461	0.241	lm.nb	Cell Functions, DNA Damage Repair	NM_001252174.1:458
CD247-mRNA	-0.298	0.161	-0.614	0.018	0.813	0.653	1.01	0.102	0.364	lm.nb	Costimulatory Signaling, Regulation	XM_005622970.1:383
PARP1-mRNA	-0.303	0.101	-0.501	-0.105	0.811	0.707	0.93	0.0171	0.16	lm.nb	Cell Cycle, DNA Damage Repair	XM_022421711.1:2900
CASP3-mRNA	-0.305	0.116	-0.532	-0.0778	0.81	0.692	0.948	0.0301	0.197	lm.nb	Apoptosis, Cell Cycle, Cytokine And Chemokine Signaling, Hypoxia, MAPK, Matrix Remodeling And Metastasis, Regulation	NM_001003042.1:815
LOC606890-mRNA	-0.306	0.251	-0.798	0.186	0.809	0.575	1.14	0.257	0.535	loglinear	Interferon Signaling, Regulation	XM_843371.4:520
IFNAR2-mRNA	-0.312	0.103	-0.514	-0.11	0.805	0.7	0.926	0.0162	0.16	loglinear	Chemokines, Cytokine And Chemokine Signaling, Interferon Signaling, JAK-STAT Signaling	XM_014109800.2:1887
IL7R-mRNA	-0.324	0.156	-0.629	-0.0186	0.799	0.647	0.987	0.0712	0.299	lm.nb	Cytokine And Chemokine Signaling, Cytokines, JAK-STAT Signaling, PI3K-Akt	XM_850315.1:385
CARD11-mRNA	-0.327	0.17	-0.661	0.0071	0.797	0.633	1	0.0914	0.342	lm.nb	NF-kB Signaling, Regulation	XM_005621150.3:2920
TRGC3-mRNA	-0.327	0.212	-0.744	0.0893	0.797	0.597	1.06	0.162	0.443	lm.nb	Costimulatory Signaling, T-Cell Functions	Canis_TRGC3.1:262
TRGC2-mRNA	-0.328	0.163	-0.648	-0.00879	0.796	0.638	0.994	0.0788	0.32	lm.nb	Costimulatory Signaling, T-Cell Functions	Canis_TRGC2.1:378
CD3E-mRNA	-0.33	0.105	-0.536	-0.125	0.795	0.69	0.917	0.0137	0.159	lm.nb	B-Cell Functions, Cell Functions, Costimulatory Signaling, Lymphoid Compartment, T-Cell Functions	NM_001003379.1:445
SLAMF6-mRNA	-0.331	0.118	-0.562	-0.1	0.795	0.677	0.933	0.0229	0.18	lm.nb		XM_005640886.2:1515
ZEB1-mRNA	-0.332	0.112	-0.551	-0.113	0.794	0.682	0.925	0.0178	0.16	lm.nb	Macrophage Functions, Myeloid Compartment	XM_003638879.4:1935
ICAM3-mRNA	-0.332	0.209	-0.742	0.0775	0.794	0.598	1.06	0.151	0.43	lm.nb	Adhesion, Immune Cell Adhesion And Migration, Matrix Remodeling And Metastasis, Regulation	XM_003432853.4:705
TRAT1-mRNA	-0.335	0.127	-0.583	-0.086	0.793	0.667	0.942	0.0298	0.197	lm.nb	Costimulatory Signaling, T-Cell Functions	XM_535733.5:331
TRBC-mRNA	-0.336	0.104	-0.539	-0.133	0.792	0.688	0.912	0.0119	0.155	lm.nb	Costimulatory Signaling, T-Cell Functions	Canis_TRBC.1:255
KLRK1-mRNA	-0.338	0.14	-0.612	-0.0632	0.791	0.654	0.957	0.0424	0.237	lm.nb	Cytotoxicity, Lymphoid Compartment, NK Cell Functions, Regulation	XM_005637160.1:324
TNFSF14-mRNA	-0.339	0.102	-0.538	-0.14	0.79	0.689	0.907	0.0102	0.154	lm.nb	Cytokine And Chemokine Signaling, Cytokines, NF-kB Signaling, Regulation, T-Cell Functions, TNF Superfamily	XM_849235.1:4
XCR1-mRNA	-0.341	0.303	-0.934	0.253	0.79	0.523	1.19	0.293	0.578	lm.nb	Chemokines, Cytokine And Chemokine Signaling	XM_005632632.3:195
TLR3-mRNA	-0.35	0.468	-1.27	0.568	0.785	0.415	1.48	0.477	0.688	lm.nb	Apoptosis, Microglial Functions, TLR	XM_005629968.3:1580
BMI1-mRNA	-0.353	0.102	-0.552	-0.154	0.783	0.682	0.899	0.00841	0.143	loglinear		NM_001287063.1:1156
SH2D1A-mRNA	-0.357	0.136	-0.623	-0.0915	0.781	0.649	0.939	0.03	0.197	lm.nb		XM_847029.5:1284
IL1RL1-mRNA	-0.357	0.194	-0.737	0.0233	0.781	0.6	1.02	0.103	0.366	loglinear	Cytokine And Chemokine Signaling	XM_005625995.3:788
SIGLEC1-mRNA	-0.358	0.463	-1.27	0.549	0.78	0.416	1.46	0.461	0.686	lm.nb	Immune Cell Adhesion And Migration, Transporter Functions	XM_542917.6:6085
CD96-mRNA	-0.359	0.129	-0.611	-0.107	0.78	0.655	0.928	0.0234	0.182	lm.nb	Lymphoid Compartment, Regulation	XM_545094.2:750
TRAC-mRNA	-0.361	0.101	-0.56	-0.163	0.779	0.679	0.893	0.00731	0.136	lm.nb	Costimulatory Signaling, T-Cell Functions	Canis_TRAC.1:6
GZMB-mRNA	-0.361	0.258	-0.866	0.144	0.778	0.549	1.1	0.198	0.475	lm.nb	Apoptosis, Cell Functions, Lymphoid Compartment, Notch Signaling	XM_547752.2:495
ITGAE-mRNA	-0.378	0.173	-0.717	-0.0389	0.769	0.608	0.973	0.0604	0.272	loglinear	Adhesion, Immune Cell Adhesion And Migration, Matrix Remodeling And Metastasis	XM_005624962.1:2375
BST2-mRNA	-0.38	0.159	-0.692	-0.069	0.768	0.619	0.953	0.0436	0.239	lm.nb	Cytokine And Chemokine Signaling, Interferon Signaling	XM_860510.5:291
IL12RB2-mRNA	-0.382	0.169	-0.712	-0.0512	0.768	0.61	0.965	0.0534	0.256	lm.nb	Cytokine And Chemokine Signaling, Cytokines, Cytotoxicity, JAK-STAT Signaling, Lymphoid Compartment, NK Cell Functions, T-Cell Functions	NM_001025399.1:1880
TBX21-mRNA	-0.391	0.129	-0.644	-0.138	0.763	0.64	0.909	0.0163	0.16	lm.nb	Lymphoid Compartment, Regulation, T-Cell Functions	XM_548164.2:903
CTSW-mRNA	-0.392	0.131	-0.649	-0.134	0.762	0.638	0.911	0.0176	0.16	lm.nb	Antigen Presentation, Apoptosis, Transporter Functions	XM_540846.5:114
IFGGC1-mRNA	-0.398	0.132	-0.658	-0.139	0.759	0.634	0.908	0.0168	0.16	lm.nb	Macrophage Functions, Myeloid Compartment	NM_001313803.1:1300
FCER1A-mRNA	-0.4	0.232	-0.856	0.0554	0.758	0.553	1.04	0.123	0.382	lm.nb		NM_001110766.2:619
FLT3-mRNA	-0.401	0.169	-0.732	-0.0693	0.757	0.602	0.953	0.0453	0.239	lm.nb	Cytokine And Chemokine Signaling	NM_001020811.1:1473
CD3G-mRNA	-0.402	0.0937	-0.586	-0.219	0.757	0.666	0.859	0.00264	0.0743	lm.nb	Costimulatory Signaling, Lymphoid Compartment, Regulation, T-Cell Functions	XM_005619711.3:222
TXK-mRNA	-0.405	0.129	-0.659	-0.152	0.755	0.634	0.9	0.0139	0.159	lm.nb	Immune Cell Adhesion And Migration	XM_022426965.1:2055
NCR1-mRNA	-0.405	0.329	-1.05	0.239	0.755	0.483	1.18	0.253	0.531	lm.nb	Cell Functions, NK Cell Functions	XM_849055.1:735
CXCR3-mRNA	-0.406	0.11	-0.621	-0.19	0.755	0.65	0.876	0.0061	0.12	lm.nb	Angiogenesis, Chemokines, Cytokine And Chemokine Signaling, Lymphoid Compartment, NK Cell Functions, T-Cell Functions	NM_001011887.1:913
KIT-mRNA	-0.409	0.249	-0.897	0.0786	0.753	0.537	1.06	0.139	0.404	lm.nb	Cell Functions, Cytokine And Chemokine Signaling, MAPK, Metabolic Stress, PI3K-Akt	NM_001003181.1:2110
CD3D-mRNA	-0.41	0.0925	-0.592	-0.229	0.753	0.664	0.853	0.00219	0.0701	lm.nb	Costimulatory Signaling, Lymphoid Compartment, Regulation	XM_536556.2:435
CHEK2-mRNA	-0.413	0.141	-0.689	-0.137	0.751	0.62	0.909	0.0188	0.165	loglinear	Cell Cycle, DNA Damage Repair	XM_022410496.1:1205
NKG7-mRNA	-0.422	0.193	-0.8	-0.0436	0.747	0.574	0.97	0.0603	0.272	lm.nb	Cytotoxicity, NK Cell Functions	XM_005616240.2:165
IL17RB-mRNA	-0.424	0.113	-0.646	-0.202	0.745	0.639	0.869	0.00564	0.12	loglinear	Chemokines, Cytokine And Chemokine Signaling	XM_022406601.1:385
CXCR6-mRNA	-0.43	0.158	-0.74	-0.121	0.742	0.599	0.92	0.0261	0.189	lm.nb	Chemokines, Cytokine And Chemokine Signaling	XM_846798.4:806
FCER2-mRNA	-0.439	0.177	-0.786	-0.0916	0.738	0.58	0.938	0.0383	0.225	lm.nb	Cytokine And Chemokine Signaling	XM_022407108.1:662
TRAF2-mRNA	-0.44	0.138	-0.71	-0.169	0.737	0.611	0.889	0.0128	0.157	loglinear	Apoptosis, Cytokine And Chemokine Signaling, Hypoxia, NF-kB Signaling	XM_005625072.2:3030
KLRG1-mRNA	-0.446	0.258	-0.952	0.0598	0.734	0.517	1.04	0.122	0.382	lm.nb	NK Cell Functions, Regulation	XM_849133.1:370
IL2RB-mRNA	-0.448	0.135	-0.712	-0.184	0.733	0.61	0.88	0.0104	0.154	lm.nb	Costimulatory Signaling, Cytokine And Chemokine Signaling, Cytokines, JAK-STAT Signaling, PI3K-Akt	XM_847855.1:880
TLR9-mRNA	-0.45	0.105	-0.656	-0.243	0.732	0.635	0.845	0.00271	0.0743	loglinear	TLR	NM_001002998.1:335
LAP3-mRNA	-0.451	0.151	-0.747	-0.156	0.731	0.596	0.898	0.0173	0.16	lm.nb	Macrophage Functions, Myeloid Compartment	XM_005618543.2:1292
MKI67-mRNA	-0.452	0.199	-0.842	-0.0614	0.731	0.558	0.958	0.053	0.256	lm.nb	Cell Cycle, Cell Proliferation	XM_014108788.1:2292
CCR6-mRNA	-0.453	0.167	-0.78	-0.127	0.73	0.582	0.916	0.0262	0.189	lm.nb	Cytokine And Chemokine Signaling	XM_846017.4:659
CD8B-mRNA	-0.474	0.172	-0.812	-0.136	0.72	0.57	0.91	0.0251	0.187	lm.nb	Antigen Presentation, Immune Cell Adhesion And Migration, Lymphoid Compartment, Regulation, T-Cell Functions	XM_859954.4:320
LTB-mRNA	-0.477	0.169	-0.808	-0.146	0.718	0.571	0.904	0.0222	0.18	lm.nb	Cytokine And Chemokine Signaling, Cytokines, NF-kB Signaling, TNF Superfamily	NM_001033510.1:61
FASLG-mRNA	-0.479	0.168	-0.809	-0.149	0.717	0.571	0.902	0.0216	0.18	lm.nb	B-Cell Functions, Regulation, T-Cell Functions, TNF Superfamily, Transporter Functions	XM_848916.1:495
GZMK-mRNA	-0.489	0.219	-0.919	-0.0596	0.712	0.529	0.96	0.0562	0.263	lm.nb	Cell Functions, Lymphoid Compartment	XM_546318.2:195
PTGER2-mRNA	-0.49	0.315	-1.11	0.127	0.712	0.464	1.09	0.158	0.437	loglinear	Myeloid Compartment, Pathogen Defense	NM_001003170.1:819
MRC1-mRNA	-0.493	0.182	-0.849	-0.137	0.71	0.555	0.909	0.0265	0.189	lm.nb	Antigen Presentation, Myeloid Compartment	XM_005617091.3:2974
SLAMF7-mRNA	-0.5	0.19	-0.873	-0.128	0.707	0.546	0.915	0.03	0.197	lm.nb	Lymphoid Compartment	XM_847365.1:210
CCL5-mRNA	-0.502	0.361	-1.21	0.206	0.706	0.432	1.15	0.202	0.475	lm.nb	Angiogenesis, Chemokines, Cytokine And Chemokine Signaling, Cytokines, Hypoxia, Myeloid Compartment	NM_001003010.2:170
SMAD3-mRNA	-0.505	0.155	-0.809	-0.201	0.704	0.571	0.87	0.0115	0.155	lm.nb	Cell Proliferation, Cytokine And Chemokine Signaling, Regulation, TGF-beta Signaling, Wnt Signaling	NM_001170829.2:872
KLRB1-mRNA	-0.511	0.221	-0.944	-0.0785	0.702	0.52	0.947	0.0493	0.25	lm.nb	Chemokines, Cytotoxicity, Lymphoid Compartment, NK Cell Functions	XM_005637170.1:325
ICAM1-mRNA	-0.518	0.181	-0.872	-0.164	0.698	0.547	0.893	0.0209	0.18	lm.nb	Adhesion, Cytokine And Chemokine Signaling, Immune Cell Adhesion And Migration, Interferon Signaling, Matrix Remodeling And Metastasis, NF-kB Signaling, Regulation	NM_001003291.1:1408
CXCR5-mRNA	-0.533	0.173	-0.872	-0.194	0.691	0.547	0.874	0.0151	0.16	lm.nb	B-Cell Functions, Chemokines, Cytokine And Chemokine Signaling, T-Cell Functions	XM_546496.3:1426
DDR1-mRNA	-0.533	0.3	-1.12	0.0548	0.691	0.46	1.04	0.113	0.375	lm.nb	Adhesion, Matrix Remodeling And Metastasis	XM_022425821.1:1795
LOC475935-mRNA	-0.537	0.143	-0.817	-0.258	0.689	0.568	0.837	0.00551	0.12	loglinear	Cytokine And Chemokine Signaling, Cytotoxicity, Interferon Signaling, Lymphoid Compartment, Regulation	XM_533144.6:415
SLAMF1-mRNA	-0.547	0.181	-0.902	-0.191	0.685	0.535	0.876	0.0167	0.16	lm.nb		NM_001003084.1:360
CD8A-mRNA	-0.56	0.173	-0.9	-0.22	0.678	0.536	0.858	0.012	0.155	lm.nb	Antigen Presentation, Antigen Processing, Immune Cell Adhesion And Migration, Lymphoid Compartment, Pathogen Defense, T-Cell Functions	XM_850452.1:530
TICAM1-mRNA	-0.57	0.222	-1.01	-0.134	0.674	0.498	0.911	0.0335	0.209	loglinear	Apoptosis, Macrophage Functions, NF-kB Signaling	XM_005633023.3:1654
KLRD1-mRNA	-0.57	0.241	-1.04	-0.0986	0.674	0.486	0.934	0.0453	0.239	lm.nb	Antigen Presentation, Cytotoxicity, Lymphoid Compartment, NK Cell Functions, Regulation	NM_001048035.1:169
EOMES-mRNA	-0.574	0.165	-0.898	-0.25	0.672	0.537	0.841	0.00843	0.143	lm.nb	Lymphoid Compartment, T-Cell Functions	XM_845645.3:2095
TLR7-mRNA	-0.592	0.184	-0.952	-0.232	0.663	0.517	0.851	0.0121	0.155	lm.nb	Microglial Functions, TLR	XM_005641003.3:1471
CCR9-mRNA	-0.63	0.155	-0.935	-0.326	0.646	0.523	0.797	0.00361	0.0904	lm.nb	Cytokine And Chemokine Signaling	NM_001284476.1:660
CD79A-mRNA	-0.661	0.112	-0.879	-0.442	0.633	0.544	0.736	0.000354	0.0255	lm.nb	Lymphoid Compartment	NM_001313834.1:620
BLNK-mRNA	-0.744	0.153	-1.04	-0.444	0.597	0.485	0.735	0.00126	0.0454	lm.nb	Cytokine And Chemokine Signaling, NF-kB Signaling	XM_005637573.3:1103
ERBB3-mRNA	-0.745	0.193	-1.12	-0.366	0.597	0.459	0.776	0.00485	0.116	lm.nb	MAPK, Regulation	XM_538226.6:2289
CCL4-mRNA	-0.754	0.267	-1.28	-0.23	0.593	0.412	0.853	0.0225	0.18	lm.nb	Antigen Presentation, Chemokines, Cytokine And Chemokine Signaling, Myeloid Compartment, NF-kB Signaling, Regulation	NM_001005250.1:15
LOC484343-mRNA	-0.769	0.176	-1.11	-0.424	0.587	0.462	0.745	0.00237	0.072	lm.nb	Adhesion, Immune Cell Adhesion And Migration, Pathogen Defense	XM_022423013.1:535
CD70-mRNA	-0.776	0.286	-1.34	-0.215	0.584	0.396	0.861	0.0266	0.189	lm.nb	B-Cell Functions, Cell Functions, Costimulatory Signaling, Cytokine And Chemokine Signaling, Cytokines, Lymphoid Compartment, NF-kB Signaling, T-Cell Functions, TNF Superfamily	XM_542136.4:258
CXCL10-mRNA	-0.821	0.358	-1.52	-0.119	0.566	0.348	0.921	0.0511	0.255	lm.nb	Angiogenesis, Chemokines, Cytokine And Chemokine Signaling, Cytokines, Lymphoid Compartment, Pathogen Defense, Regulation, T-Cell Functions	NM_001010949.1:153
IGHG-mRNA	-0.856	0.252	-1.35	-0.361	0.553	0.392	0.778	0.00946	0.149	lm.nb	B-Cell Functions, Lymphoid Compartment	IGHG1_01.1:146
TNFRSF13C-mRNA	-0.859	0.156	-1.16	-0.553	0.551	0.446	0.682	0.000567	0.0327	lm.nb	Cytokine And Chemokine Signaling, NF-kB Signaling, Regulation, TNF Superfamily	XM_843968.4:2412
CR2-mRNA	-1.05	0.197	-1.43	-0.661	0.484	0.371	0.633	0.000712	0.0342	lm.nb	B-Cell Functions, Complement System	XM_005622319.1:2435
DLA-DOB-mRNA	-1.06	0.126	-1.31	-0.813	0.48	0.405	0.569	3.02e-05	0.0109	lm.nb	Antigen Presentation, Antigen Processing, Cytokines, Immune Cell Adhesion And Migration, Lymphoid Compartment	NM_001048127.1:747
BLK-mRNA	-1.06	0.178	-1.41	-0.708	0.48	0.377	0.612	0.000347	0.0255	lm.nb	B-Cell Functions, Lymphoid Compartment	XM_543206.4:1224
CD22-mRNA	-1.11	0.177	-1.46	-0.762	0.464	0.364	0.59	0.000244	0.0234	lm.nb	Immune Cell Adhesion And Migration	XM_862798.3:1905
PAX5-mRNA	-1.19	0.315	-1.8	-0.57	0.439	0.286	0.674	0.00546	0.12	lm.nb		XM_849748.1:751
TNFRSF17-mRNA	-1.2	0.234	-1.66	-0.738	0.436	0.317	0.6	0.000917	0.0406	lm.nb	Cell Functions, Cytokine And Chemokine Signaling, NF-kB Signaling, TNF Superfamily	XM_005621530.2:604
POU2AF1-mRNA	-1.23	0.218	-1.66	-0.801	0.427	0.317	0.574	0.000492	0.0315	lm.nb		XM_005619799.1:756
CD79B-mRNA	-1.25	0.231	-1.71	-0.801	0.419	0.306	0.574	0.000624	0.0327	lm.nb	B-Cell Functions, Lymphoid Compartment	XM_005624254.3:194
BTLA-mRNA	-1.26	0.162	-1.57	-0.937	0.419	0.336	0.522	5.55e-05	0.0109	lm.nb	Cell Functions, Costimulatory Signaling	XM_545097.2:675
LOC477699-mRNA	-1.26	0.902	-3.03	0.51	0.418	0.123	1.42	0.201	0.475	loglinear	Chemokines, Matrix Remodeling And Metastasis	XM_534893.6:2185
MS4A1-mRNA	-1.31	0.207	-1.72	-0.906	0.403	0.304	0.534	0.000225	0.0234	lm.nb	B-Cell Functions, Lymphoid Compartment	NM_001048028.1:128
TNFRSF13B-mRNA	-1.33	0.272	-1.86	-0.798	0.397	0.275	0.575	0.0012	0.0454	lm.nb	Chemokines, Cytokine And Chemokine Signaling, TNF Superfamily	XM_005620179.3:460
IGHM-mRNA	-1.35	0.278	-1.89	-0.806	0.392	0.269	0.572	0.00125	0.0454	lm.nb	B-Cell Functions, Lymphoid Compartment	IGHM_01.1:111
