# Supplementary material for: Evaluating the impact of doxorubicin preconditioning on the efficacy of inhaled recombinant human IL-15 immunotherapy in dogs with pulmonary metastasis
Source: Vet Oncol. 2025 Oct 1;2(1):23. doi: 10.1186/s44356-025-00040-5 (PMC12484353; doi:10.1186/s44356-025-00040-5)
Supplement: Supplementary file 3 — Supplementary Material 3. [file 44356_2025_40_MOESM3_ESM.xlsx]

## Sheet: Supplemental Table 5
Supplementary Table 5. Probe Annotation for Cell Type Score Analysis
# UpdateEmbeddedAnnotations=true
ProbeID	Codeset.Name	Probe.Label	Analyte.Type	Is.Control	Control.Type	Related.Probes	Probe.Annotation	KEGG.Pathways	Cell.Type	Official.Gene.Name	Fusion.Probe.Type	Fusion.Base	SNV.Probe.Type	SNV.LocID	SNV.annot
NM_001002950.1:1175	NS_CanineIO_v1.0	TLR4	mRNA	0			PI3K-Akt;NF-kB Signaling;Myeloid Compartment;Hypoxia;Apoptosis;Antigen Presentation;TLR;Microglial Functions	hsa04064;hsa04066;hsa04145;hsa04151;hsa04620;hsa05130;hsa05132;hsa05133;hsa05134;hsa05140;hsa05142;hsa05144;hsa05145;hsa05146;hsa05152;hsa05161;hsa05162;hsa05164;hsa05205;hsa05321;hsa05323		TLR4
NM_001003174.1:430	NS_CanineIO_v1.0	IFNG	mRNA	0			TGF-beta Signaling;Lymphoid Compartment;JAK-STAT Signaling;Interferon Signaling;Hypoxia;Cytotoxicity;Cytokine And Chemokine Signaling;Antigen Presentation;T-Cell Functions;NK Cell Functions;Macrophage Functions;Leukocyte Functions;Interleukins;Cytokines	hsa03050;hsa04060;hsa04066;hsa04140;hsa04350;hsa04380;hsa04612;hsa04630;hsa04650;hsa04660;hsa04940;hsa05132;hsa05140;hsa05142;hsa05143;hsa05144;hsa05145;hsa05146;hsa05152;hsa05162;hsa05164;hsa05168;hsa05169;hsa05321;hsa05322;hsa05323;hsa05330;hsa05332		IFNG
NM_001002998.1:335	NS_CanineIO_v1.0	TLR9	mRNA	0			TLR	hsa04620;hsa05142;hsa05143;hsa05144;hsa05152;hsa05162;hsa05168		TLR9
NM_001003169.1:248	NS_CanineIO_v1.0	IL18	mRNA	0			Cytokine And Chemokine Signaling;Costimulatory Signaling;Angiogenesis;T-Cell Functions;NK Cell Functions;Interleukins	hsa04060;hsa04621;hsa04623;hsa05132;hsa05134;hsa05143;hsa05144;hsa05152;hsa05164;hsa05321;hsa05323		IL18
NM_001003042.1:815	NS_CanineIO_v1.0	CASP3	mRNA	0			Matrix Remodeling And Metastasis;MAPK;Hypoxia;Cytokine And Chemokine Signaling;Apoptosis;Regulation;Cell Cycle	hsa04010;hsa04115;hsa04210;hsa04650;hsa04668;hsa04726;hsa04932;hsa04933;hsa05010;hsa05014;hsa05016;hsa05120;hsa05133;hsa05134;hsa05145;hsa05146;hsa05152;hsa05161;hsa05168;hsa05200;hsa05203;hsa05205;hsa05206;hsa05210;hsa05416		CASP3
XM_536059.2:4905	NS_CanineIO_v1.0	FN1	mRNA	0			Hypoxia;Cytokine And Chemokine Signaling;Angiogenesis;Senescence	hsa04151;hsa04510;hsa04512;hsa04810;hsa04933;hsa05100;hsa05146;hsa05200;hsa05205;hsa05222
NM_001048029.1:1005	NS_CanineIO_v1.0	CASP8	mRNA	0			Apoptosis	hsa04115;hsa04210;hsa04620;hsa04621;hsa04622;hsa04668;hsa04932;hsa05010;hsa05016;hsa05134;hsa05142;hsa05145;hsa05152;hsa05161;hsa05168;hsa05200;hsa05203;hsa05416		CASP8
XM_845916.1:310	NS_CanineIO_v1.0	COL3A1	mRNA	0			Regulation	hsa04611;hsa04933;hsa05146		COL3A1
NM_001003309.1:695	NS_CanineIO_v1.0	TGFB1	mRNA	0			TGF-beta Signaling;Matrix Remodeling And Metastasis;MAPK;Cytokine And Chemokine Signaling;Cell Proliferation;Regulation;Interleukins	hsa04010;hsa04060;hsa04068;hsa04110;hsa04144;hsa04350;hsa04380;hsa04390;hsa04672;hsa04932;hsa04933;hsa05140;hsa05142;hsa05144;hsa05145;hsa05146;hsa05152;hsa05161;hsa05166;hsa05200;hsa05205;hsa05210;hsa05211;hsa05212;hsa05220;hsa05321;hsa05323;hsa05410;hsa05414		TGFB1
XM_846672.1:440	NS_CanineIO_v1.0	TNFSF11	mRNA	0			NF-kB Signaling;Cytokine And Chemokine Signaling;Transporter Functions;TNF Superfamily	hsa04060;hsa04064;hsa04380;hsa04917;hsa05323		TNFSF11
NM_001005264.2:2110	NS_CanineIO_v1.0	TLR2	mRNA	0			PI3K-Akt;Myeloid Compartment;Antigen Presentation;TLR	hsa04145;hsa04151;hsa04620;hsa05134;hsa05140;hsa05142;hsa05144;hsa05145;hsa05146;hsa05152;hsa05161;hsa05162;hsa05168;hsa05205;hsa05321;hsa05323		TLR2
XM_545746.2:460	NS_CanineIO_v1.0	CRP	mRNA	0			Complement System;Transporter Functions
NM_001003305.1:70	NS_CanineIO_v1.0	IL2	mRNA	0			PI3K-Akt;JAK-STAT Signaling;Cytokine And Chemokine Signaling;Costimulatory Signaling;T-Cell Functions;Regulation;Cytokines	hsa04060;hsa04151;hsa04630;hsa04660;hsa04672;hsa04940;hsa05142;hsa05162;hsa05166;hsa05320;hsa05321;hsa05330;hsa05332		IL2
XM_544610.2:3285	NS_CanineIO_v1.0	THBS1	mRNA	0			TGF-beta Signaling;PI3K-Akt;Matrix Remodeling And Metastasis;Angiogenesis;Regulation;Cell Cycle;Antigen Processing	hsa04015;hsa04115;hsa04145;hsa04151;hsa04350;hsa04510;hsa04512;hsa05144;hsa05205;hsa05206;hsa05219		THBS1
NM_001003244.4:185	NS_CanineIO_v1.0	TNF	mRNA	0			TGF-beta Signaling;NF-kB Signaling;Metabolic Stress;MAPK;Hypoxia;Cytokine And Chemokine Signaling;Apoptosis;Antigen Presentation;TNF Superfamily;Interleukins	hsa04010;hsa04060;hsa04064;hsa04071;hsa04150;hsa04210;hsa04350;hsa04380;hsa04612;hsa04620;hsa04621;hsa04622;hsa04640;hsa04650;hsa04660;hsa04664;hsa04668;hsa04920;hsa04930;hsa04931;hsa04932;hsa04933;hsa04940;hsa05010;hsa05014;hsa05133;hsa05134;hsa05140;hsa05142;hsa05143;hsa05144;hsa05145;hsa05146;hsa05152;hsa05160;hsa05161;hsa05164;hsa05166;hsa05168;hsa05205;hsa05310;hsa05321;hsa05322;hsa05323;hsa…		TNF
NM_001003157.2:175	NS_CanineIO_v1.0	IL1A	mRNA	0			Myeloid Compartment;Metabolic Stress;MAPK;Cytokine And Chemokine Signaling;Angiogenesis;Interleukins;Cytokines	hsa04010;hsa04060;hsa04210;hsa04380;hsa04640;hsa04932;hsa04933;hsa04940;hsa05020;hsa05132;hsa05133;hsa05140;hsa05152;hsa05162;hsa05164;hsa05321;hsa05323;hsa05332		IL1A
NM_001037971.1:455	NS_CanineIO_v1.0	IL1B	mRNA	0			NF-kB Signaling;Myeloid Compartment;MAPK;Hypoxia;Cytokine And Chemokine Signaling;Angiogenesis;Regulation;Pathogen Defense;Interleukins;Cytokines;Chemokines	hsa04010;hsa04060;hsa04064;hsa04210;hsa04380;hsa04620;hsa04621;hsa04623;hsa04640;hsa04668;hsa04750;hsa04932;hsa04933;hsa04940;hsa05010;hsa05020;hsa05132;hsa05133;hsa05134;hsa05140;hsa05142;hsa05143;hsa05144;hsa05146;hsa05152;hsa05162;hsa05164;hsa05168;hsa05321;hsa05323;hsa05332		IL1B
XM_546546.2:1045	NS_CanineIO_v1.0	MMP1	mRNA	0			Matrix Remodeling And Metastasis;Cell Functions	hsa03320;hsa05200;hsa05219;hsa05323		MMP1
XM_533524.2:790	NS_CanineIO_v1.0	ANXA1	mRNA	0			Hypoxia;Cytokine And Chemokine Signaling;Transporter Functions
XM_844053.1:455	NS_CanineIO_v1.0	IL15	mRNA	0			JAK-STAT Signaling;Cytokine And Chemokine Signaling;Costimulatory Signaling;Regulation;Interleukins	hsa04060;hsa04630;hsa04668;hsa04672;hsa05166;hsa05168;hsa05323
NM_001002938.1:820	NS_CanineIO_v1.0	CTSS	mRNA	0			Matrix Remodeling And Metastasis;Apoptosis;Antigen Presentation	hsa04142;hsa04145;hsa04612;hsa05152		CTSS
NM_001048020.1:1235	NS_CanineIO_v1.0	CD163	mRNA	0			Transporter Functions		Macrophages	CD163
NM_001287163.1:2020	NS_CanineIO_v1.0	HIF1A	mRNA	0			Hypoxia;Regulation	hsa04066;hsa04150;hsa04919;hsa05200;hsa05205;hsa05211;hsa05230;hsa05231		HIF1A
XM_533823.2:2340	NS_CanineIO_v1.0	MST1R	mRNA	0						MST1R
XM_534355.2:1010	NS_CanineIO_v1.0	PCNA	mRNA	0			Cell Proliferation;Cell Cycle	hsa04110;hsa05161;hsa05166		PCNA
XM_849235.1:4	NS_CanineIO_v1.0	TNFSF14	mRNA	0			NF-kB Signaling;Cytokine And Chemokine Signaling;TNF Superfamily;T-Cell Functions;Regulation;Cytokines	hsa04060;hsa04064;hsa05168
NM_001003350.1:275	NS_CanineIO_v1.0	FLT3LG	mRNA	0			Cytokine And Chemokine Signaling;Cytokines	hsa04060;hsa04640;hsa05200		FLT3LG
NM_001080721.1:252	NS_CanineIO_v1.0	CD47	mRNA	0			Myeloid Compartment;Matrix Remodeling And Metastasis;Cytotoxicity;Transporter Functions;T-Cell Functions;Regulation;Macrophage Functions	hsa04512		CD47
NM_001168461.1:629	NS_CanineIO_v1.0	FOXP3	mRNA	0			T-Cell Functions;Cytokines	hsa05321	Treg	FOXP3
NM_001190744.1:426	NS_CanineIO_v1.0	TNFRSF18	mRNA	0			NF-kB Signaling;Cytokine And Chemokine Signaling;TNF Superfamily	hsa04060		TNFRSF18
XM_541424.2:133	NS_CanineIO_v1.0	LAIR1	mRNA	0			Cell Functions			LAIR1
XM_844060.1:1148	NS_CanineIO_v1.0	GATA3	mRNA	0			Cytokine And Chemokine Signaling;Cell Functions	hsa05321		GATA3
XM_844178.1:349	NS_CanineIO_v1.0	CARD9	mRNA	0				hsa04621;hsa05152		CARD9
NM_001002981.1:954	NS_CanineIO_v1.0	CD40LG	mRNA	0			NF-kB Signaling;Lymphoid Compartment;Immune Cell Adhesion And Migration;Cytokine And Chemokine Signaling;Costimulatory Signaling;Regulation	hsa04060;hsa04064;hsa04514;hsa04660;hsa04672;hsa05144;hsa05145;hsa05310;hsa05320;hsa05322;hsa05330;hsa05340;hsa05416		CD40LG
NM_001003011.1:306	NS_CanineIO_v1.0	BAX	mRNA	0			Apoptosis;Regulation;Cell Cycle	hsa04071;hsa04115;hsa04141;hsa04210;hsa04211;hsa04722;hsa04932;hsa04933;hsa05014;hsa05016;hsa05020;hsa05152;hsa05161;hsa05166;hsa05200;hsa05203;hsa05210		BAX
NM_001003161.1:247	NS_CanineIO_v1.0	S100A4	mRNA	0			Myeloid Compartment;Macrophage Functions
NM_001003201.1:534	NS_CanineIO_v1.0	IL2RG	mRNA	0			PI3K-Akt;Lymphoid Compartment;JAK-STAT Signaling;Cytokine And Chemokine Signaling;Costimulatory Signaling;Chemokines	hsa04060;hsa04144;hsa04151;hsa04630;hsa05162;hsa05166;hsa05321;hsa05340		IL2RG
NM_001003210.1:517	NS_CanineIO_v1.0	TP53	mRNA	0			Wnt Signaling;PI3K-Akt;Notch Signaling;Metabolic Stress;MAPK;Hypoxia;DNA Damage Repair;Cytokine And Chemokine Signaling;Cell Proliferation;Apoptosis;T-Cell Functions	hsa04010;hsa04071;hsa04110;hsa04115;hsa04151;hsa04210;hsa04211;hsa04310;hsa04722;hsa04919;hsa05014;hsa05016;hsa05160;hsa05161;hsa05162;hsa05166;hsa05168;hsa05169;hsa05200;hsa05202;hsa05203;hsa05205;hsa05206;hsa05210;hsa05212;hsa05213;hsa05214;hsa05215;hsa05216;hsa05218;hsa05219;hsa05220;hsa05222;hsa05223;hsa05230		TP53
NM_001003245.1:327	NS_CanineIO_v1.0	CSF2	mRNA	0			JAK-STAT Signaling;Cytokine And Chemokine Signaling;Regulation;Macrophage Functions;Cytokines	hsa04060;hsa04630;hsa04640;hsa04650;hsa04660;hsa04664;hsa04668;hsa05132;hsa05146;hsa05166;hsa05202;hsa05323		CSF2
NM_001005250.1:15	NS_CanineIO_v1.0	CCL4	mRNA	0			NF-kB Signaling;Myeloid Compartment;Cytokine And Chemokine Signaling;Antigen Presentation;Regulation;Chemokines	hsa04060;hsa04062;hsa04064;hsa04620;hsa04623;hsa05132		CCL4
NM_001005251.1:111	NS_CanineIO_v1.0	CCL3	mRNA	0			Cytokine And Chemokine Signaling;Regulation;Chemokines	hsa04060;hsa04062;hsa04620;hsa05132;hsa05142;hsa05323		CCL3
NM_001005757.1:785	NS_CanineIO_v1.0	CCND1	mRNA	0			Cell Proliferation;Cell Cycle	hsa04068;hsa04110;hsa04115;hsa04151;hsa04152;hsa04310;hsa04390;hsa04510;hsa04630;hsa04917;hsa04919;hsa04921;hsa04933;hsa05161;hsa05162;hsa05166;hsa05200;hsa05203;hsa05205;hsa05206;hsa05210;hsa05212;hsa05213;hsa05214;hsa05215;hsa05216;hsa05218;hsa05219;hsa05220;hsa05221;hsa05222;hsa05223;hsa05416		CCND1
NM_001010949.1:153	NS_CanineIO_v1.0	CXCL10	mRNA	0			Lymphoid Compartment;Cytokine And Chemokine Signaling;Angiogenesis;T-Cell Functions;Regulation;Pathogen Defense;Cytokines;Chemokines	hsa04060;hsa04062;hsa04620;hsa04622;hsa04623;hsa04668;hsa05164		CXCL10
NM_001011887.1:913	NS_CanineIO_v1.0	CXCR3	mRNA	0			Lymphoid Compartment;Cytokine And Chemokine Signaling;Angiogenesis;T-Cell Functions;NK Cell Functions;Chemokines	hsa04060;hsa04062		CXCR3
NM_001048035.1:169	NS_CanineIO_v1.0	KLRD1	mRNA	0			Lymphoid Compartment;Cytotoxicity;Antigen Presentation;Regulation;NK Cell Functions	hsa04612;hsa04650;hsa05332	Cytotoxic cells	KLRD1
NM_001048094.1:333	NS_CanineIO_v1.0	MAP2K1	mRNA	0			Cytokine And Chemokine Signaling;Autophagy;Apoptosis	hsa04010;hsa04012;hsa04014;hsa04015;hsa04022;hsa04024;hsa04062;hsa04066;hsa04068;hsa04071;hsa04072;hsa04114;hsa04151;hsa04270;hsa04320;hsa04370;hsa04380;hsa04510;hsa04540;hsa04550;hsa04620;hsa04650;hsa04660;hsa04662;hsa04664;hsa04666;hsa04668;hsa04720;hsa04722;hsa04725;hsa04726;hsa04730;hsa04810;hsa04910;hsa04912;hsa04914;hsa04915;hsa04916;hsa04917;hsa04919;hsa04921;hsa05020;hsa05034;hsa05161;hsa…		MAP2K1
NM_001128097.1:142	NS_CanineIO_v1.0	CXCL12	mRNA	0			NF-kB Signaling;Myeloid Compartment;Immune Cell Adhesion And Migration;Cytokine And Chemokine Signaling;Chemokines	hsa04060;hsa04062;hsa04064;hsa04360;hsa04670;hsa04672;hsa05200;hsa05323		CXCL12
XM_538231.2:726	NS_CanineIO_v1.0	IL23A	mRNA	0			JAK-STAT Signaling;Cytokine And Chemokine Signaling;Interleukins	hsa04060;hsa04630;hsa05133;hsa05152;hsa05321;hsa05323		IL23A
XM_541906.1:987	NS_CanineIO_v1.0	CCR2	mRNA	0			Cytokine And Chemokine Signaling;Angiogenesis;Cytokines	hsa04060;hsa04062
XM_546720.2:159	NS_CanineIO_v1.0	TNFRSF4	mRNA	0			NF-kB Signaling;Cytokine And Chemokine Signaling;TNF Superfamily	hsa04060		TNFRSF4
XM_547077.2:913	NS_CanineIO_v1.0	IL4R	mRNA	0			JAK-STAT Signaling;Cytokine And Chemokine Signaling;T-Cell Functions;Cytokines	hsa04060;hsa04151;hsa04630;hsa04640;hsa05321
XM_547128.2:148	NS_CanineIO_v1.0	CIITA	mRNA	0			Antigen Presentation;Antigen Processing	hsa04612;hsa05145;hsa05152;hsa05164;hsa05340		CIITA
XM_547304.2:684	NS_CanineIO_v1.0	BCL10	mRNA	0			NF-kB Signaling	hsa04064;hsa04660;hsa04662;hsa05152		BCL10
XM_548164.2:903	NS_CanineIO_v1.0	TBX21	mRNA	0			Lymphoid Compartment;T-Cell Functions;Regulation	hsa05321	Th1 cells	TBX21
XM_846203.1:995	NS_CanineIO_v1.0	LOC609023	mRNA	0			Cytotoxicity;NK Cell Functions
XM_847855.1:880	NS_CanineIO_v1.0	IL2RB	mRNA	0			PI3K-Akt;JAK-STAT Signaling;Cytokine And Chemokine Signaling;Costimulatory Signaling;Cytokines	hsa04060;hsa04144;hsa04151;hsa04630;hsa05162;hsa05166;hsa05202
XM_849098.1:493	NS_CanineIO_v1.0	KLRF1	mRNA	0			NK Cell Functions;Cell Functions			KLRF1
XM_849748.1:751	NS_CanineIO_v1.0	PAX5	mRNA	0				hsa05202		PAX5
XM_850012.1:547	NS_CanineIO_v1.0	IL6R	mRNA	0			PI3K-Akt;JAK-STAT Signaling;Hypoxia;Cytokine And Chemokine Signaling;Cytokines	hsa04060;hsa04066;hsa04151;hsa04630;hsa04640;hsa04932		IL6R
XM_850362.1:109	NS_CanineIO_v1.0	HCST	mRNA	0			Cytokine And Chemokine Signaling;Cytokines	hsa04650
XM_850435.1:795	NS_CanineIO_v1.0	TRAF1	mRNA	0			Cytokine And Chemokine Signaling;TNF Superfamily	hsa04064;hsa04668;hsa05168;hsa05169;hsa05200;hsa05202;hsa05203;hsa05222
XM_850452.1:530	NS_CanineIO_v1.0	CD8A	mRNA	0			Lymphoid Compartment;Immune Cell Adhesion And Migration;Antigen Presentation;T-Cell Functions;Pathogen Defense;Antigen Processing	hsa04514;hsa04612;hsa04640;hsa04660;hsa05340	CD8 T cells
XM_850467.1:374	NS_CanineIO_v1.0	IL10	mRNA	0			JAK-STAT Signaling;Cytokine And Chemokine Signaling;Interleukins	hsa04060;hsa04068;hsa04630;hsa04660;hsa04672;hsa05133;hsa05140;hsa05142;hsa05143;hsa05144;hsa05145;hsa05146;hsa05150;hsa05152;hsa05169;hsa05310;hsa05320;hsa05321;hsa05322;hsa05330
NM_001002949.1:1150	NS_CanineIO_v1.0	BCL2	mRNA	0			PI3K-Akt;NF-kB Signaling;JAK-STAT Signaling;Hypoxia;Hedgehog Signaling;Cytokine And Chemokine Signaling;Autophagy;Apoptosis;Cell Cycle	hsa04064;hsa04066;hsa04071;hsa04141;hsa04151;hsa04210;hsa04261;hsa04510;hsa04630;hsa04722;hsa04725;hsa04933;hsa05014;hsa05145;hsa05152;hsa05161;hsa05169;hsa05200;hsa05206;hsa05210;hsa05215;hsa05222		BCL2
NM_001003020.1:865	NS_CanineIO_v1.0	CCR4	mRNA	0			Lymphoid Compartment;Cytokine And Chemokine Signaling;T-Cell Functions;Regulation;Cytokines;Chemokines	hsa04060;hsa04062;hsa05203		CCR4
NM_001003084.1:360	NS_CanineIO_v1.0	SLAMF1	mRNA	0				hsa05162		SLAMF1
NM_001003087.1:320	NS_CanineIO_v1.0	CD28	mRNA	0			Lymphoid Compartment;Immune Cell Adhesion And Migration;Costimulatory Signaling	hsa04514;hsa04660;hsa04672;hsa04940;hsa05162;hsa05320;hsa05322;hsa05323;hsa05330;hsa05332;hsa05416		CD28
NM_001003106.1:1370	NS_CanineIO_v1.0	CTLA4	mRNA	0			Lymphoid Compartment;Immune Cell Adhesion And Migration;Costimulatory Signaling;T-Cell Functions;B-Cell Functions	hsa04514;hsa04660;hsa05320;hsa05323		CTLA4
NM_001003111.1:790	NS_CanineIO_v1.0	TFRC	mRNA	1	Housekeeping			hsa04066;hsa04144;hsa04145;hsa04640		TFRC
NM_001003143.1:325	NS_CanineIO_v1.0	CD38	mRNA	0			Lymphoid Compartment;Hypoxia;T-Cell Functions;Regulation;B-Cell Functions	hsa01100;hsa04020;hsa04640;hsa04921;hsa05169		CD38
NM_001003146.1:20	NS_CanineIO_v1.0	CD86	mRNA	0			Lymphoid Compartment;Immune Cell Adhesion And Migration;Cytokine And Chemokine Signaling;Costimulatory Signaling;T-Cell Functions;Regulation;Macrophage Functions;B-Cell Functions	hsa04514;hsa04620;hsa04672;hsa04940;hsa05202;hsa05320;hsa05322;hsa05323;hsa05330;hsa05332;hsa05416		CD86
NM_001003147.1:705	NS_CanineIO_v1.0	CD80	mRNA	0			Lymphoid Compartment;Immune Cell Adhesion And Migration;Cytokine And Chemokine Signaling;Costimulatory Signaling;T-Cell Functions;Regulation;Macrophage Functions;B-Cell Functions	hsa04514;hsa04620;hsa04672;hsa04940;hsa05320;hsa05322;hsa05323;hsa05330;hsa05332;hsa05416		CD80
NM_001003159.1:50	NS_CanineIO_v1.0	IL4	mRNA	0			PI3K-Akt;JAK-STAT Signaling;Cytokine And Chemokine Signaling;Costimulatory Signaling;T-Cell Functions;Regulation;Interleukins	hsa04060;hsa04151;hsa04630;hsa04640;hsa04660;hsa04664;hsa04672;hsa05140;hsa05162;hsa05310;hsa05320;hsa05321;hsa05330		IL4
NM_001003181.1:2110	NS_CanineIO_v1.0	KIT	mRNA	0			PI3K-Akt;Metabolic Stress;MAPK;Cytokine And Chemokine Signaling;Cell Functions	hsa04014;hsa04015;hsa04060;hsa04072;hsa04144;hsa04151;hsa04640;hsa04916;hsa05200;hsa05221;hsa05230		KIT
NM_001003206.1:110	NS_CanineIO_v1.0	MAPK14	mRNA	0			Immune Cell Adhesion And Migration;Cytokine And Chemokine Signaling;Angiogenesis	hsa04010;hsa04015;hsa04068;hsa04071;hsa04261;hsa04370;hsa04380;hsa04550;hsa04611;hsa04620;hsa04621;hsa04622;hsa04660;hsa04664;hsa04668;hsa04670;hsa04722;hsa04723;hsa04728;hsa04750;hsa04912;hsa04914;hsa04917;hsa04933;hsa05014;hsa05120;hsa05131;hsa05132;hsa05133;hsa05140;hsa05142;hsa05145;hsa05152;hsa05160;hsa05164;hsa05169;hsa05205		MAPK14
NM_001003215.1:1425	NS_CanineIO_v1.0	ABCB1	mRNA	0				hsa05206		ABCB1
NM_001003252.1:1350	NS_CanineIO_v1.0	CD4	mRNA	0			Immune Cell Adhesion And Migration;Cytokine And Chemokine Signaling;Costimulatory Signaling;Antigen Presentation	hsa04514;hsa04612;hsa04640;hsa04660;hsa05340		CD4
NM_001003292.1:630	NS_CanineIO_v1.0	IL12B	mRNA	0			JAK-STAT Signaling;Cytokine And Chemokine Signaling;T-Cell Functions;NK Cell Functions;Interleukins;Cytokines	hsa04060;hsa04620;hsa04622;hsa04630;hsa04940;hsa05133;hsa05134;hsa05140;hsa05142;hsa05143;hsa05145;hsa05146;hsa05152;hsa05162;hsa05164;hsa05168;hsa05205;hsa05321;hsa05330		IL12B
NM_001003379.1:445	NS_CanineIO_v1.0	CD3E	mRNA	0			Lymphoid Compartment;Costimulatory Signaling;T-Cell Functions;Cell Functions;B-Cell Functions	hsa04640;hsa04660;hsa05142;hsa05162;hsa05166;hsa05340	T-cells	CD3E
NM_001010950.1:450	NS_CanineIO_v1.0	NCAM1	mRNA	0			Matrix Remodeling And Metastasis;Interferon Signaling;Immune Cell Adhesion And Migration;Cytokine And Chemokine Signaling	hsa04514;hsa05020		NCAM1
NM_001012342.2:1060	NS_CanineIO_v1.0	CCR5	mRNA	0			Cytokine And Chemokine Signaling;Antigen Presentation;T-Cell Functions;Cytokines	hsa04060;hsa04062;hsa04144;hsa05145;hsa05203		CCR5
NM_001025399.1:1880	NS_CanineIO_v1.0	IL12RB2	mRNA	0			Lymphoid Compartment;JAK-STAT Signaling;Cytotoxicity;Cytokine And Chemokine Signaling;T-Cell Functions;NK Cell Functions;Cytokines	hsa04060;hsa04630;hsa05321		IL12RB2
NM_001031630.1:1710	NS_CanineIO_v1.0	TERT	mRNA	0			Epigenetic Regulation;Cell Cycle	hsa05166		TERT
NM_001038606.1:235	NS_CanineIO_v1.0	CCR1	mRNA	0			Cytokine And Chemokine Signaling;T-Cell Functions;Regulation;NK Cell Functions;Cytokines;Chemokines	hsa04060;hsa04062		CCR1
NM_001048026.1:575	NS_CanineIO_v1.0	CXCR4	mRNA	0			Immune Cell Adhesion And Migration;Cytokine And Chemokine Signaling;Regulation;Chemokines;Cell Functions;Cell Cycle	hsa04060;hsa04062;hsa04144;hsa04360;hsa04670;hsa04672;hsa05200		CXCR4
NM_001130828.1:3465	NS_CanineIO_v1.0	ATM	mRNA	0			NF-kB Signaling;Metabolic Stress;DNA Damage Repair;Cell Proliferation;Apoptosis;Cell Cycle	hsa04064;hsa04068;hsa04110;hsa04115;hsa04210;hsa05166;hsa05202;hsa05206		ATM
NM_001130836.1:495	NS_CanineIO_v1.0	TNFSF10	mRNA	0			Cytotoxicity;Cytokine And Chemokine Signaling;Apoptosis;TNF Superfamily;Regulation;Cytokines;Cell Cycle	hsa04060;hsa04068;hsa04210;hsa04650;hsa05162;hsa05164		TNFSF10
XM_532053.2:680	NS_CanineIO_v1.0	ARG1	mRNA	0			Myeloid Compartment;Hypoxia	hsa01100;hsa01230;hsa05146		ARG1
XM_532125.2:1895	NS_CanineIO_v1.0	CDKN1A	mRNA	0			PI3K-Akt;Myeloid Compartment;Metabolic Stress;JAK-STAT Signaling;Hypoxia;Cytokine And Chemokine Signaling;Cell Proliferation;Senescence;Regulation;Cell Cycle	hsa04012;hsa04066;hsa04068;hsa04110;hsa04115;hsa04151;hsa04630;hsa04921;hsa05160;hsa05161;hsa05166;hsa05169;hsa05200;hsa05202;hsa05203;hsa05205;hsa05206;hsa05214;hsa05215;hsa05218;hsa05219;hsa05220		CDKN1A
XM_532221.2:1325	NS_CanineIO_v1.0	NT5E	mRNA	0			Transporter Functions	hsa01100		NT5E
XM_532793.2:390	NS_CanineIO_v1.0	IDO1	mRNA	0			Lymphoid Compartment;T-Cell Functions;Cytokines	hsa01100;hsa05143		IDO1
XM_535751.2:900	NS_CanineIO_v1.0	GSK3B	mRNA	0			Wnt Signaling;PI3K-Akt;Hedgehog Signaling;Regulation	hsa04012;hsa04062;hsa04110;hsa04151;hsa04310;hsa04360;hsa04390;hsa04510;hsa04550;hsa04660;hsa04662;hsa04722;hsa04728;hsa04910;hsa04916;hsa04917;hsa04919;hsa04931;hsa04932;hsa05010;hsa05160;hsa05162;hsa05164;hsa05166;hsa05169;hsa05200;hsa05210;hsa05213;hsa05215		GSK3B
XM_536556.2:435	NS_CanineIO_v1.0	CD3D	mRNA	0			Lymphoid Compartment;Costimulatory Signaling;Regulation	hsa04640;hsa04660;hsa05142;hsa05162;hsa05166;hsa05340	T-cells	CD3D
XM_536679.2:270	NS_CanineIO_v1.0	JAK1	mRNA	0			PI3K-Akt;Lymphoid Compartment;JAK-STAT Signaling;Interferon Signaling;Cytotoxicity;Cytokine And Chemokine Signaling;Angiogenesis;Regulation;Cytokines	hsa04151;hsa04380;hsa04550;hsa04630;hsa05140;hsa05145;hsa05152;hsa05160;hsa05161;hsa05162;hsa05164;hsa05166;hsa05168;hsa05169;hsa05200;hsa05203;hsa05212
XM_536809.2:2630	NS_CanineIO_v1.0	NFATC3	mRNA	0			Wnt Signaling;Regulation	hsa04010;hsa04022;hsa04310;hsa04360;hsa04660;hsa04662;hsa04921;hsa05161;hsa05166		NFATC3
XM_538274.1:145	NS_CanineIO_v1.0	IL22	mRNA	0			JAK-STAT Signaling;Cytokine And Chemokine Signaling;Cytokines	hsa04060;hsa04630;hsa05321		IL22
XM_538448.2:1835	NS_CanineIO_v1.0	IL18RAP	mRNA	0			Hypoxia;Cytokine And Chemokine Signaling;T-Cell Functions;NK Cell Functions	hsa04060;hsa05321		IL18RAP
XM_538959.1:120	NS_CanineIO_v1.0	IL17F	mRNA	0			Cytokine And Chemokine Signaling;Angiogenesis;Interleukins	hsa05321		IL17F
XM_539068.2:1000	NS_CanineIO_v1.0	PRDM1	mRNA	0			Epigenetic Regulation;Cell Functions
XM_541045.2:2105	NS_CanineIO_v1.0	NFATC1	mRNA	0			Wnt Signaling;Regulation	hsa04010;hsa04022;hsa04024;hsa04310;hsa04380;hsa04650;hsa04660;hsa04662;hsa04921;hsa04933;hsa05161;hsa05166;hsa05321
XM_541301.2:470	NS_CanineIO_v1.0	JAK2	mRNA	0			PI3K-Akt;Lymphoid Compartment;JAK-STAT Signaling;Interferon Signaling;Hypoxia;Epigenetic Regulation;Cytotoxicity;Cytokine And Chemokine Signaling;Cell Proliferation;Regulation;Cytokines	hsa04062;hsa04151;hsa04550;hsa04630;hsa04725;hsa04917;hsa04920;hsa04933;hsa05140;hsa05145;hsa05152;hsa05162;hsa05164;hsa05168		JAK2
XM_541302.2:75	NS_CanineIO_v1.0	CD274	mRNA	0			Lymphoid Compartment;Immune Cell Adhesion And Migration;Costimulatory Signaling;T-Cell Functions;Cell Functions;B-Cell Functions	hsa04514
XM_543886.2:215	NS_CanineIO_v1.0	IL17RA	mRNA	0			Cytokine And Chemokine Signaling;Cell Functions	hsa04060
XM_544335.2:140	NS_CanineIO_v1.0	GZMA	mRNA	0			Lymphoid Compartment;Cytotoxicity;Cytotoxicity;Cell Functions	hsa04080	Cytotoxic cells	GZMA
XM_545551.2:1895	NS_CanineIO_v1.0	ITGA4	mRNA	0			PI3K-Akt;Matrix Remodeling And Metastasis;Immune Cell Adhesion And Migration;Regulation;Adhesion	hsa04151;hsa04510;hsa04512;hsa04514;hsa04640;hsa04670;hsa04672;hsa04810;hsa05140;hsa05410;hsa05412;hsa05414
XM_546277.2:400	NS_CanineIO_v1.0	ITK	mRNA	0			Immune Cell Adhesion And Migration;Cytokine And Chemokine Signaling	hsa04062;hsa04660;hsa04670		ITK
XM_547024.2:1880	NS_CanineIO_v1.0	ITGAL	mRNA	0			Matrix Remodeling And Metastasis;Immune Cell Adhesion And Migration;Regulation;Adhesion	hsa04015;hsa04514;hsa04650;hsa04670;hsa04810;hsa05144;hsa05150;hsa05166;hsa05169;hsa05323;hsa05416		ITGAL
XM_547752.2:495	NS_CanineIO_v1.0	GZMB	mRNA	0			Notch Signaling;Lymphoid Compartment;Cytotoxicity;Apoptosis;Cytotoxicity;Cell Functions	hsa04650;hsa04940;hsa05202;hsa05320;hsa05330;hsa05332	Cytotoxic cells	GZMB
XM_548090.2:355	NS_CanineIO_v1.0	STAT3	mRNA	0			Metabolic Stress;JAK-STAT Signaling;Hypoxia;Cytokine And Chemokine Signaling;Regulation;Chemokines	hsa04062;hsa04066;hsa04068;hsa04550;hsa04630;hsa04917;hsa04920;hsa04931;hsa04933;hsa05145;hsa05160;hsa05161;hsa05162;hsa05169;hsa05200;hsa05203;hsa05205;hsa05206;hsa05212;hsa05221;hsa05321
XM_548092.2:1910	NS_CanineIO_v1.0	STAT5B	mRNA	0			JAK-STAT Signaling;Cytokine And Chemokine Signaling;Regulation;Chemokines	hsa04012;hsa04062;hsa04630;hsa04917;hsa04933;hsa05161;hsa05162;hsa05166;hsa05200;hsa05203;hsa05220;hsa05221		STAT5B
XM_548131.2:335	NS_CanineIO_v1.0	CCR7	mRNA	0			Hypoxia;Cytokine And Chemokine Signaling;Regulation;Chemokines	hsa04060;hsa04062;hsa05202
XM_843260.1:15	NS_CanineIO_v1.0	STAT1	mRNA	0			Lymphoid Compartment;JAK-STAT Signaling;Interferon Signaling;Cytotoxicity;Cytokine And Chemokine Signaling;Angiogenesis;Regulation;Chemokines	hsa04062;hsa04380;hsa04620;hsa04630;hsa04917;hsa04919;hsa04933;hsa05140;hsa05145;hsa05152;hsa05160;hsa05161;hsa05162;hsa05164;hsa05168;hsa05200;hsa05212;hsa05321		STAT1
XM_845243.1:135	NS_CanineIO_v1.0	TNFRSF9	mRNA	0			Cytokine And Chemokine Signaling;TNF Superfamily	hsa04060
XM_847058.1:1680	NS_CanineIO_v1.0	IL23R	mRNA	0			JAK-STAT Signaling;Cytokine And Chemokine Signaling;Cytokines	hsa04060;hsa04630;hsa05321		IL23R
XM_847365.1:210	NS_CanineIO_v1.0	SLAMF7	mRNA	0			Lymphoid Compartment			SLAMF7
XM_848326.1:1355	NS_CanineIO_v1.0	PECAM1	mRNA	0			Matrix Remodeling And Metastasis;Immune Cell Adhesion And Migration;Transporter Functions	hsa04514;hsa04670;hsa05144
XM_848916.1:495	NS_CanineIO_v1.0	FASLG	mRNA	0			Transporter Functions;TNF Superfamily;T-Cell Functions;Regulation;B-Cell Functions	hsa04010;hsa04014;hsa04060;hsa04068;hsa04151;hsa04210;hsa04650;hsa04722;hsa04932;hsa04940;hsa05142;hsa05143;hsa05161;hsa05162;hsa05164;hsa05168;hsa05200;hsa05205;hsa05320;hsa05330;hsa05332
XM_849055.1:735	NS_CanineIO_v1.0	NCR1	mRNA	0			NK Cell Functions;Cell Functions	hsa04650	NK cells
XM_849111.1:2400	NS_CanineIO_v1.0	CD276	mRNA	0			Immune Cell Adhesion And Migration;Regulation	hsa04514		CD276
XM_849133.1:370	NS_CanineIO_v1.0	KLRG1	mRNA	0			Regulation;NK Cell Functions
XM_849670.1:105	NS_CanineIO_v1.0	BATF	mRNA	0			Cytokine And Chemokine Signaling;Cell Functions			BATF
XM_850315.1:385	NS_CanineIO_v1.0	IL7R	mRNA	0			PI3K-Akt;JAK-STAT Signaling;Cytokine And Chemokine Signaling;Cytokines	hsa04060;hsa04068;hsa04151;hsa04630;hsa04640;hsa05340		IL7R
NM_001127234.1:664	NS_CanineIO_v1.0	OAZ1	mRNA	1	Housekeeping					OAZ1
NM_001003191.1:1362	NS_CanineIO_v1.0	GUSB	mRNA	1	Housekeeping			hsa01100;hsa04142		GUSB
XM_538209.2:770	NS_CanineIO_v1.0	G6PD	mRNA	1	Housekeeping			hsa01100;hsa01200;hsa05230		G6PD
XM_545097.2:675	NS_CanineIO_v1.0	BTLA	mRNA	0			Costimulatory Signaling;Cell Functions
XM_535407.2:7525	NS_CanineIO_v1.0	MTOR	mRNA	0			PI3K-Akt;Metabolic Stress;Regulation	hsa04012;hsa04066;hsa04072;hsa04150;hsa04151;hsa04152;hsa04211;hsa04213;hsa04630;hsa04910;hsa04919;hsa04920;hsa04930;hsa04931;hsa05200;hsa05205;hsa05206;hsa05214;hsa05215;hsa05221;hsa05230;hsa05231		MTOR
NM_001003344.1:1880	NS_CanineIO_v1.0	NFKB1	mRNA	0			PI3K-Akt;NF-kB Signaling;Metabolic Stress;MAPK;Hypoxia;Cytokine And Chemokine Signaling;Costimulatory Signaling;Apoptosis	hsa04010;hsa04014;hsa04024;hsa04062;hsa04064;hsa04066;hsa04071;hsa04151;hsa04210;hsa04211;hsa04380;hsa04620;hsa04621;hsa04622;hsa04623;hsa04660;hsa04662;hsa04668;hsa04722;hsa04917;hsa04920;hsa04931;hsa04932;hsa04933;hsa05030;hsa05120;hsa05131;hsa05132;hsa05133;hsa05134;hsa05140;hsa05142;hsa05145;hsa05146;hsa05152;hsa05160;hsa05161;hsa05162;hsa05164;hsa05166;hsa05168;hsa05169;hsa05200;hsa05202;hsa…		NFKB1
XM_549666.2:879	NS_CanineIO_v1.0	TNFRSF14	mRNA	0			NF-kB Signaling;Cytokine And Chemokine Signaling;Costimulatory Signaling;TNF Superfamily;T-Cell Functions;Regulation;B-Cell Functions	hsa04060;hsa05168
NM_001194977.1:1176	NS_CanineIO_v1.0	MUC1	mRNA	0			Cytokine And Chemokine Signaling			MUC1
NM_001146269.1:94	NS_CanineIO_v1.0	CDKN2B	mRNA	0			Cell Proliferation;Cell Cycle	hsa04068;hsa04110;hsa04350;hsa05166;hsa05200;hsa05203;hsa05222		CDKN2B
XM_849493.1:328	NS_CanineIO_v1.0	CCND2	mRNA	0			Cell Proliferation;Cell Cycle	hsa04068;hsa04110;hsa04115;hsa04151;hsa04310;hsa04390;hsa04510;hsa04630;hsa04917;hsa05162;hsa05166;hsa05202;hsa05203;hsa05206		CCND2
NM_001003192.1:721	NS_CanineIO_v1.0	PTEN	mRNA	0			PI3K-Akt;Regulation	hsa00562;hsa04068;hsa04070;hsa04071;hsa04115;hsa04150;hsa04151;hsa04510;hsa04530;hsa04931;hsa05161;hsa05200;hsa05206;hsa05213;hsa05214;hsa05215;hsa05218;hsa05222;hsa05230		PTEN
NM_001003217.1:2182	NS_CanineIO_v1.0	ERBB2	mRNA	0			MAPK;Regulation	hsa04012;hsa04020;hsa04066;hsa04510;hsa04520;hsa05200;hsa05205;hsa05206;hsa05212;hsa05213;hsa05215;hsa05219;hsa05223;hsa05230		ERBB2
NM_001048024.1:690	NS_CanineIO_v1.0	KDR	mRNA	0			Angiogenesis;Cytokines	hsa04014;hsa04015;hsa04060;hsa04144;hsa04151;hsa04370;hsa04510;hsa05205		KDR
NM_001048028.1:128	NS_CanineIO_v1.0	MS4A1	mRNA	0			Lymphoid Compartment;B-Cell Functions	hsa04640	B-cells	MS4A1
NM_001048136.1:963	NS_CanineIO_v1.0	MAP2K2	mRNA	0			Autophagy;Apoptosis	hsa04010;hsa04012;hsa04014;hsa04015;hsa04022;hsa04024;hsa04066;hsa04068;hsa04071;hsa04072;hsa04151;hsa04270;hsa04370;hsa04540;hsa04550;hsa04620;hsa04650;hsa04660;hsa04662;hsa04664;hsa04720;hsa04722;hsa04730;hsa04810;hsa04910;hsa04912;hsa04915;hsa04916;hsa04917;hsa04919;hsa04921;hsa05020;hsa05161;hsa05164;hsa05200;hsa05205;hsa05206;hsa05211;hsa05213;hsa05214;hsa05215;hsa05216;hsa05218;hsa05219;hsa…		MAP2K2
XM_533073.2:2220	NS_CanineIO_v1.0	EGFR	mRNA	0			MAPK;Regulation	hsa04010;hsa04012;hsa04014;hsa04015;hsa04020;hsa04060;hsa04066;hsa04068;hsa04072;hsa04144;hsa04151;hsa04320;hsa04510;hsa04520;hsa04540;hsa04810;hsa04912;hsa04915;hsa04921;hsa05120;hsa05160;hsa05200;hsa05205;hsa05206;hsa05212;hsa05213;hsa05214;hsa05215;hsa05218;hsa05219;hsa05223;hsa05230;hsa05231
XM_534118.2:1859	NS_CanineIO_v1.0	RB1	mRNA	0			Cell Proliferation;Cell Cycle	hsa04110;hsa05161;hsa05166;hsa05169;hsa05200;hsa05203;hsa05212;hsa05214;hsa05215;hsa05218;hsa05219;hsa05220;hsa05222;hsa05223
XM_545208.2:2020	NS_CanineIO_v1.0	PIK3CA	mRNA	0			PI3K-Akt;Regulation	hsa00562;hsa04012;hsa04014;hsa04015;hsa04022;hsa04024;hsa04062;hsa04066;hsa04068;hsa04070;hsa04071;hsa04072;hsa04150;hsa04151;hsa04152;hsa04210;hsa04211;hsa04213;hsa04261;hsa04370;hsa04380;hsa04510;hsa04550;hsa04611;hsa04620;hsa04630;hsa04650;hsa04660;hsa04662;hsa04664;hsa04666;hsa04668;hsa04670;hsa04722;hsa04725;hsa04750;hsa04810;hsa04910;hsa04914;hsa04915;hsa04917;hsa04919;hsa04921;hsa04923;hsa…		PIK3CA
XM_859874.1:4348	NS_CanineIO_v1.0	TSC2	mRNA	0			PI3K-Akt;Metabolic Stress;Regulation	hsa04072;hsa04115;hsa04150;hsa04151;hsa04152;hsa04211;hsa04910;hsa04919;hsa05231
XM_843168.1:21	NS_CanineIO_v1.0	MSR1	mRNA	0			Cell Functions	hsa04145		MSR1
XM_852751.1:670	NS_CanineIO_v1.0	POLR2A	mRNA	1	Housekeeping			hsa01100;hsa05016;hsa05168;hsa05169		POLR2A
NM_001048134.1:1250	NS_CanineIO_v1.0	OAS2	mRNA	0			Interferon Signaling;Regulation	hsa05160;hsa05162;hsa05164;hsa05168		OAS2
XM_545094.2:750	NS_CanineIO_v1.0	CD96	mRNA	0			Lymphoid Compartment;Regulation			CD96
XM_844126.1:505	NS_CanineIO_v1.0	CD2	mRNA	0			Lymphoid Compartment;Immune Cell Adhesion And Migration;Costimulatory Signaling;T-Cell Functions;NK Cell Functions	hsa04514;hsa04640		CD2
XM_848338.1:160	NS_CanineIO_v1.0	JAML	mRNA	0			Lymphoid Compartment;Regulation			JAML
XM_860257.1:1675	NS_CanineIO_v1.0	DUSP6	mRNA	0			Cytokine And Chemokine Signaling	hsa04010;hsa05202
NM_001003246.2:1600	NS_CanineIO_v1.0	MYC	mRNA	0			Epigenetic Regulation;Regulation	hsa04010;hsa04012;hsa04110;hsa04151;hsa04310;hsa04350;hsa04390;hsa04550;hsa04630;hsa04919;hsa05161;hsa05166;hsa05169;hsa05200;hsa05202;hsa05205;hsa05206;hsa05210;hsa05213;hsa05216;hsa05219;hsa05220;hsa05221;hsa05222;hsa05230		MYC
XM_546318.2:195	NS_CanineIO_v1.0	GZMK	mRNA	0			Lymphoid Compartment;Cytotoxicity;Cytotoxicity;Cell Functions			GZMK
XM_849371.1:105	NS_CanineIO_v1.0	CD27	mRNA	0			NF-kB Signaling;Lymphoid Compartment;Cytokine And Chemokine Signaling;Costimulatory Signaling;T-Cell Functions;B-Cell Functions	hsa04060		CD27
NM_001195404.1:45	NS_CanineIO_v1.0	BCL6	mRNA	0			Cytokine And Chemokine Signaling;Regulation	hsa04068;hsa05202		BCL6
NM_001005261.1:515	NS_CanineIO_v1.0	CCR3	mRNA	0			Cytokine And Chemokine Signaling;Angiogenesis;Chemokines	hsa04060;hsa04062;hsa05203		CCR3
NM_001024632.2:1005	NS_CanineIO_v1.0	PPARG	mRNA	0				hsa03320;hsa04152;hsa04211;hsa04380;hsa05016;hsa05200;hsa05202;hsa05216		PPARG
NM_001197043.1:575	NS_CanineIO_v1.0	LGALS3	mRNA	0						LGALS3
XM_003433694.2:1460	NS_CanineIO_v1.0	NRP1	mRNA	0			Angiogenesis;Cell Functions	hsa04360;hsa05166
XM_003638758.2:1290	NS_CanineIO_v1.0	IFNGR1	mRNA	0			JAK-STAT Signaling;Interferon Signaling;Hypoxia;Cytokine And Chemokine Signaling;Cell Functions	hsa04060;hsa04066;hsa04380;hsa04630;hsa04650;hsa05132;hsa05140;hsa05142;hsa05145;hsa05152;hsa05162;hsa05164;hsa05168;hsa05321		IFNGR1
XM_003639372.2:1860	NS_CanineIO_v1.0	TCF7	mRNA	0			Wnt Signaling;Regulation	hsa04310;hsa04390;hsa04520;hsa04916;hsa05200;hsa05210;hsa05213;hsa05215;hsa05216;hsa05221;hsa05412
XM_005616767.1:815	NS_CanineIO_v1.0	CEBPA	mRNA	0			Epigenetic Regulation;Cell Functions	hsa04932;hsa05200;hsa05202;hsa05221
XM_005620306.1:690	NS_CanineIO_v1.0	IL10RA	mRNA	0			JAK-STAT Signaling;Cytokine And Chemokine Signaling;Cytokines	hsa04060;hsa04630;hsa05145;hsa05152;hsa05169		IL10RA
XM_005622319.1:2435	NS_CanineIO_v1.0	CR2	mRNA	0			Complement System;B-Cell Functions	hsa04610;hsa04640;hsa04662;hsa05169		CR2
XM_005624962.1:2375	NS_CanineIO_v1.0	ITGAE	mRNA	0			Matrix Remodeling And Metastasis;Immune Cell Adhesion And Migration;Adhesion	hsa04810
XM_005625462.1:255	NS_CanineIO_v1.0	CD63	mRNA	0				hsa04142;hsa05205
XM_005625532.1:1930	NS_CanineIO_v1.0	STAT6	mRNA	0			JAK-STAT Signaling;Hypoxia;Cytokine And Chemokine Signaling;T-Cell Functions;Regulation;Chemokines	hsa04630;hsa05161;hsa05321		STAT6
XM_005625536.1:1280	NS_CanineIO_v1.0	SHMT2	mRNA	0			Myeloid Compartment;Macrophage Functions	hsa01100;hsa01200;hsa01230
XM_005626131.1:655	NS_CanineIO_v1.0	REL	mRNA	0			NF-kB Signaling;Regulation	hsa04014;hsa05202;hsa05203		REL
XM_005626560.1:820	NS_CanineIO_v1.0	CXCL14	mRNA	0			Cytokine And Chemokine Signaling;Chemokines	hsa04060;hsa04062		CXCL14
XM_005627736.1:665	NS_CanineIO_v1.0	TBP	mRNA	1	Housekeeping			hsa05016;hsa05166;hsa05168;hsa05169;hsa05203		TBP
XM_005630717.1:220	NS_CanineIO_v1.0	CD160	mRNA	0			Regulation
XM_005632710.1:1170	NS_CanineIO_v1.0	IL12RB1	mRNA	0			JAK-STAT Signaling;Cytokine And Chemokine Signaling;T-Cell Functions;NK Cell Functions	hsa04060;hsa04630;hsa05321
XM_005635184.1:1315	NS_CanineIO_v1.0	NFATC2	mRNA	0			Wnt Signaling;Costimulatory Signaling;Regulation	hsa04022;hsa04310;hsa04360;hsa04370;hsa04380;hsa04650;hsa04660;hsa04662;hsa04921;hsa05161;hsa05166
XM_005636650.1:535	NS_CanineIO_v1.0	FAS	mRNA	0			MAPK;Hypoxia;Cytokine And Chemokine Signaling;Apoptosis;Transporter Functions;TNF Superfamily;T-Cell Functions;Regulation;B-Cell Functions	hsa04010;hsa04060;hsa04115;hsa04210;hsa04650;hsa04668;hsa04932;hsa04940;hsa05010;hsa05142;hsa05143;hsa05161;hsa05162;hsa05164;hsa05168;hsa05200;hsa05205;hsa05320;hsa05330;hsa05332		FAS
XM_005637170.1:325	NS_CanineIO_v1.0	KLRB1	mRNA	0			Lymphoid Compartment;Cytotoxicity;NK Cell Functions;Chemokines	hsa05144	Cytotoxic cells	KLRB1
XM_005637258.1:600	NS_CanineIO_v1.0	TNFRSF1A	mRNA	0			NF-kB Signaling;MAPK;Cytokine And Chemokine Signaling;Apoptosis;TNF Superfamily;Chemokines	hsa04010;hsa04060;hsa04064;hsa04071;hsa04210;hsa04380;hsa04668;hsa04920;hsa04931;hsa04932;hsa05010;hsa05014;hsa05142;hsa05145;hsa05152;hsa05160;hsa05164;hsa05166;hsa05168		TNFRSF1A
XM_005638006.1:1300	NS_CanineIO_v1.0	TOX	mRNA	0			Lymphoid Compartment;T-Cell Functions
XM_005640471.1:1410	NS_CanineIO_v1.0	STAT4	mRNA	0			JAK-STAT Signaling;Cytokine And Chemokine Signaling;Costimulatory Signaling;T-Cell Functions;Regulation;Chemokines	hsa04630;hsa05161;hsa05321		STAT4
XM_005640944.1:1350	NS_CanineIO_v1.0	CD244	mRNA	0				hsa04650	Exhausted CD8
XM_532056.5:930	NS_CanineIO_v1.0	ABCF1	mRNA	1	Housekeeping					ABCF1
XM_535807.4:1640	NS_CanineIO_v1.0	SDHA	mRNA	1	Housekeeping			hsa01100;hsa01200;hsa04932;hsa05010;hsa05016		SDHA
XM_543017.4:810	NS_CanineIO_v1.0	SDC4	mRNA	0			Myeloid Compartment;Macrophage Functions	hsa04512;hsa04514;hsa05205		SDC4
XM_545880.4:1650	NS_CanineIO_v1.0	IL16	mRNA	0			Cytokine And Chemokine Signaling;Interleukins			IL16
XM_547049.4:1965	NS_CanineIO_v1.0	ITGAX	mRNA	0			Myeloid Compartment;Matrix Remodeling And Metastasis;Immune Cell Adhesion And Migration;Cytokine And Chemokine Signaling;Adhesion	hsa04610;hsa04810;hsa05152		ITGAX
XM_547291.4:970	NS_CanineIO_v1.0	GBP5	mRNA	0			Myeloid Compartment;Macrophage Functions			GBP5
XM_845645.3:2095	NS_CanineIO_v1.0	EOMES	mRNA	0			Lymphoid Compartment;T-Cell Functions		Exhausted CD8	EOMES
XM_846075.2:365	NS_CanineIO_v1.0	IL26	mRNA	0			Cytokine And Chemokine Signaling;Interleukins;Cytokines	hsa04060		IL26
XM_849121.3:1210	NS_CanineIO_v1.0	IL1RL2	mRNA	0			Cytokine And Chemokine Signaling
NM_001014768.1:414	NS_CanineIO_v1.0	HLA-DRB1	mRNA	0			Antigen Presentation;Antigen Processing	hsa04145;hsa04514;hsa04612;hsa04640;hsa04672;hsa04940;hsa05140;hsa05145;hsa05150;hsa05152;hsa05164;hsa05166;hsa05168;hsa05169;hsa05310;hsa05320;hsa05321;hsa05322;hsa05323;hsa05330;hsa05332;hsa05416		HLA-DRB1
NM_001048107.1:459	NS_CanineIO_v1.0	PTGDR2	mRNA	0			Cell Functions			PTGDR2
XM_005617982.1:200	NS_CanineIO_v1.0	TNFRSF1B	mRNA	0			NF-kB Signaling;Cytokine And Chemokine Signaling;TNF Superfamily;Chemokines	hsa04060;hsa04668;hsa04920;hsa05014		TNFRSF1B
XM_005618879.1:1396	NS_CanineIO_v1.0	PRF1	mRNA	0			Lymphoid Compartment;Cytotoxicity;Apoptosis;Pathogen Defense;Cytotoxicity	hsa04650;hsa04940;hsa05320;hsa05330;hsa05332;hsa05416	Cytotoxic cells	PRF1
XM_005637160.1:324	NS_CanineIO_v1.0	KLRK1	mRNA	0			Lymphoid Compartment;Cytotoxicity;Regulation;NK Cell Functions	hsa04650;hsa05144	Cytotoxic cells
XM_005638976.1:1507	NS_CanineIO_v1.0	ITGB2	mRNA	0			Matrix Remodeling And Metastasis;Immune Cell Adhesion And Migration;Cytokine And Chemokine Signaling;Angiogenesis;Regulation;Adhesion	hsa04015;hsa04145;hsa04390;hsa04514;hsa04610;hsa04650;hsa04670;hsa04810;hsa05133;hsa05134;hsa05140;hsa05144;hsa05146;hsa05150;hsa05152;hsa05166;hsa05323;hsa05416
XM_536212.3:792	NS_CanineIO_v1.0	CTSH	mRNA	0			Apoptosis;Antigen Presentation;Angiogenesis	hsa04142
XM_546496.3:1426	NS_CanineIO_v1.0	CXCR5	mRNA	0			Cytokine And Chemokine Signaling;T-Cell Functions;Chemokines;B-Cell Functions	hsa04060;hsa04062		CXCR5
XM_844228.3:506	NS_CanineIO_v1.0	CCR10	mRNA	0			Cytokine And Chemokine Signaling;Chemokines	hsa04060;hsa04062;hsa04672		CCR10
XM_845089.3:259	NS_CanineIO_v1.0	CXCL13	mRNA	0			Lymphoid Compartment;Cytokine And Chemokine Signaling;Angiogenesis;Chemokines	hsa04060;hsa04062		CXCL13
XM_849609.3:353	NS_CanineIO_v1.0	NINJ2	mRNA	0			Myeloid Compartment;Macrophage Functions
NM_001201488.1:160	NS_CanineIO_v1.0	LGALS1	mRNA	0			Immune Cell Adhesion And Migration;Pathogen Defense;Adhesion			LGALS1
XM_005622278.1:1133	NS_CanineIO_v1.0	PTPRC	mRNA	0			Immune Cell Adhesion And Migration;Costimulatory Signaling;T-Cell Functions;B-Cell Functions	hsa04514;hsa04660;hsa04666;hsa05340	CD45	PTPRC
NM_001003051.1:99	NS_CanineIO_v1.0	CCL17	mRNA	0			Cytokine And Chemokine Signaling;Chemokines	hsa04060;hsa04062		CCL17
NM_001005253.1:71	NS_CanineIO_v1.0	CCL26	mRNA	0			Cytokine And Chemokine Signaling;Chemokines	hsa04060;hsa04062		CCL26
NM_001135787.1:148	NS_CanineIO_v1.0	IFNB1	mRNA	0			JAK-STAT Signaling;Interferon Signaling;Cytokine And Chemokine Signaling	hsa04060;hsa04151;hsa04380;hsa04620;hsa04622;hsa04623;hsa04630;hsa04650;hsa05142;hsa05152;hsa05160;hsa05161;hsa05162;hsa05164;hsa05168		IFNB1
NM_001271070.1:507	NS_CanineIO_v1.0	DLA-DMB	mRNA	0			Immune Cell Adhesion And Migration;Antigen Presentation;Antigen Processing			DLA-DMB
XM_003433778.2:646	NS_CanineIO_v1.0	CCL22	mRNA	0			Cytokine And Chemokine Signaling;Pathogen Defense;Chemokines	hsa04060;hsa04062		CCL22
XM_005625232.1:3268	NS_CanineIO_v1.0	ABL1	mRNA	0			Hypoxia;DNA Damage Repair;Cell Proliferation;Senescence;Regulation;Cell Cycle	hsa04012;hsa04014;hsa04110;hsa04360;hsa04722;hsa05130;hsa05131;hsa05200;hsa05206;hsa05220;hsa05416		ABL1
XM_005631743.1:2035	NS_CanineIO_v1.0	FADD	mRNA	0			Apoptosis	hsa04210;hsa04620;hsa04622;hsa04668;hsa05010;hsa05142;hsa05152;hsa05161;hsa05168;hsa05200
NM_001048138.1:93	NS_CanineIO_v1.0	IL7	mRNA	0			JAK-STAT Signaling;Cytokine And Chemokine Signaling;Interleukins	hsa04060;hsa04151;hsa04630;hsa04640		IL7
NM_001003134.1:1182	NS_CanineIO_v1.0	MX1	mRNA	0			Lymphoid Compartment;Interferon Signaling;Cytotoxicity;Cytokine And Chemokine Signaling	hsa05162;hsa05164		MX1
NM_001003291.1:1408	NS_CanineIO_v1.0	ICAM1	mRNA	0			NF-kB Signaling;Matrix Remodeling And Metastasis;Interferon Signaling;Immune Cell Adhesion And Migration;Cytokine And Chemokine Signaling;Regulation;Adhesion	hsa04064;hsa04514;hsa04650;hsa04668;hsa04670;hsa04933;hsa05143;hsa05144;hsa05150;hsa05164;hsa05166;hsa05169;hsa05323;hsa05416		ICAM1
NM_001005256.1:100	NS_CanineIO_v1.0	CCL19	mRNA	0			NF-kB Signaling;Hypoxia;Cytokine And Chemokine Signaling;Regulation;Chemokines	hsa04060;hsa04062;hsa04064		CCL19
NM_001161710.2:865	NS_CanineIO_v1.0	TNFSF13B	mRNA	0			NF-kB Signaling;Cytokine And Chemokine Signaling;TNF Superfamily;Regulation	hsa04060;hsa04064;hsa04672;hsa05323		TNFSF13B
NM_001284456.1:399	NS_CanineIO_v1.0	CX3CL1	mRNA	0			Lymphoid Compartment;Cytokine And Chemokine Signaling;Angiogenesis;Leukocyte Functions;Chemokines	hsa04060;hsa04062;hsa04668		CX3CL1
XM_003431676.3:1664	NS_CanineIO_v1.0	CFB	mRNA	0			Complement System	hsa04610;hsa05150		CFB
XM_003639385.2:3372	NS_CanineIO_v1.0	DDX58	mRNA	0			NF-kB Signaling;Cytokine And Chemokine Signaling	hsa04064;hsa04622;hsa04623;hsa05160;hsa05161;hsa05162;hsa05164;hsa05168;hsa05169
XM_005618543.2:1292	NS_CanineIO_v1.0	LAP3	mRNA	0			Myeloid Compartment;Macrophage Functions	hsa01100		LAP3
XM_005621807.2:813	NS_CanineIO_v1.0	CSF1	mRNA	0			PI3K-Akt;Myeloid Compartment;MAPK;Cytokine And Chemokine Signaling	hsa04014;hsa04015;hsa04060;hsa04151;hsa04380;hsa04640;hsa04668;hsa05323		CSF1
XM_005622966.1:396	NS_CanineIO_v1.0	TNFSF18	mRNA	0			NF-kB Signaling;Cytokine And Chemokine Signaling;TNF Superfamily;T-Cell Functions;Cell Functions;B-Cell Functions	hsa04060
XM_005633925.1:613	NS_CanineIO_v1.0	EPSTI1	mRNA	0			Myeloid Compartment;Macrophage Functions
XM_014109333.1:2950	NS_CanineIO_v1.0	NLRC5	mRNA	0						NLRC5
XM_014112321.1:711	NS_CanineIO_v1.0	TNFAIP3	mRNA	0			NF-kB Signaling;Hypoxia;Angiogenesis;TNF Superfamily	hsa04064;hsa04621;hsa04668;hsa05162;hsa05169		TNFAIP3
XM_014117155.1:1834	NS_CanineIO_v1.0	STAT2	mRNA	0			Lymphoid Compartment;JAK-STAT Signaling;Interferon Signaling;Cytotoxicity;Cytokine And Chemokine Signaling;Regulation;Chemokines	hsa04062;hsa04380;hsa04630;hsa05160;hsa05161;hsa05162;hsa05164;hsa05168		STAT2
XM_545493.4:2192	NS_CanineIO_v1.0	IFIH1	mRNA	0			Interferon Signaling;Cytotoxicity	hsa04622;hsa05161;hsa05162;hsa05164;hsa05168		IFIH1
XM_848586.3:263	NS_CanineIO_v1.0	TNFSF15	mRNA	0			Cytokine And Chemokine Signaling;TNF Superfamily;Chemokines	hsa04060		TNFSF15
NM_001313827.1:507	NS_CanineIO_v1.0	CH25H	mRNA	0			Metabolic Stress;Cell Functions			CH25H
XM_003640114.2:89	NS_CanineIO_v1.0	CXCL11	mRNA	0			Lymphoid Compartment;Cytokine And Chemokine Signaling;T-Cell Functions;NK Cell Functions;Chemokines	hsa04060;hsa04062;hsa04620
XM_542136.4:258	NS_CanineIO_v1.0	CD70	mRNA	0			NF-kB Signaling;Lymphoid Compartment;Cytokine And Chemokine Signaling;Costimulatory Signaling;TNF Superfamily;T-Cell Functions;Cytokines;Cell Functions;B-Cell Functions	hsa04060		CD70
XM_545847.5:603	NS_CanineIO_v1.0	ISG20	mRNA	0			Interferon Signaling;Cytokine And Chemokine Signaling			ISG20
NM_001005255.1:36	NS_CanineIO_v1.0	CCL8	mRNA	0			Myeloid Compartment;Cytokine And Chemokine Signaling;Regulation;Chemokines	hsa04060;hsa04062		CCL8
NM_001010960.1:88	NS_CanineIO_v1.0	CCL7	mRNA	0			Cytokine And Chemokine Signaling;Chemokines	hsa04060;hsa04062		CCL7
NM_001284479.1:266	NS_CanineIO_v1.0	B2M	mRNA	0			Antigen Presentation;Antigen Processing	hsa04612		B2M
NM_001003096.1:121	NS_CanineIO_v1.0	IL1RN	mRNA	0			Myeloid Compartment;Cytokine And Chemokine Signaling;Interleukins;Cytokines			IL1RN
NM_001011726.1:441	NS_CanineIO_v1.0	DLA-DQA1	mRNA	0			Interferon Signaling;Immune Cell Adhesion And Migration;Cytokine And Chemokine Signaling;Costimulatory Signaling;Antigen Presentation;Antigen Processing			DLA-DQA1
NM_001013835.1:121	NS_CanineIO_v1.0	IL3	mRNA	0			JAK-STAT Signaling;Cytokine And Chemokine Signaling;Apoptosis;T-Cell Functions;Regulation	hsa04060;hsa04151;hsa04210;hsa04630;hsa04640;hsa04664;hsa05202;hsa05310		IL3
XM_005625433.1:3623	NS_CanineIO_v1.0	NOTCH1	mRNA	0			Notch Signaling;Angiogenesis;Regulation	hsa04320;hsa04919;hsa05020;hsa05206		NOTCH1
XM_005630959.2:3668	NS_CanineIO_v1.0	PIK3CG	mRNA	0			PI3K-Akt;Metabolic Stress;MAPK;JAK-STAT Signaling;Immune Cell Adhesion And Migration;Hypoxia;Cytokine And Chemokine Signaling;Angiogenesis	hsa00562;hsa04012;hsa04014;hsa04015;hsa04022;hsa04024;hsa04062;hsa04066;hsa04068;hsa04070;hsa04071;hsa04072;hsa04150;hsa04151;hsa04152;hsa04210;hsa04211;hsa04213;hsa04261;hsa04370;hsa04380;hsa04510;hsa04550;hsa04611;hsa04620;hsa04630;hsa04650;hsa04660;hsa04662;hsa04664;hsa04666;hsa04668;hsa04670;hsa04722;hsa04725;hsa04750;hsa04810;hsa04910;hsa04914;hsa04915;hsa04917;hsa04919;hsa04921;hsa04923;hsa…		PIK3CG
XM_005639812.2:1373	NS_CanineIO_v1.0	ST6GAL1	mRNA	0				hsa01100		ST6GAL1
XM_843284.4:2438	NS_CanineIO_v1.0	NLRP3	mRNA	0			Myeloid Compartment	hsa04621;hsa05133;hsa05164		NLRP3
XM_846145.3:1787	NS_CanineIO_v1.0	EGR1	mRNA	0			Lymphoid Compartment;Interferon Signaling;Cytokine And Chemokine Signaling;Costimulatory Signaling;T-Cell Functions;Senescence	hsa04933;hsa05020;hsa05166		EGR1
XM_846427.3:342	NS_CanineIO_v1.0	IL24	mRNA	0			JAK-STAT Signaling;Cytokine And Chemokine Signaling;Interleukins;Cytokines	hsa04060;hsa04630
NM_001011723.1:190	NS_CanineIO_v1.0	DLA-DRA	mRNA	0			Interferon Signaling;Immune Cell Adhesion And Migration;Cytokine And Chemokine Signaling;Costimulatory Signaling;Antigen Presentation;Antigen Processing			DLA-DRA
XM_844435.4:460	NS_CanineIO_v1.0	CD7	mRNA	0			Lymphoid Compartment;T-Cell Functions;Regulation;NK Cell Functions	hsa04640		CD7
Canis_TRBC.1:255	NS_CanineIO_v1.0	TRBC	mRNA	0			Costimulatory Signaling;T-Cell Functions
NM_001242719.1:529	NS_CanineIO_v1.0	SELPLG	mRNA	0			Immune Cell Adhesion And Migration	hsa04514;hsa05150		SELPLG
NM_001287065.1:568	NS_CanineIO_v1.0	NRAS	mRNA	0			MAPK;Senescence	hsa04010;hsa04012;hsa04014;hsa04015;hsa04062;hsa04068;hsa04071;hsa04072;hsa04151;hsa04211;hsa04213;hsa04360;hsa04370;hsa04530;hsa04540;hsa04550;hsa04650;hsa04660;hsa04662;hsa04664;hsa04720;hsa04722;hsa04725;hsa04726;hsa04730;hsa04810;hsa04910;hsa04912;hsa04915;hsa04916;hsa04917;hsa04919;hsa04921;hsa04933;hsa05034;hsa05160;hsa05161;hsa05166;hsa05200;hsa05203;hsa05205;hsa05206;hsa05211;hsa05213;hsa…		NRAS
XM_014113996.1:1214	NS_CanineIO_v1.0	MAF	mRNA	0			T-Cell Functions;Cell Functions	hsa05202;hsa05321
XM_548000.4:1579	NS_CanineIO_v1.0	AKT1	mRNA	0			PI3K-Akt;Cell Functions	hsa04010;hsa04012;hsa04014;hsa04015;hsa04022;hsa04024;hsa04062;hsa04066;hsa04068;hsa04071;hsa04072;hsa04150;hsa04151;hsa04152;hsa04210;hsa04211;hsa04213;hsa04261;hsa04370;hsa04380;hsa04510;hsa04530;hsa04550;hsa04611;hsa04620;hsa04630;hsa04660;hsa04662;hsa04664;hsa04666;hsa04668;hsa04722;hsa04725;hsa04728;hsa04910;hsa04914;hsa04915;hsa04917;hsa04919;hsa04920;hsa04922;hsa04923;hsa04931;hsa04932;hsa…
XM_844282.4:568	NS_CanineIO_v1.0	RUNX1	mRNA	0			Angiogenesis;Regulation	hsa05200;hsa05202;hsa05220;hsa05221
IGHM_01.1:111	NS_CanineIO_v1.0	IGHM	mRNA	0			Lymphoid Compartment;B-Cell Functions
NM_001003074.1:2200	NS_CanineIO_v1.0	PGR	mRNA	0			Epigenetic Regulation;Cell Functions	hsa04114;hsa04914		PGR
NM_001020811.1:1473	NS_CanineIO_v1.0	FLT3	mRNA	0			Cytokine And Chemokine Signaling	hsa04060;hsa04640;hsa05200;hsa05202;hsa05221;hsa05230		FLT3
NM_001100291.1:447	NS_CanineIO_v1.0	CYBB	mRNA	0			Myeloid Compartment;Immune Cell Adhesion And Migration;Hypoxia;Antigen Presentation	hsa04066;hsa04145;hsa04380;hsa04670;hsa04933		CYBB
NM_001128836.1:425	NS_CanineIO_v1.0	CD1C	mRNA	0			Lymphoid Compartment;Antigen Presentation;T-Cell Functions	hsa04640		CD1C
NM_001128837.1:360	NS_CanineIO_v1.0	CD1A6	mRNA	0			Cell Functions			CD1A6
NM_001287063.1:1156	NS_CanineIO_v1.0	BMI1	mRNA	0				hsa04550;hsa05202;hsa05206		BMI1
XM_003639132.2:424	NS_CanineIO_v1.0	CD53	mRNA	0						CD53
XM_005617402.2:2759	NS_CanineIO_v1.0	MAP3K1	mRNA	0				hsa04010;hsa04120;hsa04622;hsa04722;hsa04912;hsa05161;hsa05166
XM_005617639.1:1116	NS_CanineIO_v1.0	LCK	mRNA	0			NF-kB Signaling;Lymphoid Compartment;Cytokine And Chemokine Signaling;Costimulatory Signaling;T-Cell Functions;Regulation	hsa04064;hsa04380;hsa04650;hsa04660;hsa05166;hsa05340		LCK
XM_005619543.2:1440	NS_CanineIO_v1.0	JAM3	mRNA	0			Immune Cell Adhesion And Migration;Angiogenesis	hsa04514;hsa04530;hsa04670;hsa05120		JAM3
XM_005619799.1:756	NS_CanineIO_v1.0	POU2AF1	mRNA	0
XM_005621530.2:604	NS_CanineIO_v1.0	TNFRSF17	mRNA	0			NF-kB Signaling;Cytokine And Chemokine Signaling;TNF Superfamily;Cell Functions	hsa04060;hsa04672	B-cells	TNFRSF17
XM_005622079.1:822	NS_CanineIO_v1.0	SOCS1	mRNA	0			JAK-STAT Signaling;Interferon Signaling;Cytokine And Chemokine Signaling;Antigen Presentation;T-Cell Functions;Cell Functions;B-Cell Functions	hsa04120;hsa04380;hsa04630;hsa04910;hsa04917;hsa04930;hsa05145;hsa05206		SOCS1
XM_005626046.2:903	NS_CanineIO_v1.0	ZAP70	mRNA	0			NF-kB Signaling;MAPK;Lymphoid Compartment;Costimulatory Signaling	hsa04014;hsa04064;hsa04650;hsa04660;hsa05340		ZAP70
XM_005628196.2:2312	NS_CanineIO_v1.0	PDGFRA	mRNA	0			Angiogenesis;Cytokines	hsa04010;hsa04014;hsa04015;hsa04020;hsa04060;hsa04072;hsa04144;hsa04151;hsa04510;hsa04540;hsa04810;hsa05166;hsa05200;hsa05206;hsa05214;hsa05215;hsa05218;hsa05230;hsa05231		PDGFRA
XM_005628243.2:1561	NS_CanineIO_v1.0	EPHA5	mRNA	0			Matrix Remodeling And Metastasis;Adhesion	hsa04360		EPHA5
XM_005631105.1:921	NS_CanineIO_v1.0	RAG2	mRNA	0			Lymphoid Compartment;T-Cell Functions;B-Cell Functions	hsa04068;hsa05340		RAG2
XM_005633885.2:770	NS_CanineIO_v1.0	LCP1	mRNA	0			Cytokine And Chemokine Signaling;T-Cell Functions;Macrophage Functions;Leukocyte Functions			LCP1
XM_005635097.2:1461	NS_CanineIO_v1.0	ADA	mRNA	0			Hypoxia;T-Cell Functions;B-Cell Functions	hsa01100;hsa05340
XM_005637440.2:569	NS_CanineIO_v1.0	CD9	mRNA	0				hsa04640
XM_005639479.2:1672	NS_CanineIO_v1.0	CD200	mRNA	0			Regulation			CD200
XM_005640152.1:1633	NS_CanineIO_v1.0	IRF4	mRNA	0			Lymphoid Compartment;Interferon Signaling;Cytotoxicity;Cytokine And Chemokine Signaling;T-Cell Functions;Regulation;B-Cell Functions			IRF4
XM_014108788.1:2292	NS_CanineIO_v1.0	MKI67	mRNA	0			Cell Proliferation;Cell Cycle
XM_014111450.1:1054	NS_CanineIO_v1.0	TNFRSF8	mRNA	0			Cytokine And Chemokine Signaling;TNF Superfamily	hsa04060		TNFRSF8
XM_014112785.1:935	NS_CanineIO_v1.0	DUSP1	mRNA	0			MAPK;Regulation	hsa04010;hsa04726
XM_014112825.1:578	NS_CanineIO_v1.0	CDK1	mRNA	0			Hypoxia;Cell Proliferation	hsa04110;hsa04114;hsa04115;hsa04540;hsa04914;hsa05168;hsa05169;hsa05203
XM_014120029.1:1311	NS_CanineIO_v1.0	FGFR1	mRNA	0			MAPK;Regulation	hsa04010;hsa04014;hsa04015;hsa04151;hsa04520;hsa04550;hsa04810;hsa05200;hsa05205;hsa05215;hsa05218;hsa05230		FGFR1
XM_014121151.1:1759	NS_CanineIO_v1.0	CD6	mRNA	0			Lymphoid Compartment;Immune Cell Adhesion And Migration;Cell Functions	hsa04514	T-cells	CD6
XM_544676.5:650	NS_CanineIO_v1.0	HDC	mRNA	0				hsa01100	Mast cells	HDC
XM_545759.5:737	NS_CanineIO_v1.0	CD48	mRNA	0			Lymphoid Compartment;Costimulatory Signaling	hsa04650		CD48
XM_546793.4:2429	NS_CanineIO_v1.0	IRF8	mRNA	0			Interferon Signaling;Cytokine And Chemokine Signaling;Antigen Presentation;Regulation;Chemokines	hsa05133		IRF8
XM_547914.5:1477	NS_CanineIO_v1.0	FOS	mRNA	0			Hypoxia;Cytokine And Chemokine Signaling;Apoptosis	hsa04010;hsa04024;hsa04380;hsa04620;hsa04660;hsa04662;hsa04668;hsa04725;hsa04728;hsa04915;hsa04917;hsa04921;hsa05132;hsa05133;hsa05140;hsa05142;hsa05161;hsa05166;hsa05168;hsa05200;hsa05210;hsa05231;hsa05323		FOS
XM_843968.4:2412	NS_CanineIO_v1.0	TNFRSF13C	mRNA	0			NF-kB Signaling;Cytokine And Chemokine Signaling;TNF Superfamily;Regulation	hsa04060;hsa04064;hsa04672;hsa05166;hsa05340		TNFRSF13C
IGHG1_01.1:146	NS_CanineIO_v1.0	IGHG	mRNA	0			Lymphoid Compartment;B-Cell Functions
XM_014120097.1:825	NS_CanineIO_v1.0	POU2F2	mRNA	0						POU2F2
XM_541497.4:829	NS_CanineIO_v1.0	CD37	mRNA	0				hsa04640		CD37
XM_014120935.1:339	NS_CanineIO_v1.0	CD81	mRNA	0			Complement System;Regulation	hsa04662;hsa05144;hsa05160
NM_001003200.1:144	NS_CanineIO_v1.0	CXCL8	mRNA	0			Cytokine And Chemokine Signaling;Regulation;Pathogen Defense;Interleukins;Cytokines;Chemokines	hsa04060;hsa04062;hsa04064;hsa04072;hsa04620;hsa04621;hsa04622;hsa04932;hsa04933;hsa05120;hsa05131;hsa05132;hsa05133;hsa05134;hsa05142;hsa05144;hsa05146;hsa05160;hsa05161;hsa05164;hsa05200;hsa05202;hsa05219;hsa05323		CXCL8
NM_001003376.1:251	NS_CanineIO_v1.0	MGMT	mRNA	0			Epigenetic Regulation;Cell Functions			MGMT
NM_001287023.1:823	NS_CanineIO_v1.0	VIM	mRNA	0			Matrix Remodeling And Metastasis;Adhesion	hsa05169;hsa05206		VIM
NM_001286958.1:1275	NS_CanineIO_v1.0	ESR1	mRNA	0			Epigenetic Regulation;Cell Functions	hsa04915;hsa04917;hsa04919;hsa05205		ESR1
NM_001014381.1:261	NS_CanineIO_v1.0	DLA-DQB1	mRNA	0			Interferon Signaling;Immune Cell Adhesion And Migration;Cytokine And Chemokine Signaling;Costimulatory Signaling;Antigen Presentation;Antigen Processing			DLA-DQB1
XM_005640324.2:2650	NS_CanineIO_v1.0	ITGA6	mRNA	0			PI3K-Akt;Matrix Remodeling And Metastasis;Immune Cell Adhesion And Migration;Adhesion	hsa04151;hsa04510;hsa04512;hsa04514;hsa04640;hsa04810;hsa05145;hsa05200;hsa05222;hsa05410;hsa05412;hsa05414		ITGA6
NM_001003341.1:2083	NS_CanineIO_v1.0	CD34	mRNA	0			Immune Cell Adhesion And Migration;Angiogenesis;Regulation	hsa04514;hsa04640		CD34
NM_001313834.1:620	NS_CanineIO_v1.0	CD79A	mRNA	0			Lymphoid Compartment	hsa04662;hsa05340		CD79A
XM_014111816.1:1728	NS_CanineIO_v1.0	IL3RA	mRNA	0			JAK-STAT Signaling;Cytokine And Chemokine Signaling;Apoptosis;Cell Functions	hsa04060;hsa04151;hsa04210;hsa04630;hsa04640
XM_014114359.1:2861	NS_CanineIO_v1.0	ITGAM	mRNA	0			Myeloid Compartment;Matrix Remodeling And Metastasis;Immune Cell Adhesion And Migration;Cytokine And Chemokine Signaling;Transporter Functions;Adhesion	hsa04015;hsa04145;hsa04514;hsa04610;hsa04640;hsa04670;hsa04810;hsa05133;hsa05134;hsa05140;hsa05146;hsa05150;hsa05152;hsa05202
XM_862798.3:1905	NS_CanineIO_v1.0	CD22	mRNA	0			Immune Cell Adhesion And Migration	hsa04514;hsa04640;hsa04662		CD22
XM_542213.6:336	NS_CanineIO_v1.0	CFD	mRNA	0			Complement System	hsa04610;hsa05150		CFD
Canis_TRGC2.1:378	NS_CanineIO_v1.0	TRGC2	mRNA	0			Costimulatory Signaling;T-Cell Functions
Canis_TRGC3.1:262	NS_CanineIO_v1.0	TRGC3	mRNA	0			Costimulatory Signaling;T-Cell Functions
Canis_TRGC8.1:167	NS_CanineIO_v1.0	TRGC8	mRNA	0			Costimulatory Signaling;T-Cell Functions
NM_001003301.1:341	NS_CanineIO_v1.0	IL6	mRNA	0			PI3K-Akt;Metabolic Stress;JAK-STAT Signaling;Hypoxia;Cytokine And Chemokine Signaling;Angiogenesis;Interleukins	hsa04060;hsa04066;hsa04068;hsa04151;hsa04620;hsa04621;hsa04623;hsa04630;hsa04640;hsa04668;hsa04672;hsa04931;hsa04932;hsa04933;hsa05020;hsa05132;hsa05133;hsa05134;hsa05142;hsa05143;hsa05144;hsa05146;hsa05152;hsa05161;hsa05162;hsa05164;hsa05166;hsa05168;hsa05200;hsa05202;hsa05321;hsa05323;hsa05332;hsa05410		IL6
NM_001048091.1:2278	NS_CanineIO_v1.0	OAS3	mRNA	0			Interferon Signaling;Cytotoxicity;Cytokine And Chemokine Signaling;Pathogen Defense;Cytokines	hsa05160;hsa05162;hsa05164;hsa05168		OAS3
XM_005617569.3:2561	NS_CanineIO_v1.0	CYLD	mRNA	0				hsa04380;hsa04622		CYLD
XM_005640713.2:315	NS_CanineIO_v1.0	STK11IP	mRNA	1	Housekeeping					STK11IP
XM_014115704.2:2986	NS_CanineIO_v1.0	NRDE2	mRNA	1	Housekeeping					NRDE2
XM_843271.5:1383	NS_CanineIO_v1.0	LOC488947	mRNA	0			Lymphoid Compartment;Interferon Signaling;Cytotoxicity;Cytokine And Chemokine Signaling;Chemokines			LOC488947
XM_022418619.1:22	NS_CanineIO_v1.0	UBB	mRNA	1	Housekeeping					UBB
NM_001003211.2:164	NS_CanineIO_v1.0	IL2RA	mRNA	0			PI3K-Akt;JAK-STAT Signaling;Cytokine And Chemokine Signaling;Costimulatory Signaling;Regulation	hsa04060;hsa04144;hsa04151;hsa04630;hsa04640;hsa05162;hsa05166		IL2RA
NM_001197022.1:455	NS_CanineIO_v1.0	CD44	mRNA	0			Matrix Remodeling And Metastasis;Interferon Signaling;Cytokine And Chemokine Signaling;Costimulatory Signaling;Transporter Functions;Senescence	hsa04512;hsa04640;hsa05131;hsa05169;hsa05205;hsa05206		CD44
NM_001289066.1:1104	NS_CanineIO_v1.0	MME	mRNA	0			Cell Functions	hsa04640;hsa05010		MME
XM_005631690.3:1585	NS_CanineIO_v1.0	CD5	mRNA	0			Lymphoid Compartment;T-Cell Functions;Regulation;B-Cell Functions	hsa04640		CD5
XM_022407108.1:662	NS_CanineIO_v1.0	FCER2	mRNA	0			Cytokine And Chemokine Signaling	hsa04640;hsa05169		FCER2
XM_843653.5:1485	NS_CanineIO_v1.0	CD14	mRNA	0			NF-kB Signaling;Myeloid Compartment;MAPK;Apoptosis;Antigen Presentation	hsa04010;hsa04064;hsa04145;hsa04620;hsa04640;hsa04810;hsa05130;hsa05132;hsa05133;hsa05134;hsa05146;hsa05152;hsa05202		CD14
XM_005619711.3:222	NS_CanineIO_v1.0	CD3G	mRNA	0			Lymphoid Compartment;Costimulatory Signaling;T-Cell Functions;Regulation	hsa04640;hsa04660;hsa05142;hsa05162;hsa05166	T-cells	CD3G
NM_001002937.2:202	NS_CanineIO_v1.0	HMGB1	mRNA	0			DNA Damage Repair;Cytokine And Chemokine Signaling;Autophagy;Apoptosis;Angiogenesis;Regulation			HMGB1
NM_001002972.2:518	NS_CanineIO_v1.0	ICOS	mRNA	0			Lymphoid Compartment;Immune Cell Adhesion And Migration;Costimulatory Signaling;Cell Functions	hsa04514;hsa04660;hsa04672;hsa05340		ICOS
NM_001002982.1:655	NS_CanineIO_v1.0	CD40	mRNA	0			NF-kB Signaling;Lymphoid Compartment;Immune Cell Adhesion And Migration;Cytokine And Chemokine Signaling;Costimulatory Signaling;Regulation	hsa04060;hsa04064;hsa04514;hsa04620;hsa04672;hsa05144;hsa05145;hsa05166;hsa05169;hsa05202;hsa05310;hsa05320;hsa05322;hsa05330;hsa05340;hsa05416		CD40
NM_001003043.1:495	NS_CanineIO_v1.0	RAD51	mRNA	0			DNA Damage Repair;Cell Cycle	hsa05200;hsa05212		RAD51
NM_001003072.1:391	NS_CanineIO_v1.0	BCL2L1	mRNA	0			PI3K-Akt;NF-kB Signaling;MAPK;JAK-STAT Signaling;Cytokine And Chemokine Signaling;Autophagy;Apoptosis	hsa04014;hsa04064;hsa04151;hsa04210;hsa04630;hsa05014;hsa05145;hsa05166;hsa05200;hsa05202;hsa05212;hsa05220;hsa05222		BCL2L1
NM_001003175.2:807	NS_CanineIO_v1.0	VEGFA	mRNA	0			PI3K-Akt;Metabolic Stress;MAPK;Hypoxia;Cytokine And Chemokine Signaling;Angiogenesis;Leukocyte Functions;Cytokines	hsa04014;hsa04015;hsa04060;hsa04066;hsa04150;hsa04151;hsa04370;hsa04510;hsa04933;hsa05200;hsa05205;hsa05206;hsa05211;hsa05212;hsa05219;hsa05323		VEGFA
NM_001006653.4:7960	NS_CanineIO_v1.0	BRCA2	mRNA	0			DNA Damage Repair;Cell Cycle	hsa05200;hsa05212		BRCA2
NM_001013416.1:1779	NS_CanineIO_v1.0	BRCA1	mRNA	0			DNA Damage Repair;Cell Cycle	hsa04120;hsa04151;hsa05206		BRCA1
NM_001048086.1:432	NS_CanineIO_v1.0	PSMB9	mRNA	0			NF-kB Signaling;Hedgehog Signaling;Cytokine And Chemokine Signaling;Costimulatory Signaling;Cell Proliferation;Apoptosis;Antigen Presentation;Antigen Processing	hsa03050		PSMB9
NM_001048101.2:1622	NS_CanineIO_v1.0	TAPBP	mRNA	0			Antigen Presentation;Antigen Processing	hsa04612		TAPBP
NM_001048127.1:747	NS_CanineIO_v1.0	DLA-DOB	mRNA	0			Lymphoid Compartment;Immune Cell Adhesion And Migration;Antigen Presentation;Cytokines;Antigen Processing			DLA-DOB
NM_001205169.1:863	NS_CanineIO_v1.0	TNFSF13	mRNA	0			NF-kB Signaling;Cytokine And Chemokine Signaling;TNF Superfamily;Regulation	hsa04060;hsa04672;hsa05323		TNFSF13
NM_001252174.1:458	NS_CanineIO_v1.0	TYMS	mRNA	0			DNA Damage Repair;Cell Functions	hsa01100		TYMS
XM_003432853.4:705	NS_CanineIO_v1.0	ICAM3	mRNA	0			Matrix Remodeling And Metastasis;Immune Cell Adhesion And Migration;Regulation;Adhesion	hsa04514		ICAM3
XM_005616240.2:165	NS_CanineIO_v1.0	NKG7	mRNA	0			Cytotoxicity;NK Cell Functions		Cytotoxic cells
XM_005619335.3:2756	NS_CanineIO_v1.0	ITGA1	mRNA	0			PI3K-Akt;Matrix Remodeling And Metastasis;Lymphoid Compartment;Immune Cell Adhesion And Migration;T-Cell Functions;NK Cell Functions;Adhesion	hsa04151;hsa04510;hsa04512;hsa04640;hsa04810;hsa05410;hsa05412;hsa05414		ITGA1
XM_005624303.1:399	NS_CanineIO_v1.0	ICAM2	mRNA	0			Matrix Remodeling And Metastasis;Immune Cell Adhesion And Migration;Regulation;Adhesion	hsa04514;hsa04650
XM_005626742.3:481	NS_CanineIO_v1.0	IL11RA	mRNA	0			JAK-STAT Signaling;Cytotoxicity;Cytokine And Chemokine Signaling;Chemokines	hsa04060;hsa04630;hsa04640		IL11RA
XM_014115811.2:313	NS_CanineIO_v1.0	GZMH	mRNA	0			Lymphoid Compartment;Cytotoxicity;Cytotoxicity;Cell Functions		Cytotoxic cells	GZMH
XM_022418524.1:1153	NS_CanineIO_v1.0	CD68	mRNA	0			Cell Functions	hsa04142	Macrophages	CD68
XM_537201.5:795	NS_CanineIO_v1.0	SELL	mRNA	0			Immune Cell Adhesion And Migration;Regulation	hsa04514		SELL
XM_545108.4:1673	NS_CanineIO_v1.0	TIGIT	mRNA	0			Lymphoid Compartment;Immune Cell Adhesion And Migration;Costimulatory Signaling;T-Cell Functions	hsa04514
XM_546764.6:2995	NS_CanineIO_v1.0	PIK3CD	mRNA	0			PI3K-Akt;Metabolic Stress;MAPK;JAK-STAT Signaling;Immune Cell Adhesion And Migration;Hypoxia;Cytokine And Chemokine Signaling;Autophagy;Apoptosis	hsa00562;hsa04012;hsa04014;hsa04015;hsa04022;hsa04024;hsa04062;hsa04066;hsa04068;hsa04070;hsa04071;hsa04072;hsa04150;hsa04151;hsa04152;hsa04210;hsa04211;hsa04213;hsa04261;hsa04370;hsa04380;hsa04510;hsa04550;hsa04611;hsa04620;hsa04630;hsa04650;hsa04660;hsa04662;hsa04664;hsa04666;hsa04668;hsa04670;hsa04722;hsa04725;hsa04750;hsa04810;hsa04910;hsa04914;hsa04915;hsa04917;hsa04919;hsa04921;hsa04923;hsa…		PIK3CD
XM_844295.5:3513	NS_CanineIO_v1.0	TNKS	mRNA	0			Epigenetic Regulation;Cell Cycle			TNKS
XM_846798.4:806	NS_CanineIO_v1.0	CXCR6	mRNA	0			Cytokine And Chemokine Signaling;Chemokines	hsa04060;hsa04062		CXCR6
XM_847012.5:337	NS_CanineIO_v1.0	PDCD1LG2	mRNA	0			Immune Cell Adhesion And Migration;Costimulatory Signaling	hsa04514		PDCD1LG2
XM_847029.5:1284	NS_CanineIO_v1.0	SH2D1A	mRNA	0				hsa04650;hsa05162	T-cells	SH2D1A
XM_546869.6:433	NS_CanineIO_v1.0	PSMB10	mRNA	0			NF-kB Signaling;Hedgehog Signaling;Cytokine And Chemokine Signaling;Costimulatory Signaling;Cell Proliferation;Apoptosis;Antigen Presentation	hsa03050		PSMB10
NM_001254715.1:321	NS_CanineIO_v1.0	HAVCR2	mRNA	0			Cytokine And Chemokine Signaling;Costimulatory Signaling;Cell Functions			HAVCR2
NM_001197099.1:1128	NS_CanineIO_v1.0	RET	mRNA	0			MAPK;Regulation	hsa04144;hsa05200;hsa05216;hsa05230		RET
XM_005641566.2:368	NS_CanineIO_v1.0	BTK	mRNA	0			NF-kB Signaling;Antigen Presentation	hsa04064;hsa04380;hsa04611;hsa04662;hsa04664;hsa05340		BTK
XM_014111550.2:4633	NS_CanineIO_v1.0	ATRX	mRNA	0			Epigenetic Regulation;Regulation			ATRX
XM_014111995.2:8219	NS_CanineIO_v1.0	APC	mRNA	0			Wnt Signaling;Adhesion	hsa04310;hsa04390;hsa04550;hsa04810;hsa05166;hsa05200;hsa05206;hsa05210;hsa05213		APC
XM_005618534.2:1211	NS_CanineIO_v1.0	FGFR3	mRNA	0			MAPK;Regulation	hsa04010;hsa04014;hsa04015;hsa04144;hsa04151;hsa04550;hsa04810;hsa05200;hsa05206;hsa05219;hsa05230		FGFR3
XM_014107971.2:670	NS_CanineIO_v1.0	HNF1A	mRNA	0			Epigenetic Regulation;Cell Functions	hsa04550		HNF1A
XM_022406886.1:1418	NS_CanineIO_v1.0	JAK3	mRNA	0			PI3K-Akt;JAK-STAT Signaling;Cytotoxicity;Cytokine And Chemokine Signaling;Regulation;Cytokines	hsa04062;hsa04151;hsa04550;hsa04630;hsa05162;hsa05166;hsa05169;hsa05203;hsa05340		JAK3
XM_022424104.1:621	NS_CanineIO_v1.0	CDK4	mRNA	0			Cell Proliferation;Cell Cycle	hsa04110;hsa04115;hsa04151;hsa04530;hsa04660;hsa04933;hsa05161;hsa05162;hsa05166;hsa05200;hsa05203;hsa05212;hsa05214;hsa05218;hsa05219;hsa05220;hsa05222;hsa05223		CDK4
XM_546306.6:1077	NS_CanineIO_v1.0	CSF1R	mRNA	0			PI3K-Akt;Myeloid Compartment;MAPK;Cytokine And Chemokine Signaling	hsa04014;hsa04015;hsa04060;hsa04144;hsa04151;hsa04380;hsa04640;hsa05200;hsa05202		CSF1R
XM_005636798.2:889	NS_CanineIO_v1.0	KRT7	mRNA	0			Matrix Remodeling And Metastasis;Adhesion			KRT7
NM_001006950.1:23	NS_CanineIO_v1.0	IL5	mRNA	0			JAK-STAT Signaling;Cytokine And Chemokine Signaling;T-Cell Functions;Regulation;Interleukins;Cytokines	hsa04060;hsa04630;hsa04640;hsa04660;hsa04664;hsa04672;hsa05310;hsa05320;hsa05321;hsa05330		IL5
XM_003431593.3:303	NS_CanineIO_v1.0	IL9	mRNA	0			JAK-STAT Signaling;Cytokine And Chemokine Signaling;Cytokines	hsa04060;hsa04630;hsa05310		IL9
NM_001014379.1:1298	NS_CanineIO_v1.0	DLA-12	mRNA	0			Interferon Signaling;Immune Cell Adhesion And Migration;Cytokine And Chemokine Signaling;Antigen Presentation;Regulation;Cytotoxicity;Antigen Processing			DLA-12
XM_005632168.3:747	NS_CanineIO_v1.0	IRAK2	mRNA	0			Cytokine And Chemokine Signaling	hsa04210;hsa04722;hsa05152		IRAK2
NM_001146144.1:166	NS_CanineIO_v1.0	S100A8	mRNA	0			Myeloid Compartment			S100A8
NM_001253741.1:1364	NS_CanineIO_v1.0	KRT14	mRNA	0			Matrix Remodeling And Metastasis;Adhesion			KRT14
NM_001287125.1:1698	NS_CanineIO_v1.0	CDH1	mRNA	0			Matrix Remodeling And Metastasis;Immune Cell Adhesion And Migration;Apoptosis;Regulation	hsa04015;hsa04390;hsa04514;hsa04520;hsa05100;hsa05130;hsa05200;hsa05213;hsa05216;hsa05218;hsa05219		CDH1
XM_003434864.4:4218	NS_CanineIO_v1.0	CREBBP	mRNA	0			Wnt Signaling;TGF-beta Signaling;Notch Signaling;JAK-STAT Signaling;Cell Proliferation	hsa04024;hsa04066;hsa04068;hsa04110;hsa04310;hsa04350;hsa04520;hsa04630;hsa04720;hsa04916;hsa04919;hsa04922;hsa05016;hsa05152;hsa05161;hsa05164;hsa05166;hsa05168;hsa05169;hsa05200;hsa05203;hsa05206;hsa05211;hsa05215		CREBBP
XM_003638879.4:1935	NS_CanineIO_v1.0	ZEB1	mRNA	0			Myeloid Compartment;Macrophage Functions	hsa05202;hsa05206		ZEB1
XM_005616307.2:534	NS_CanineIO_v1.0	IRF3	mRNA	0			Interferon Signaling;Cytokine And Chemokine Signaling	hsa04620;hsa04622;hsa04623;hsa05133;hsa05160;hsa05161;hsa05162;hsa05164;hsa05168;hsa05169;hsa05203		IRF3
XM_005620305.1:5049	NS_CanineIO_v1.0	KMT2A	mRNA	0			Epigenetic Regulation;Cell Functions	hsa05202		KMT2A
XM_005621302.3:906	NS_CanineIO_v1.0	VCAM1	mRNA	0			NF-kB Signaling;Matrix Remodeling And Metastasis;Interferon Signaling;Immune Cell Adhesion And Migration;Cytokine And Chemokine Signaling;Regulation;Adhesion	hsa04064;hsa04514;hsa04668;hsa04670;hsa04933;hsa05143;hsa05144;hsa05166		VCAM1
XM_005621381.3:819	NS_CanineIO_v1.0	CD19	mRNA	0			PI3K-Akt;Lymphoid Compartment;Complement System;Regulation;B-Cell Functions	hsa04151;hsa04640;hsa04662;hsa05169;hsa05340	B-cells	CD19
XM_005621651.2:465	NS_CanineIO_v1.0	IL32	mRNA	0			Cytokine And Chemokine Signaling;Interleukins;Chemokines			IL32
XM_005629968.3:1580	NS_CanineIO_v1.0	TLR3	mRNA	0			Apoptosis;TLR;Microglial Functions	hsa04620;hsa05160;hsa05161;hsa05164;hsa05168		TLR3
XM_005629996.3:541	NS_CanineIO_v1.0	IRF2	mRNA	0			Interferon Signaling;Cytokine And Chemokine Signaling;Regulation;Chemokines			IRF2
XM_005636956.2:1258	NS_CanineIO_v1.0	IRAK4	mRNA	0			NF-kB Signaling;Cytokine And Chemokine Signaling	hsa04064;hsa04210;hsa04620;hsa04722;hsa05133;hsa05140;hsa05142;hsa05145;hsa05152;hsa05162;hsa05164		IRAK4
XM_005637671.3:1230	NS_CanineIO_v1.0	NFKB2	mRNA	0			NF-kB Signaling;MAPK;Cytokine And Chemokine Signaling	hsa04010;hsa04064;hsa04380;hsa05134;hsa05166;hsa05169;hsa05200;hsa05203		NFKB2
XM_005640757.2:1866	NS_CanineIO_v1.0	TLR5	mRNA	0			TLR	hsa04620;hsa05130;hsa05132;hsa05134;hsa05321		TLR5
XM_005641003.3:1471	NS_CanineIO_v1.0	TLR7	mRNA	0			TLR;Microglial Functions	hsa04620;hsa05162;hsa05164		TLR7
XM_005641119.3:1695	NS_CanineIO_v1.0	TLR8	mRNA	0			Myeloid Compartment;TLR	hsa04620		TLR8
XM_005641765.2:654	NS_CanineIO_v1.0	LAMP2	mRNA	0			Autophagy	hsa04142;hsa04145;hsa05152		LAMP2
XM_014109111.2:4746	NS_CanineIO_v1.0	DMBT1	mRNA	0						DMBT1
XM_014112396.1:2717	NS_CanineIO_v1.0	IGF1R	mRNA	0			Autophagy;Senescence	hsa04014;hsa04015;hsa04066;hsa04068;hsa04114;hsa04144;hsa04151;hsa04152;hsa04211;hsa04213;hsa04510;hsa04520;hsa04550;hsa04730;hsa04914;hsa05200;hsa05202;hsa05205;hsa05214;hsa05215;hsa05218		IGF1R
XM_014112658.2:1633	NS_CanineIO_v1.0	PPARGC1A	mRNA	0			Metabolic Stress;Regulation	hsa04152;hsa04211;hsa04910;hsa04920;hsa04922;hsa04931;hsa05016		PPARGC1A
XM_014119060.2:457	NS_CanineIO_v1.0	IRF5	mRNA	0			Interferon Signaling;Cytokine And Chemokine Signaling;Senescence	hsa04620		IRF5
XM_014119989.2:809	NS_CanineIO_v1.0	PLAUR	mRNA	0				hsa04610;hsa05205		PLAUR
XM_014120568.2:1289	NS_CanineIO_v1.0	CD58	mRNA	0			Immune Cell Adhesion And Migration	hsa04514;hsa05169		CD58
XM_014121990.2:4808	NS_CanineIO_v1.0	SETD2	mRNA	0			Epigenetic Regulation;Cell Functions			SETD2
XM_022404178.1:4686	NS_CanineIO_v1.0	FAT1	mRNA	0			Matrix Remodeling And Metastasis;Adhesion			FAT1
XM_022415517.1:2245	NS_CanineIO_v1.0	KDM5C	mRNA	0			Epigenetic Regulation;Cell Functions			KDM5C
XM_022417244.1:2976	NS_CanineIO_v1.0	TLR6	mRNA	0			Antigen Presentation;TLR	hsa04145;hsa04620;hsa05142;hsa05152		TLR6
XM_022419223.1:727	NS_CanineIO_v1.0	IL34	mRNA	0			Cytokine And Chemokine Signaling;Interleukins			IL34
XM_022421405.1:566	NS_CanineIO_v1.0	SMAD2	mRNA	0			TGF-beta Signaling;Cell Proliferation;Cell Functions	hsa04068;hsa04110;hsa04144;hsa04350;hsa04390;hsa04520;hsa04550;hsa04933;hsa05142;hsa05166;hsa05200;hsa05205;hsa05210;hsa05212;hsa05321		SMAD2
XM_534193.6:1034	NS_CanineIO_v1.0	LAMP1	mRNA	0			Autophagy;Transporter Functions	hsa04142;hsa04145;hsa05152		LAMP1
XM_538226.6:2289	NS_CanineIO_v1.0	ERBB3	mRNA	0			MAPK;Regulation	hsa04012;hsa04020;hsa04144;hsa05205;hsa05206		ERBB3
XM_540047.6:616	NS_CanineIO_v1.0	VEGFC	mRNA	0			PI3K-Akt;MAPK;Cytokine And Chemokine Signaling;Angiogenesis	hsa04014;hsa04015;hsa04060;hsa04151;hsa04510;hsa04668;hsa04933;hsa05200		VEGFC
XM_014112326.2:853	NS_CanineIO_v1.0	TLR1	mRNA	0			Myeloid Compartment;Antigen Presentation;TLR;Microglial Functions	hsa04620;hsa05152		TLR1
XM_022417823.1:460	NS_CanineIO_v1.0	IL17B	mRNA	0			Cytokine And Chemokine Signaling;Interleukins;Chemokines	hsa04060		IL17B
XM_022425020.1:301	NS_CanineIO_v1.0	APOE	mRNA	0			Hypoxia;Transporter Functions	hsa05010		APOE
NM_001122602.1:2872	NS_CanineIO_v1.0	IGF2R	mRNA	0			Lymphoid Compartment;Interferon Signaling;Cytotoxicity	hsa04142;hsa04144		IGF2R
NM_001165878.1:116	NS_CanineIO_v1.0	IL17A	mRNA	0			Cytokine And Chemokine Signaling;Costimulatory Signaling;Interleukins;Cytokines	hsa04060;hsa05321;hsa05323		IL17A
XM_003639368.4:712	NS_CanineIO_v1.0	IRF1	mRNA	0			Interferon Signaling;Cytotoxicity;Cytokine And Chemokine Signaling;T-Cell Functions;Regulation;NK Cell Functions;Chemokines	hsa04917;hsa05133;hsa05160		IRF1
XM_005615953.2:1452	NS_CanineIO_v1.0	SYK	mRNA	0			PI3K-Akt;NF-kB Signaling;Cytokine And Chemokine Signaling;Angiogenesis;Macrophage Functions	hsa04064;hsa04072;hsa04151;hsa04380;hsa04611;hsa04650;hsa04662;hsa04664;hsa04666;hsa05152;hsa05169;hsa05203
XM_005627719.2:839	NS_CanineIO_v1.0	FYN	mRNA	0			Cytokine And Chemokine Signaling;Costimulatory Signaling;Transporter Functions	hsa04071;hsa04072;hsa04360;hsa04380;hsa04510;hsa04520;hsa04611;hsa04650;hsa04660;hsa04664;hsa04725;hsa05020;hsa05130;hsa05162;hsa05416		FYN
XM_005632141.1:1860	NS_CanineIO_v1.0	RAF1	mRNA	0			MAPK;Senescence	hsa04010;hsa04012;hsa04014;hsa04015;hsa04022;hsa04024;hsa04062;hsa04068;hsa04071;hsa04072;hsa04151;hsa04270;hsa04370;hsa04510;hsa04540;hsa04550;hsa04630;hsa04650;hsa04660;hsa04662;hsa04664;hsa04666;hsa04720;hsa04722;hsa04726;hsa04730;hsa04810;hsa04910;hsa04912;hsa04914;hsa04915;hsa04916;hsa04917;hsa04919;hsa04921;hsa05034;hsa05152;hsa05160;hsa05161;hsa05164;hsa05200;hsa05205;hsa05206;hsa05210;hsa…		RAF1
XM_005636883.2:11224	NS_CanineIO_v1.0	KMT2D	mRNA	0			Epigenetic Regulation;Cell Functions			KMT2D
XM_014112432.1:1018	NS_CanineIO_v1.0	IDH2	mRNA	0			Myeloid Compartment;Metabolic Stress;Microglial Functions	hsa01100;hsa01200;hsa01230		IDH2
XM_014122046.2:2318	NS_CanineIO_v1.0	SMARCA4	mRNA	0			Epigenetic Regulation;Cell Functions			SMARCA4
XM_540523.4:370	NS_CanineIO_v1.0	HRAS	mRNA	0			PI3K-Akt;Metabolic Stress;MAPK;JAK-STAT Signaling;Cytokine And Chemokine Signaling;Autophagy;Apoptosis;Senescence	hsa04010;hsa04012;hsa04014;hsa04015;hsa04062;hsa04068;hsa04071;hsa04072;hsa04144;hsa04151;hsa04211;hsa04213;hsa04360;hsa04370;hsa04510;hsa04530;hsa04540;hsa04550;hsa04630;hsa04650;hsa04660;hsa04662;hsa04664;hsa04720;hsa04722;hsa04725;hsa04726;hsa04730;hsa04810;hsa04910;hsa04912;hsa04915;hsa04916;hsa04917;hsa04919;hsa04921;hsa04933;hsa05034;hsa05160;hsa05161;hsa05166;hsa05200;hsa05203;hsa05205;hsa…
XM_545713.6:1036	NS_CanineIO_v1.0	TGFB2	mRNA	0			TGF-beta Signaling;Matrix Remodeling And Metastasis;MAPK;Cytokine And Chemokine Signaling;Cell Proliferation;Angiogenesis;Interleukins	hsa04010;hsa04060;hsa04068;hsa04110;hsa04144;hsa04350;hsa04380;hsa04390;hsa04933;hsa05140;hsa05142;hsa05144;hsa05145;hsa05146;hsa05152;hsa05161;hsa05166;hsa05200;hsa05205;hsa05206;hsa05210;hsa05211;hsa05212;hsa05220;hsa05321;hsa05323;hsa05410;hsa05414		TGFB2
XM_549367.6:857	NS_CanineIO_v1.0	IRAK1	mRNA	0			NF-kB Signaling;Cytokine And Chemokine Signaling	hsa04064;hsa04210;hsa04620;hsa04722;hsa05133;hsa05140;hsa05142;hsa05145;hsa05152;hsa05162;hsa05169		IRAK1
XM_844736.5:518	NS_CanineIO_v1.0	IL27	mRNA	0			Cytokine And Chemokine Signaling;Interleukins			IL27
NM_001002963.1:1823	NS_CanineIO_v1.0	MET	mRNA	0			MAPK;Regulation	hsa04014;hsa04015;hsa04060;hsa04144;hsa04151;hsa04360;hsa04510;hsa04520;hsa05100;hsa05120;hsa05144;hsa05200;hsa05202;hsa05205;hsa05206;hsa05211;hsa05218;hsa05230		MET
NM_001003090.1:4027	NS_CanineIO_v1.0	COL1A1	mRNA	0			Matrix Remodeling And Metastasis;Adhesion	hsa04151;hsa04510;hsa04512;hsa04611;hsa04933;hsa05146		COL1A1
NM_001003219.2:319	NS_CanineIO_v1.0	MMP9	mRNA	0			Matrix Remodeling And Metastasis;Cell Functions	hsa04668;hsa04670;hsa04915;hsa05161;hsa05200;hsa05202;hsa05205;hsa05206;hsa05219		MMP9
XM_005616467.3:1111	NS_CanineIO_v1.0	PVR	mRNA	0			Lymphoid Compartment;Immune Cell Adhesion And Migration;Regulation	hsa04514		PVR
XM_022403736.1:943	NS_CanineIO_v1.0	BRAF	mRNA	0			MAPK;Senescence	hsa04010;hsa04012;hsa04015;hsa04024;hsa04062;hsa04068;hsa04150;hsa04270;hsa04510;hsa04650;hsa04720;hsa04722;hsa04726;hsa04730;hsa04810;hsa04910;hsa04914;hsa05034;hsa05160;hsa05200;hsa05205;hsa05210;hsa05211;hsa05212;hsa05213;hsa05214;hsa05215;hsa05216;hsa05218;hsa05219;hsa05220;hsa05221;hsa05223		BRAF
XM_022405907.1:1984	NS_CanineIO_v1.0	AXL	mRNA	0						AXL
XM_534223.6:596	NS_CanineIO_v1.0	MYD88	mRNA	0			NF-kB Signaling;Cytokine And Chemokine Signaling;Antigen Presentation;TLR	hsa04064;hsa04210;hsa04620;hsa05132;hsa05133;hsa05134;hsa05140;hsa05142;hsa05143;hsa05144;hsa05145;hsa05152;hsa05161;hsa05162;hsa05164;hsa05168		MYD88
XM_535078.6:1120	NS_CanineIO_v1.0	LYN	mRNA	0			NF-kB Signaling;Cytokine And Chemokine Signaling;Cell Proliferation;Regulation	hsa04062;hsa04064;hsa04611;hsa04662;hsa04664;hsa04666;hsa04730;hsa05120;hsa05169;hsa05203		LYN
XM_005635170.3:644	NS_CanineIO_v1.0	CEBPB	mRNA	0			Myeloid Compartment;Metabolic Stress	hsa04668;hsa05152;hsa05202		CEBPB
XM_847261.4:2166	NS_CanineIO_v1.0	FOXA1	mRNA	0			Epigenetic Regulation;Cell Functions			FOXA1
NM_001003354.1:1655	NS_CanineIO_v1.0	PTGS2	mRNA	0			NF-kB Signaling;Myeloid Compartment;Hypoxia;Cytokine And Chemokine Signaling;Costimulatory Signaling;Angiogenesis;Cytokines	hsa01100;hsa04064;hsa04370;hsa04668;hsa04723;hsa04726;hsa04921;hsa04923;hsa05140;hsa05200;hsa05206;hsa05222		PTGS2
NM_001003359.1:370	NS_CanineIO_v1.0	CAMP	mRNA	0			Angiogenesis	hsa05152		CAMP
NM_001003370.1:762	NS_CanineIO_v1.0	CLU	mRNA	0			Complement System	hsa04610		CLU
NM_001110766.2:619	NS_CanineIO_v1.0	FCER1A	mRNA	0				hsa04071;hsa04072;hsa04664;hsa05310		FCER1A
NM_001194952.1:772	NS_CanineIO_v1.0	PLAU	mRNA	0			NF-kB Signaling;Angiogenesis;Senescence	hsa04064;hsa04610;hsa05202;hsa05205;hsa05206		PLAU
NM_001197117.1:454	NS_CanineIO_v1.0	TYROBP	mRNA	0			Cytotoxicity;NK Cell Functions	hsa04380;hsa04650		TYROBP
NM_001287039.1:1145	NS_CanineIO_v1.0	NOD2	mRNA	0			Cytokine And Chemokine Signaling;Cytokines	hsa04621;hsa04668;hsa05131;hsa05152;hsa05321		NOD2
NM_001287076.1:1409	NS_CanineIO_v1.0	LTF	mRNA	0						LTF
XM_003432322.4:1052	NS_CanineIO_v1.0	TRAF6	mRNA	0			NF-kB Signaling;Cytokine And Chemokine Signaling;Autophagy	hsa04010;hsa04064;hsa04120;hsa04144;hsa04380;hsa04620;hsa04621;hsa04622;hsa04722;hsa05133;hsa05140;hsa05142;hsa05145;hsa05152;hsa05160;hsa05162;hsa05168;hsa05169;hsa05200;hsa05222		TRAF6
XM_003434023.4:386	NS_CanineIO_v1.0	SPP1	mRNA	0			PI3K-Akt;Matrix Remodeling And Metastasis;Costimulatory Signaling;Cytokines	hsa04151;hsa04510;hsa04512;hsa04620		SPP1
XM_003434950.4:1541	NS_CanineIO_v1.0	C4BPA	mRNA	0			Complement System;Complement	hsa04610;hsa05133		C4BPA
XM_003639022.3:1431	NS_CanineIO_v1.0	C8A	mRNA	0			Complement System;Complement	hsa04610;hsa05020;hsa05146;hsa05322		C8A
XM_003640238.4:2336	NS_CanineIO_v1.0	IKBKG	mRNA	0			PI3K-Akt;NF-kB Signaling;MAPK;Cytokine And Chemokine Signaling;Costimulatory Signaling;Apoptosis;Antigen Presentation	hsa04010;hsa04014;hsa04062;hsa04064;hsa04151;hsa04210;hsa04380;hsa04620;hsa04621;hsa04622;hsa04623;hsa04660;hsa04662;hsa04668;hsa04920;hsa05120;hsa05131;hsa05142;hsa05145;hsa05160;hsa05161;hsa05166;hsa05168;hsa05169;hsa05200;hsa05203;hsa05212;hsa05215;hsa05220;hsa05221;hsa05222;hsa05340		IKBKG
XM_005616459.2:965	NS_CanineIO_v1.0	RELB	mRNA	0			NF-kB Signaling;MAPK;Cytokine And Chemokine Signaling;Regulation	hsa04010;hsa04064;hsa04380;hsa05166;hsa05169		RELB
XM_005617091.3:2974	NS_CanineIO_v1.0	MRC1	mRNA	0			Myeloid Compartment;Antigen Presentation	hsa04145;hsa05152		MRC1
XM_005618157.3:657	NS_CanineIO_v1.0	ATG10	mRNA	0			Autophagy;Transporter Functions	hsa04140		ATG10
XM_005619088.3:435	NS_CanineIO_v1.0	MBL2	mRNA	0			Hypoxia;Complement System	hsa04145;hsa04610;hsa05150		MBL2
XM_005622827.2:460	NS_CanineIO_v1.0	S100A9	mRNA	0			Hypoxia;Angiogenesis			S100A9
XM_005625995.3:788	NS_CanineIO_v1.0	IL1RL1	mRNA	0			Cytokine And Chemokine Signaling			IL1RL1
XM_005627639.3:1604	NS_CanineIO_v1.0	MAP3K7	mRNA	0			Wnt Signaling;NF-kB Signaling;MAPK;Cytokine And Chemokine Signaling;Costimulatory Signaling;Autophagy	hsa04010;hsa04064;hsa04152;hsa04310;hsa04380;hsa04520;hsa04620;hsa04621;hsa04622;hsa04660;hsa04668;hsa05140;hsa05145;hsa05162;hsa05168;hsa05169		MAP3K7
XM_005628676.3:2485	NS_CanineIO_v1.0	NOD1	mRNA	0			Cytokine And Chemokine Signaling	hsa04621;hsa05120;hsa05131;hsa05133		NOD1
XM_005631917.3:117	NS_CanineIO_v1.0	MARCO	mRNA	0			Myeloid Compartment	hsa04145		MARCO
XM_005632891.3:1837	NS_CanineIO_v1.0	ILF3	mRNA	0			Chemokines			ILF3
XM_005637196.3:1341	NS_CanineIO_v1.0	C3AR1	mRNA	0			Complement System;Angiogenesis;Regulation	hsa04080;hsa04610;hsa05150		C3AR1
XM_005637573.3:1103	NS_CanineIO_v1.0	BLNK	mRNA	0			NF-kB Signaling;Cytokine And Chemokine Signaling	hsa04064;hsa04380;hsa04662;hsa05340		BLNK
XM_005638102.3:592	NS_CanineIO_v1.0	RIPK2	mRNA	0			Cytokine And Chemokine Signaling;Costimulatory Signaling	hsa04621;hsa04722;hsa05131;hsa05152		RIPK2
XM_005639816.3:623	NS_CanineIO_v1.0	MASP1	mRNA	0			Complement System	hsa04610;hsa05150		MASP1
XM_005640640.2:157	NS_CanineIO_v1.0	CXCR1	mRNA	0			Cytokine And Chemokine Signaling;Regulation;Chemokines	hsa04060;hsa04062;hsa04072;hsa04144;hsa05120		CXCR1
XM_014108320.2:528	NS_CanineIO_v1.0	CLEC4A	mRNA	0						CLEC4A
XM_014108746.2:2538	NS_CanineIO_v1.0	PIK3C2G	mRNA	0			PI3K-Akt;Regulation	hsa00562;hsa01100;hsa04070		PIK3C2G
XM_014109975.2:752	NS_CanineIO_v1.0	CFI	mRNA	0			Complement System	hsa04610;hsa05150		CFI
XM_014110431.1:660	NS_CanineIO_v1.0	IL1RAP	mRNA	0			Cytokine And Chemokine Signaling	hsa04060;hsa04210;hsa04750		IL1RAP
XM_014110992.2:259	NS_CanineIO_v1.0	CREB1	mRNA	0			Cytokine And Chemokine Signaling	hsa04022;hsa04024;hsa04151;hsa04152;hsa04211;hsa04261;hsa04380;hsa04612;hsa04668;hsa04710;hsa04725;hsa04728;hsa04915;hsa04916;hsa04922;hsa04925;hsa04931;hsa05016;hsa05030;hsa05034;hsa05152;hsa05161;hsa05166;hsa05203;hsa05215		CREB1
XM_014115060.2:608	NS_CanineIO_v1.0	MAPKAPK2	mRNA	0			Cytokine And Chemokine Signaling	hsa04010;hsa04370;hsa04722;hsa05203		MAPKAPK2
XM_014115810.2:545	NS_CanineIO_v1.0	CTSG	mRNA	0			Regulation;Pathogen Defense	hsa04080;hsa04142;hsa05146;hsa05322		CTSG
XM_014116440.1:169	NS_CanineIO_v1.0	FCAR	mRNA	0			Myeloid Compartment;Macrophage Functions	hsa04145;hsa05150	Neutrophils	FCAR
XM_014118342.2:918	NS_CanineIO_v1.0	C2	mRNA	0			Complement System;Complement	hsa04610;hsa05133;hsa05150;hsa05322		C2
XM_014118699.2:2725	NS_CanineIO_v1.0	PTK2	mRNA	0			Matrix Remodeling And Metastasis;Cell Functions	hsa04012;hsa04062;hsa04151;hsa04360;hsa04370;hsa04510;hsa04670;hsa04810;hsa05100;hsa05146;hsa05200;hsa05202;hsa05205;hsa05222		PTK2
XM_014120558.2:834	NS_CanineIO_v1.0	FCGR1A	mRNA	0			Myeloid Compartment;Interferon Signaling;Cytokine And Chemokine Signaling;Antigen Presentation	hsa04145;hsa04380;hsa04640;hsa04666;hsa05140;hsa05150;hsa05152;hsa05202;hsa05322		FCGR1A
XM_022405107.1:554	NS_CanineIO_v1.0	SIGIRR	mRNA	0			Cytokine And Chemokine Signaling			SIGIRR
XM_022406360.1:1119	NS_CanineIO_v1.0	ATG7	mRNA	0			Autophagy;Antigen Presentation;Transporter Functions	hsa04140		ATG7
XM_022407058.1:3029	NS_CanineIO_v1.0	TYK2	mRNA	0			JAK-STAT Signaling;Interferon Signaling;Cytokine And Chemokine Signaling;Regulation;Pathogen Defense;Cytokines	hsa04380;hsa04630;hsa05145;hsa05160;hsa05162;hsa05164;hsa05168;hsa05169		TYK2
XM_022407130.1:3488	NS_CanineIO_v1.0	C3	mRNA	0			Complement System;Angiogenesis;Regulation	hsa04145;hsa04610;hsa05133;hsa05134;hsa05140;hsa05142;hsa05150;hsa05152;hsa05168;hsa05203;hsa05322		C3
XM_022417885.1:1562	NS_CanineIO_v1.0	C6	mRNA	0			Complement System;Angiogenesis;Complement	hsa04610;hsa05020;hsa05322		C6
XM_022417892.1:1592	NS_CanineIO_v1.0	C7	mRNA	0			Complement System;Complement	hsa04610;hsa05020;hsa05322		C7
XM_022420853.1:648	NS_CanineIO_v1.0	CD55	mRNA	0			Complement System	hsa04610;hsa04640;hsa05416		CD55
XM_022421753.1:897	NS_CanineIO_v1.0	ARG2	mRNA	0				hsa01100;hsa01230;hsa05146		ARG2
XM_022424475.1:1078	NS_CanineIO_v1.0	NCF4	mRNA	0			Immune Cell Adhesion And Migration;Antigen Presentation	hsa04145;hsa04380;hsa04670;hsa05140		NCF4
XM_022427965.1:3226	NS_CanineIO_v1.0	TAL1	mRNA	0			Angiogenesis;Regulation			TAL1
XM_535367.6:572	NS_CanineIO_v1.0	C1QA	mRNA	0			Complement System;Complement	hsa04610;hsa05020;hsa05133;hsa05142;hsa05150;hsa05322		C1QA
XM_536694.6:952	NS_CanineIO_v1.0	C8B	mRNA	0			Complement System;Complement	hsa04610;hsa05020;hsa05146;hsa05322		C8B
XM_537722.6:290	NS_CanineIO_v1.0	CCL23	mRNA	0			Cytokine And Chemokine Signaling;Regulation;Chemokines	hsa04060;hsa04062		CCL23
XM_538150.6:1141	NS_CanineIO_v1.0	IL13RA1	mRNA	0			JAK-STAT Signaling;Cytokine And Chemokine Signaling;T-Cell Functions;Cytokines	hsa04060;hsa04630		IL13RA1
XM_538397.6:1387	NS_CanineIO_v1.0	CSF2RB	mRNA	0			JAK-STAT Signaling;Cytokine And Chemokine Signaling;Apoptosis;Chemokines	hsa04060;hsa04210;hsa04630		CSF2RB
XM_538451.6:786	NS_CanineIO_v1.0	IL1R2	mRNA	0			MAPK;Cytokine And Chemokine Signaling;Cytokines	hsa04010;hsa04060;hsa04640;hsa05146;hsa05166;hsa05202		IL1R2
XM_541904.5:575	NS_CanineIO_v1.0	CCRL2	mRNA	0			Chemokines			CCRL2
XM_544572.7:1800	NS_CanineIO_v1.0	MASP2	mRNA	0				hsa04610;hsa05150		MASP2
XM_546894.6:1713	NS_CanineIO_v1.0	CDH5	mRNA	0			Immune Cell Adhesion And Migration	hsa04514;hsa04670		CDH5
XM_548077.6:464	NS_CanineIO_v1.0	IFI35	mRNA	0			Interferon Signaling;Cytotoxicity;Cytokine And Chemokine Signaling;Chemokines			IFI35
XM_845571.5:1033	NS_CanineIO_v1.0	ATG16L1	mRNA	0			Autophagy;Transporter Functions	hsa04140		ATG16L1
XM_848765.5:626	NS_CanineIO_v1.0	GPI	mRNA	0			Angiogenesis	hsa01100;hsa01200		GPI
XM_005638051.3:386	NS_CanineIO_v1.0	LY96	mRNA	0			NF-kB Signaling;Myeloid Compartment;Apoptosis;Antigen Presentation	hsa04064;hsa04620;hsa05130;hsa05133;hsa05145		LY96
XM_014116920.2:393	NS_CanineIO_v1.0	C8G	mRNA	0			Complement System;Complement	hsa04610;hsa05020;hsa05146;hsa05322		C8G
XM_022421686.1:414	NS_CanineIO_v1.0	MR1	mRNA	0			Antigen Processing			MR1
XM_544507.5:663	NS_CanineIO_v1.0	C1QB	mRNA	0			Complement System;Complement	hsa04610;hsa05020;hsa05133;hsa05142;hsa05150;hsa05322		C1QB
XM_022425133.1:73	NS_CanineIO_v1.0	ATG12	mRNA	0			Autophagy	hsa04068;hsa04140;hsa04622		ATG12
XM_014109800.2:1887	NS_CanineIO_v1.0	IFNAR2	mRNA	0			JAK-STAT Signaling;Interferon Signaling;Cytokine And Chemokine Signaling;Chemokines	hsa04060;hsa04151;hsa04380;hsa04620;hsa04630;hsa04650;hsa05160;hsa05162;hsa05164;hsa05168		IFNAR2
NM_001003293.2:345	NS_CanineIO_v1.0	IL12A	mRNA	0			JAK-STAT Signaling;Cytokine And Chemokine Signaling;T-Cell Functions;Regulation;NK Cell Functions;Interleukins;Cytokines	hsa04060;hsa04620;hsa04622;hsa04630;hsa04940;hsa05133;hsa05134;hsa05140;hsa05142;hsa05143;hsa05144;hsa05145;hsa05146;hsa05152;hsa05162;hsa05164;hsa05168;hsa05321;hsa05330		IL12A
NM_001314097.1:539	NS_CanineIO_v1.0	PDCD1	mRNA	0			Lymphoid Compartment;Immune Cell Adhesion And Migration;Costimulatory Signaling;Regulation	hsa04514;hsa04660		PDCD1
NM_001003010.2:170	NS_CanineIO_v1.0	CCL5	mRNA	0			Myeloid Compartment;Hypoxia;Cytokine And Chemokine Signaling;Angiogenesis;Cytokines;Chemokines	hsa04060;hsa04062;hsa04620;hsa04621;hsa04623;hsa04668;hsa05020;hsa05120;hsa05142;hsa05164;hsa05168;hsa05323		CCL5
XM_005618758.3:1245	NS_CanineIO_v1.0	IFIT2	mRNA	0			Interferon Signaling;Cytotoxicity;Cytokine And Chemokine Signaling;Chemokines			IFIT2
NM_001006654.1:140	NS_CanineIO_v1.0	IFNA7	mRNA	0			JAK-STAT Signaling;Interferon Signaling;Cytokine And Chemokine Signaling;Interleukins	hsa04060;hsa04140;hsa04151;hsa04620;hsa04622;hsa04623;hsa04630;hsa04650;hsa05152;hsa05160;hsa05161;hsa05162;hsa05164;hsa05168;hsa05320		IFNA7
XM_014106918.1:1280	NS_CanineIO_v1.0	SERPINB2	mRNA	0			Cytokine And Chemokine Signaling;Senescence	hsa04610		SERPINB2
XM_022424377.1:4026	NS_CanineIO_v1.0	EP300	mRNA	0			Wnt Signaling;TGF-beta Signaling;Notch Signaling;JAK-STAT Signaling;Hypoxia;DNA Damage Repair;Cell Proliferation	hsa04024;hsa04066;hsa04068;hsa04110;hsa04310;hsa04350;hsa04520;hsa04630;hsa04720;hsa04916;hsa04919;hsa04922;hsa05016;hsa05152;hsa05161;hsa05164;hsa05166;hsa05168;hsa05169;hsa05200;hsa05203;hsa05206;hsa05211;hsa05215		EP300
XM_005619334.3:1886	NS_CanineIO_v1.0	ITGA2	mRNA	0			PI3K-Akt;Matrix Remodeling And Metastasis;Immune Cell Adhesion And Migration;Adhesion	hsa04145;hsa04151;hsa04510;hsa04512;hsa04611;hsa04640;hsa04810;hsa05200;hsa05205;hsa05222;hsa05410;hsa05412;hsa05414		ITGA2
XM_005640884.3:867	NS_CanineIO_v1.0	CD84	mRNA	0					Macrophages	CD84
XM_535877.7:378	NS_CanineIO_v1.0	LY86	mRNA	0						LY86
XM_546246.5:2790	NS_CanineIO_v1.0	DOCK2	mRNA	0			Immune Cell Adhesion And Migration;Adhesion	hsa04062;hsa04666		DOCK2
NM_001284434.1:570	NS_CanineIO_v1.0	NDRG1	mRNA	0			DNA Damage Repair;Regulation			NDRG1
XM_005637467.3:665	NS_CanineIO_v1.0	MAPK8	mRNA	0			Wnt Signaling;DNA Damage Repair;Cytokine And Chemokine Signaling;Autophagy;Apoptosis	hsa04010;hsa04012;hsa04014;hsa04024;hsa04068;hsa04071;hsa04141;hsa04310;hsa04380;hsa04510;hsa04620;hsa04621;hsa04622;hsa04664;hsa04668;hsa04722;hsa04723;hsa04728;hsa04750;hsa04910;hsa04912;hsa04914;hsa04917;hsa04920;hsa04930;hsa04931;hsa04932;hsa04933;hsa05120;hsa05131;hsa05132;hsa05133;hsa05142;hsa05145;hsa05152;hsa05160;hsa05161;hsa05164;hsa05166;hsa05168;hsa05169;hsa05200;hsa05210;hsa05212;hsa…		MAPK8
XM_022414922.1:1140	NS_CanineIO_v1.0	ACVR1	mRNA	0			TGF-beta Signaling;Regulation	hsa04060;hsa04350;hsa04550		ACVR1
NM_001003348.1:350	NS_CanineIO_v1.0	BIRC5	mRNA	0			Cytokine And Chemokine Signaling;Cell Proliferation;Apoptosis;Cell Cycle	hsa04390;hsa05161;hsa05200;hsa05210		BIRC5
XM_861041.4:1295	NS_CanineIO_v1.0	ESR2	mRNA	0			Epigenetic Regulation;Cell Functions	hsa04915;hsa04917		ESR2
NM_001003053.1:2157	NS_CanineIO_v1.0	AR	mRNA	0			Epigenetic Regulation;Cell Functions	hsa04114;hsa05200;hsa05215		AR
XM_014114362.2:261	NS_CanineIO_v1.0	PYCARD	mRNA	0				hsa04621;hsa04623;hsa05132;hsa05133;hsa05134;hsa05164		PYCARD
NM_001003172.2:485	NS_CanineIO_v1.0	MS4A2	mRNA	0			Chemokines	hsa04071;hsa04072;hsa04664;hsa05310	Mast cells	MS4A2
NM_001003297.1:39	NS_CanineIO_v1.0	CCL2	mRNA	0			Myeloid Compartment;Cytokine And Chemokine Signaling;Angiogenesis;Chemokines	hsa04060;hsa04062;hsa04621;hsa04668;hsa04933;hsa05142;hsa05144;hsa05164;hsa05168;hsa05323		CCL2
NM_001003384.1:326	NS_CanineIO_v1.0	IL13	mRNA	0			JAK-STAT Signaling;Cytokine And Chemokine Signaling;T-Cell Functions;Interleukins;Cytokines	hsa04060;hsa04630;hsa04664;hsa05162;hsa05310;hsa05321		IL13
NM_001003966.1:179	NS_CanineIO_v1.0	CCL13	mRNA	0			NF-kB Signaling;Cytokine And Chemokine Signaling;Chemokines	hsa04060;hsa04062;hsa04064	DC	CCL13
NM_001005254.1:81	NS_CanineIO_v1.0	CCL20	mRNA	0			Myeloid Compartment;Cytokine And Chemokine Signaling;Chemokines	hsa04060;hsa04062;hsa04668;hsa05323		CCL20
NM_001005257.1:169	NS_CanineIO_v1.0	CCL28	mRNA	0			Cytokine And Chemokine Signaling;Chemokines	hsa04060;hsa04062;hsa04672		CCL28
NM_001005259.1:192	NS_CanineIO_v1.0	CCL25	mRNA	0			Cytokine And Chemokine Signaling;Complement;Chemokines	hsa04060;hsa04062;hsa04672		CCL25
NM_001005756.1:372	NS_CanineIO_v1.0	HSD11B1	mRNA	0			Cell Functions	hsa01100	DC	HSD11B1
NM_001097557.1:627	NS_CanineIO_v1.0	CEACAM1	mRNA	0			Angiogenesis;Adhesion			CEACAM1
NM_001171772.2:177	NS_CanineIO_v1.0	PPBP	mRNA	0			Cytokine And Chemokine Signaling;Chemokines	hsa04060;hsa04062		PPBP
XM_003434905.4:224	NS_CanineIO_v1.0	S100A12	mRNA	0			Myeloid Compartment;Cytokine And Chemokine Signaling		Neutrophils	S100A12
XM_005637438.2:1335	NS_CanineIO_v1.0	LAG3	mRNA	0			Lymphoid Compartment;Costimulatory Signaling;Antigen Presentation;T-Cell Functions;Regulation		Exhausted CD8	LAG3
XM_535733.5:331	NS_CanineIO_v1.0	TRAT1	mRNA	0			Costimulatory Signaling;T-Cell Functions		T-cells	TRAT1
XM_537724.6:275	NS_CanineIO_v1.0	CCL16	mRNA	0			Cytokine And Chemokine Signaling;Regulation;Chemokines	hsa04060;hsa04062		CCL16
XM_540846.5:114	NS_CanineIO_v1.0	CTSW	mRNA	0			Apoptosis;Antigen Presentation;Transporter Functions	hsa04142	Cytotoxic cells	CTSW
XM_542828.6:922	NS_CanineIO_v1.0	CPA3	mRNA	0					Mast cells	CPA3
XM_543206.4:1224	NS_CanineIO_v1.0	BLK	mRNA	0			Lymphoid Compartment;B-Cell Functions		B-cells
XM_547525.5:1736	NS_CanineIO_v1.0	NTRK1	mRNA	0			MAPK;Regulation	hsa04010;hsa04144;hsa04210;hsa04722;hsa04750;hsa05200;hsa05202;hsa05216;hsa05230
XM_844211.3:748	NS_CanineIO_v1.0	CXCL16	mRNA	0			Lymphoid Compartment;Cytokine And Chemokine Signaling;Chemokines	hsa04060;hsa04062
XM_850409.2:463	NS_CanineIO_v1.0	CD207	mRNA	0			Antigen Presentation			CD207
NM_001003967.1:60	NS_CanineIO_v1.0	CCL24	mRNA	0			Cytokine And Chemokine Signaling;Angiogenesis;Regulation;Chemokines	hsa04060;hsa04062		CCL24
NM_001003968.1:99	NS_CanineIO_v1.0	CCL27	mRNA	0			Cytokine And Chemokine Signaling;Chemokines	hsa04060;hsa04062		CCL27
NM_001005252.1:102	NS_CanineIO_v1.0	CCL1	mRNA	0			Cytokine And Chemokine Signaling;Chemokines	hsa04060;hsa04062		CCL1
NM_001005258.1:157	NS_CanineIO_v1.0	CCL21	mRNA	0			NF-kB Signaling;Cytokine And Chemokine Signaling;Regulation;Chemokines	hsa04060;hsa04062;hsa04064		CCL21
XM_003639053.4:389	NS_CanineIO_v1.0	ISG15	mRNA	0			Lymphoid Compartment;Interferon Signaling;DNA Damage Repair;Cytotoxicity;Cytokine And Chemokine Signaling	hsa04622		ISG15
XM_845248.4:2656	NS_CanineIO_v1.0	PIK3R1	mRNA	0			PI3K-Akt;Regulation	hsa04012;hsa04014;hsa04015;hsa04022;hsa04024;hsa04062;hsa04066;hsa04068;hsa04070;hsa04071;hsa04072;hsa04150;hsa04151;hsa04152;hsa04210;hsa04211;hsa04213;hsa04261;hsa04370;hsa04380;hsa04510;hsa04550;hsa04611;hsa04620;hsa04630;hsa04650;hsa04660;hsa04662;hsa04664;hsa04666;hsa04668;hsa04670;hsa04722;hsa04725;hsa04750;hsa04810;hsa04910;hsa04914;hsa04915;hsa04917;hsa04919;hsa04921;hsa04923;hsa04930;hsa…
XM_003431449.5:2570	NS_CanineIO_v1.0	DNAJC14	mRNA	1	Housekeeping					DNAJC14
XM_003640212.3:164	NS_CanineIO_v1.0	LOC100856270	mRNA	0			Regulation
XM_005637555.3:1050	NS_CanineIO_v1.0	ENTPD1	mRNA	0				hsa05169		ENTPD1
XM_022420671.1:961	NS_CanineIO_v1.0	TBC1D10B	mRNA	1	Housekeeping					TBC1D10B
XM_003431598.2:374	NS_CanineIO_v1.0	CDKN2A	mRNA	0			Cell Proliferation;Cell Cycle	hsa04110;hsa04115;hsa05166;hsa05200;hsa05203;hsa05206;hsa05212;hsa05214;hsa05218;hsa05219;hsa05220;hsa05223
XM_003640073.4:1351	NS_CanineIO_v1.0	IFNAR1	mRNA	0			PI3K-Akt;JAK-STAT Signaling;Interferon Signaling;Cytokine And Chemokine Signaling;Pathogen Defense	hsa04060;hsa04151;hsa04380;hsa04620;hsa04630;hsa04650;hsa05160;hsa05161;hsa05162;hsa05164;hsa05168		IFNAR1
XM_005616205.2:1324	NS_CanineIO_v1.0	LOC476396	mRNA	0			Immune Cell Adhesion And Migration;Pathogen Defense;Adhesion
XM_014106246.2:640	NS_CanineIO_v1.0	LOC476900	mRNA	0						LOC476900
NM_001122609.1:966	NS_CanineIO_v1.0	MAVS	mRNA	0				hsa04622;hsa04623;hsa05160;hsa05161;hsa05162;hsa05164;hsa05168		MAVS
NM_001252340.1:293	NS_CanineIO_v1.0	CKLF	mRNA	0			Chemokines			CKLF
NM_001284476.1:660	NS_CanineIO_v1.0	CCR9	mRNA	0			Cytokine And Chemokine Signaling	hsa04060;hsa04062;hsa04672		CCR9
NM_001284492.1:399	NS_CanineIO_v1.0	TREM1	mRNA	0			Myeloid Compartment			TREM1
XM_003639448.4:653	NS_CanineIO_v1.0	TNFRSF11B	mRNA	0			NF-kB Signaling;Cytokine And Chemokine Signaling;TNF Superfamily	hsa04060;hsa04380		TNFRSF11B
XM_005626238.1:1411	NS_CanineIO_v1.0	EPCAM	mRNA	0			Cell Functions;Adhesion			EPCAM
XM_005627313.3:362	NS_CanineIO_v1.0	TREM2	mRNA	0			Myeloid Compartment	hsa04380		TREM2
XM_022410165.1:1533	NS_CanineIO_v1.0	OSM	mRNA	0			JAK-STAT Signaling;Cytokine And Chemokine Signaling;Cell Functions	hsa04060;hsa04151;hsa04630		OSM
XM_022421537.1:1336	NS_CanineIO_v1.0	COLEC12	mRNA	0				hsa04145		COLEC12
XM_538807.6:396	NS_CanineIO_v1.0	AMBP	mRNA	0			Regulation			AMBP
XM_544362.6:1324	NS_CanineIO_v1.0	CD180	mRNA	0						CD180
XM_850020.4:803	NS_CanineIO_v1.0	IL22RA1	mRNA	0			JAK-STAT Signaling;Cytotoxicity;Cytokine And Chemokine Signaling;Chemokines	hsa04060;hsa04630		IL22RA1
XR_295821.1:442	NS_CanineIO_v1.0	ATF1	mRNA	0			Cytokine And Chemokine Signaling	hsa04925;hsa05166;hsa05202
NM_001048110.1:1401	NS_CanineIO_v1.0	ADGRE5	mRNA	0						ADGRE5
NM_001372007.1:1086	NS_CanineIO_v1.0	NF1	mRNA	0			DNA Damage Repair;Regulation	hsa04010;hsa04014
NM_001170829.2:872	NS_CanineIO_v1.0	SMAD3	mRNA	0			Wnt Signaling;TGF-beta Signaling;Cytokine And Chemokine Signaling;Cell Proliferation;Regulation	hsa04068;hsa04110;hsa04144;hsa04310;hsa04350;hsa04390;hsa04520;hsa04550;hsa04933;hsa05142;hsa05161;hsa05166;hsa05200;hsa05210;hsa05212;hsa05220;hsa05321		SMAD3
NM_001197073.1:658	NS_CanineIO_v1.0	LIF	mRNA	0			Myeloid Compartment;JAK-STAT Signaling;Cytotoxicity;Cytokine And Chemokine Signaling;Angiogenesis;Cell Functions	hsa04060;hsa04550;hsa04630;hsa04668		LIF
NM_001284496.2:832	NS_CanineIO_v1.0	TAP1	mRNA	0			Antigen Presentation;Antigen Processing	hsa04145;hsa04612;hsa05168;hsa05340		TAP1
XM_014116208.2:3226	NS_CanineIO_v1.0	ITGB4	mRNA	0			Adhesion	hsa04151;hsa04510;hsa04512;hsa04810;hsa05410;hsa05412;hsa05414		ITGB4
NM_001002986.1:255	NS_CanineIO_v1.0	KLRA1	mRNA	0			Cytotoxicity;NK Cell Functions			KLRA1
NM_001003050.1:20	NS_CanineIO_v1.0	SAA1	mRNA	0			Cytokine And Chemokine Signaling			SAA1
NM_001003054.1:1150	NS_CanineIO_v1.0	PTGER4	mRNA	0			Myeloid Compartment;Pathogen Defense	hsa04080;hsa04750;hsa05200	Exhausted CD8	PTGER4
NM_001003162.1:1915	NS_CanineIO_v1.0	ITGB3	mRNA	0			PI3K-Akt;Matrix Remodeling And Metastasis;Immune Cell Adhesion And Migration;Angiogenesis;Adhesion	hsa04015;hsa04145;hsa04151;hsa04380;hsa04510;hsa04512;hsa04611;hsa04640;hsa04810;hsa04919;hsa05205;hsa05206;hsa05410;hsa05412;hsa05414		ITGB3
NM_001003178.1:925	NS_CanineIO_v1.0	ADORA3	mRNA	0			Myeloid Compartment;Regulation;Macrophage Functions	hsa04022;hsa04071;hsa04080		ADORA3
NM_001003220.1:630	NS_CanineIO_v1.0	PDPN	mRNA	0			Immune Cell Adhesion And Migration;Adhesion			PDPN
NM_001003278.1:1110	NS_CanineIO_v1.0	ADORA2A	mRNA	0			Costimulatory Signaling;Cell Functions	hsa04015;hsa04020;hsa04024;hsa04080;hsa04270;hsa05034		ADORA2A
NM_001003303.1:280	NS_CanineIO_v1.0	PTHLH	mRNA	0			Cell Proliferation;Cell Cycle			PTHLH
NM_001003310.2:85	NS_CanineIO_v1.0	SELE	mRNA	0			Immune Cell Adhesion And Migration;Regulation	hsa04514;hsa04668;hsa04933;hsa05143;hsa05144		SELE
NM_001003320.1:400	NS_CanineIO_v1.0	PLA2G1B	mRNA	0			Regulation	hsa01100;hsa04014;hsa04270		PLA2G1B
NM_001003380.1:105	NS_CanineIO_v1.0	AICDA	mRNA	0			T-Cell Functions	hsa04672;hsa05340		AICDA
NM_001003382.1:410	NS_CanineIO_v1.0	PDGFRB	mRNA	0			PI3K-Akt;Metabolic Stress;MAPK;JAK-STAT Signaling;Hypoxia;Cytokine And Chemokine Signaling;Angiogenesis	hsa04010;hsa04014;hsa04015;hsa04020;hsa04060;hsa04072;hsa04151;hsa04510;hsa04540;hsa04810;hsa05166;hsa05200;hsa05206;hsa05214;hsa05215;hsa05218;hsa05230;hsa05231		PDGFRB
NM_001008716.1:1305	NS_CanineIO_v1.0	PRKCD	mRNA	0			Interferon Signaling;Hypoxia;Cytokine And Chemokine Signaling;Autophagy;Apoptosis;Senescence	hsa04062;hsa04270;hsa04530;hsa04666;hsa04722;hsa04750;hsa04912;hsa04915;hsa04930;hsa04931;hsa04933		PRKCD
NM_001013424.1:550	NS_CanineIO_v1.0	CMA1	mRNA	0			Angiogenesis;Regulation			CMA1
NM_001013851.1:540	NS_CanineIO_v1.0	SLC11A1	mRNA	0			Myeloid Compartment;Macrophage Functions	hsa04142		SLC11A1
NM_001048085.1:245	NS_CanineIO_v1.0	PSMB8	mRNA	0			NF-kB Signaling;Interferon Signaling;Hedgehog Signaling;Cytokine And Chemokine Signaling;Costimulatory Signaling;Cell Proliferation;Apoptosis;Antigen Presentation;Chemokines	hsa03050		PSMB8
NM_001048099.1:255	NS_CanineIO_v1.0	DLA-DMA	mRNA	0			Immune Cell Adhesion And Migration;Antigen Presentation;Regulation;Antigen Processing			DLA-DMA
NM_001110800.1:535	NS_CanineIO_v1.0	MAPK1	mRNA	0			TGF-beta Signaling;Cytokine And Chemokine Signaling;Cell Proliferation;Autophagy;Apoptosis	hsa04010;hsa04012;hsa04014;hsa04015;hsa04022;hsa04024;hsa04062;hsa04066;hsa04068;hsa04071;hsa04072;hsa04114;hsa04150;hsa04151;hsa04261;hsa04270;hsa04320;hsa04350;hsa04360;hsa04370;hsa04380;hsa04510;hsa04520;hsa04540;hsa04550;hsa04611;hsa04620;hsa04621;hsa04650;hsa04660;hsa04662;hsa04664;hsa04666;hsa04668;hsa04720;hsa04722;hsa04723;hsa04725;hsa04726;hsa04730;hsa04810;hsa04910;hsa04912;hsa04914;hsa…		MAPK1
NM_001173127.1:1760	NS_CanineIO_v1.0	TLR10	mRNA	0			TLR			TLR10
NM_001177734.2:480	NS_CanineIO_v1.0	CD36	mRNA	0			Matrix Remodeling And Metastasis;Hypoxia;Cytokine And Chemokine Signaling;Antigen Presentation;Transporter Functions	hsa03320;hsa04145;hsa04152;hsa04512;hsa04640;hsa04920;hsa04931;hsa05144		CD36
NM_001204337.1:420	NS_CanineIO_v1.0	TICAM2	mRNA	0			NF-kB Signaling	hsa04064;hsa04620;hsa05133;hsa05161		TICAM2
NM_001251938.1:585	NS_CanineIO_v1.0	BID	mRNA	0			Apoptosis;Regulation;Cell Cycle	hsa04071;hsa04115;hsa04210;hsa04650;hsa04932;hsa05010;hsa05014;hsa05152;hsa05200;hsa05416		BID
NM_001252035.1:475	NS_CanineIO_v1.0	MAPK3	mRNA	0			TGF-beta Signaling;Cytokine And Chemokine Signaling;Autophagy;Apoptosis	hsa04010;hsa04012;hsa04014;hsa04015;hsa04022;hsa04024;hsa04062;hsa04066;hsa04068;hsa04071;hsa04072;hsa04114;hsa04150;hsa04151;hsa04261;hsa04270;hsa04320;hsa04350;hsa04360;hsa04370;hsa04380;hsa04510;hsa04520;hsa04540;hsa04550;hsa04611;hsa04620;hsa04621;hsa04650;hsa04660;hsa04662;hsa04664;hsa04666;hsa04668;hsa04720;hsa04722;hsa04723;hsa04725;hsa04726;hsa04730;hsa04810;hsa04910;hsa04912;hsa04914;hsa…		MAPK3
NM_001284491.1:995	NS_CanineIO_v1.0	CX3CR1	mRNA	0			Cytokine And Chemokine Signaling;Angiogenesis;Microglial Functions;Chemokines	hsa04060;hsa04062		CX3CR1
NM_001286941.1:1520	NS_CanineIO_v1.0	DDX5	mRNA	0			Interferon Signaling;Pathogen Defense	hsa05202;hsa05205		DDX5
NM_001293279.1:1805	NS_CanineIO_v1.0	APP	mRNA	0			Hypoxia;Cytokine And Chemokine Signaling	hsa04726;hsa05010		APP
NM_001313803.1:1300	NS_CanineIO_v1.0	IFGGC1	mRNA	0			Myeloid Compartment;Macrophage Functions			IFGGC1
NM_001313804.1:1000	NS_CanineIO_v1.0	ALCAM	mRNA	0			Immune Cell Adhesion And Migration;Adhesion	hsa04514		ALCAM
NM_001313808.1:1250	NS_CanineIO_v1.0	TRIB1	mRNA	0			Myeloid Compartment;Macrophage Functions			TRIB1
NM_001313848.1:1830	NS_CanineIO_v1.0	NOS2	mRNA	0			Myeloid Compartment;Macrophage Functions	hsa01100;hsa04020;hsa04066;hsa05132;hsa05133;hsa05140;hsa05142;hsa05145;hsa05146;hsa05152;hsa05200;hsa05222		NOS2
XM_003432257.4:165	NS_CanineIO_v1.0	S100A10	mRNA	0			Myeloid Compartment;Macrophage Functions			S100A10
XM_003433059.4:955	NS_CanineIO_v1.0	SPRY2	mRNA	0			Angiogenesis;Regulation	hsa05206		SPRY2
XM_003434277.4:2195	NS_CanineIO_v1.0	ERBB4	mRNA	0			MAPK;Regulation	hsa04012;hsa04020;hsa04144;hsa05205		ERBB4
XM_003639167.2:580	NS_CanineIO_v1.0	TNFSF4	mRNA	0			NF-kB Signaling;Cytokine And Chemokine Signaling;TNF Superfamily;Chemokines	hsa04060		TNFSF4
XM_005615669.3:100	NS_CanineIO_v1.0	TNFRSF11A	mRNA	0			NF-kB Signaling;Cytokine And Chemokine Signaling;TNF Superfamily	hsa04060;hsa04064;hsa04380;hsa04917;hsa05323		TNFRSF11A
XM_005616212.2:690	NS_CanineIO_v1.0	FPR2	mRNA	0				hsa04080;hsa05150		FPR2
XM_005616577.3:1020	NS_CanineIO_v1.0	PSMC4	mRNA	1	Housekeeping			hsa03050;hsa05169		PSMC4
XM_005617277.3:1240	NS_CanineIO_v1.0	HBEGF	mRNA	0			Cytokine And Chemokine Signaling;Cytokines	hsa04012;hsa04912;hsa04915;hsa05120;hsa05205;hsa05219		HBEGF
XM_005619254.3:3075	NS_CanineIO_v1.0	CYFIP2	mRNA	0				hsa04810		CYFIP2
XM_005619370.3:1655	NS_CanineIO_v1.0	C9	mRNA	0			Complement System;Complement	hsa04610;hsa05020;hsa05146;hsa05322		C9
XM_005621150.3:2920	NS_CanineIO_v1.0	CARD11	mRNA	0			NF-kB Signaling;Regulation	hsa04064;hsa04660;hsa04662		CARD11
XM_005621638.2:1165	NS_CanineIO_v1.0	MEFV	mRNA	0				hsa04621		MEFV
XM_005622317.2:370	NS_CanineIO_v1.0	CR1L	mRNA	0			Complement System			CR1L
XM_005623236.3:1065	NS_CanineIO_v1.0	IL25	mRNA	0			Cytokine And Chemokine Signaling;Interleukins	hsa04060		IL25
XM_005623276.3:2010	NS_CanineIO_v1.0	NFATC4	mRNA	0			Wnt Signaling;Angiogenesis	hsa04022;hsa04310;hsa04360;hsa04921;hsa05161;hsa05166		NFATC4
XM_005625072.2:3030	NS_CanineIO_v1.0	TRAF2	mRNA	0			NF-kB Signaling;Hypoxia;Cytokine And Chemokine Signaling;Apoptosis	hsa04010;hsa04064;hsa04071;hsa04141;hsa04210;hsa04380;hsa04622;hsa04668;hsa04920;hsa04932;hsa05160;hsa05168;hsa05169;hsa05200;hsa05203;hsa05222		TRAF2
XM_005625993.3:810	NS_CanineIO_v1.0	IL18R1	mRNA	0			Lymphoid Compartment;Cytokine And Chemokine Signaling;Costimulatory Signaling;T-Cell Functions;NK Cell Functions	hsa04060;hsa04668;hsa05321		IL18R1
XM_005625999.3:640	NS_CanineIO_v1.0	IL1R1	mRNA	0			NF-kB Signaling;Hypoxia;Cytokine And Chemokine Signaling	hsa04010;hsa04060;hsa04064;hsa04210;hsa04380;hsa04640;hsa04750;hsa05146;hsa05166		IL1R1
XM_005629013.2:375	NS_CanineIO_v1.0	CDKN2C	mRNA	0			Cell Proliferation;Cell Cycle	hsa04110;hsa05166;hsa05202		CDKN2C
XM_005630437.3:2735	NS_CanineIO_v1.0	MERTK	mRNA	0			Transporter Functions			MERTK
XM_005630826.3:1150	NS_CanineIO_v1.0	RORC	mRNA	0			Cytokine And Chemokine Signaling;Cell Functions	hsa04710;hsa05321		RORC
XM_005631880.3:1770	NS_CanineIO_v1.0	ERCC3	mRNA	1	Housekeeping					ERCC3
XM_005632632.3:195	NS_CanineIO_v1.0	XCR1	mRNA	0			Cytokine And Chemokine Signaling;Chemokines	hsa04060;hsa04062		XCR1
XM_005635060.3:930	NS_CanineIO_v1.0	PLCG1	mRNA	0			Metabolic Stress;Regulation	hsa00562;hsa01100;hsa04012;hsa04014;hsa04015;hsa04020;hsa04064;hsa04066;hsa04070;hsa04072;hsa04370;hsa04650;hsa04660;hsa04664;hsa04666;hsa04670;hsa04722;hsa04750;hsa04919;hsa04933;hsa05120;hsa05169;hsa05200;hsa05205;hsa05206;hsa05214;hsa05223;hsa05231		PLCG1
XM_005637157.3:1050	NS_CanineIO_v1.0	LOC100683403	mRNA	0			Regulation;NK Cell Functions			LOC100683403
XM_005637210.3:1065	NS_CanineIO_v1.0	C1S	mRNA	0			Complement System;Complement	hsa04610;hsa05133;hsa05150;hsa05322		C1S
XM_005637611.3:1770	NS_CanineIO_v1.0	CHUK	mRNA	0			PI3K-Akt;NF-kB Signaling;MAPK;Hypoxia;Cytokine And Chemokine Signaling;Costimulatory Signaling;Apoptosis;Antigen Presentation	hsa04010;hsa04014;hsa04062;hsa04064;hsa04068;hsa04151;hsa04210;hsa04380;hsa04620;hsa04621;hsa04622;hsa04623;hsa04660;hsa04662;hsa04668;hsa04920;hsa05120;hsa05131;hsa05142;hsa05145;hsa05160;hsa05161;hsa05162;hsa05166;hsa05168;hsa05169;hsa05200;hsa05212;hsa05215;hsa05220;hsa05221;hsa05222		CHUK
XM_005639244.3:790	NS_CanineIO_v1.0	NPNT	mRNA	0			Myeloid Compartment;Macrophage Functions			NPNT
XM_005640244.3:800	NS_CanineIO_v1.0	TANK	mRNA	0				hsa04622		TANK
XM_005640334.3:710	NS_CanineIO_v1.0	ATF2	mRNA	0			Cytokine And Chemokine Signaling	hsa04010;hsa04022;hsa04151;hsa04211;hsa04261;hsa04668;hsa04728;hsa04915;hsa04922;hsa04925;hsa05030;hsa05034;hsa05161;hsa05164;hsa05166;hsa05169;hsa05203		ATF2
XM_005640530.3:1415	NS_CanineIO_v1.0	CASP10	mRNA	0			Apoptosis	hsa04210;hsa04622;hsa04668;hsa05152;hsa05161		CASP10
XM_005640882.3:540	NS_CanineIO_v1.0	LY9	mRNA	0			Lymphoid Compartment;Costimulatory Signaling			LY9
XM_005640886.2:1515	NS_CanineIO_v1.0	SLAMF6	mRNA	0						SLAMF6
XM_014108205.2:2710	NS_CanineIO_v1.0	BCR	mRNA	0			Cell Functions	hsa05200;hsa05220		BCR
XM_014108431.2:975	NS_CanineIO_v1.0	IL31RA	mRNA	0			Cytokine And Chemokine Signaling;Regulation;Cytokines			IL31RA
XM_014109855.2:505	NS_CanineIO_v1.0	ICOSLG	mRNA	0			Lymphoid Compartment;Immune Cell Adhesion And Migration;Costimulatory Signaling;Regulation;Cell Functions	hsa04514;hsa04672		ICOSLG
XM_014110784.1:1435	NS_CanineIO_v1.0	ITGAV	mRNA	0			Immune Cell Adhesion And Migration;Adhesion	hsa04145;hsa04151;hsa04510;hsa04512;hsa04514;hsa04810;hsa04919;hsa05200;hsa05205;hsa05222;hsa05410;hsa05412;hsa05414		ITGAV
XM_014111093.2:725	NS_CanineIO_v1.0	IDH1	mRNA	0			Myeloid Compartment;Metabolic Stress;Microglial Functions	hsa01100;hsa01200;hsa01230;hsa05230		IDH1
XM_014111226.2:6200	NS_CanineIO_v1.0	PIK3C2B	mRNA	0			PI3K-Akt;Regulation	hsa00562;hsa01100;hsa04070		PIK3C2B
XM_014111236.1:1215	NS_CanineIO_v1.0	IKBKE	mRNA	0				hsa04620;hsa04622;hsa04623;hsa05160;hsa05161;hsa05162;hsa05164;hsa05168		IKBKE
XM_014111551.1:1960	NS_CanineIO_v1.0	CD99	mRNA	0			Immune Cell Adhesion And Migration	hsa04514;hsa04670		CD99
XM_014112231.2:385	NS_CanineIO_v1.0	MEF2C	mRNA	0			Cytokine And Chemokine Signaling	hsa04010;hsa04022;hsa04921;hsa05202		MEF2C
XM_014116391.1:1870	NS_CanineIO_v1.0	TLK2	mRNA	1	Housekeeping					TLK2
XM_014118180.2:730	NS_CanineIO_v1.0	ATG5	mRNA	0			Autophagy	hsa04140;hsa04211;hsa04213;hsa04622;hsa05131		ATG5
XM_014118761.2:250	NS_CanineIO_v1.0	NUP62	mRNA	0			Cell Proliferation;Cell Cycle			NUP62
XM_014119959.2:640	NS_CanineIO_v1.0	CLEC5A	mRNA	0			Myeloid Compartment;Immune Cell Adhesion And Migration			CLEC5A
XM_022403541.1:320	NS_CanineIO_v1.0	PDGFC	mRNA	0			Cytokine And Chemokine Signaling;Cell Functions	hsa04014;hsa04015;hsa04060;hsa04072;hsa04151;hsa04510;hsa04540;hsa04810;hsa05215;hsa05218;hsa05231		PDGFC
XM_022404003.1:375	NS_CanineIO_v1.0	IDO2	mRNA	0			Myeloid Compartment;Metabolic Stress;Macrophage Functions	hsa01100;hsa05143		IDO2
XM_022404353.1:2540	NS_CanineIO_v1.0	DNMT3A	mRNA	0			Epigenetic Regulation;Cell Functions	hsa01100;hsa05206		DNMT3A
XM_022405026.1:4940	NS_CanineIO_v1.0	SLC16A1	mRNA	0			Metabolic Stress;Transporter Functions			SLC16A1
XM_022405112.1:105	NS_CanineIO_v1.0	SERPING1	mRNA	0			Complement System	hsa04610;hsa05133		SERPING1
XM_022405204.1:840	NS_CanineIO_v1.0	IL6ST	mRNA	0			JAK-STAT Signaling;Cytokine And Chemokine Signaling;Chemokines	hsa04060;hsa04550;hsa04630;hsa05203		IL6ST
XM_022405336.1:735	NS_CanineIO_v1.0	CD59	mRNA	0			Complement System	hsa04610;hsa04640		CD59
XM_022405466.1:1360	NS_CanineIO_v1.0	NR1H3	mRNA	0			Myeloid Compartment;Macrophage Functions	hsa03320;hsa04931;hsa04932;hsa05160		NR1H3
XM_022406138.1:1445	NS_CanineIO_v1.0	ITGB1	mRNA	0			Immune Cell Adhesion And Migration;Cytokine And Chemokine Signaling;Angiogenesis;Regulation;Adhesion	hsa04015;hsa04145;hsa04151;hsa04360;hsa04510;hsa04512;hsa04514;hsa04611;hsa04670;hsa04810;hsa05100;hsa05130;hsa05131;hsa05133;hsa05140;hsa05145;hsa05200;hsa05205;hsa05222;hsa05410;hsa05412;hsa05414		ITGB1
XM_022406601.1:385	NS_CanineIO_v1.0	IL17RB	mRNA	0			Cytokine And Chemokine Signaling;Chemokines	hsa04060		IL17RB
XM_022407196.1:1010	NS_CanineIO_v1.0	IL5RA	mRNA	0			JAK-STAT Signaling;Cytokine And Chemokine Signaling;Cytokines	hsa04060;hsa04630;hsa04640		IL5RA
XM_022409133.1:1685	NS_CanineIO_v1.0	HCK	mRNA	0			Myeloid Compartment;Cytokine And Chemokine Signaling;Leukocyte Functions	hsa04062;hsa04666		HCK
XM_022410212.1:560	NS_CanineIO_v1.0	CMKLR1	mRNA	0			Chemokines			CMKLR1
XM_022410496.1:1205	NS_CanineIO_v1.0	CHEK2	mRNA	0			DNA Damage Repair;Cell Cycle	hsa04110;hsa04115;hsa05166		CHEK2
XM_022411028.1:630	NS_CanineIO_v1.0	CLEC7A	mRNA	0			Myeloid Compartment;Immune Cell Adhesion And Migration	hsa04145;hsa05152		CLEC7A
XM_022411219.1:2930	NS_CanineIO_v1.0	ITGA5	mRNA	0			Angiogenesis;Adhesion	hsa04145;hsa04151;hsa04510;hsa04512;hsa04640;hsa04810;hsa05100;hsa05131;hsa05133;hsa05205;hsa05206;hsa05410;hsa05412;hsa05414		ITGA5
XM_022412163.1:1220	NS_CanineIO_v1.0	TNKS2	mRNA	0			Epigenetic Regulation;Cell Cycle			TNKS2
XM_022412399.1:2700	NS_CanineIO_v1.0	PUM1	mRNA	1	Housekeeping					PUM1
XM_022414176.1:2150	NS_CanineIO_v1.0	TP63	mRNA	0			DNA Damage Repair;Cell Cycle	hsa05206		TP63
XM_022414421.1:1770	NS_CanineIO_v1.0	F13A1	mRNA	0			Cytokine And Chemokine Signaling;Cell Functions	hsa04610		F13A1
XM_022414662.1:655	NS_CanineIO_v1.0	IL15RA	mRNA	0			JAK-STAT Signaling;Cytokine And Chemokine Signaling;Chemokines	hsa04060;hsa04630;hsa04672;hsa05166		IL15RA
XM_022415214.1:2305	NS_CanineIO_v1.0	MAP2	mRNA	0			Cell Functions			MAP2
XM_022415348.1:580	NS_CanineIO_v1.0	LOC478984	mRNA	0			Regulation			LOC478984
XM_022415421.1:325	NS_CanineIO_v1.0	MDM4	mRNA	0			DNA Damage Repair;Cell Cycle	hsa04115;hsa05206		MDM4
XM_022415962.1:225	NS_CanineIO_v1.0	LOC111094769	mRNA	0						LOC111094769
XM_022418586.1:945	NS_CanineIO_v1.0	MAP2K4	mRNA	0			Cytokine And Chemokine Signaling	hsa04010;hsa04012;hsa04620;hsa04664;hsa04668;hsa04912;hsa05120;hsa05142;hsa05161;hsa05164;hsa05166;hsa05169		MAP2K4
XM_022420859.1:835	NS_CanineIO_v1.0	LOC102156626	mRNA	0			Complement System			LOC102156626
XM_022421141.1:1185	NS_CanineIO_v1.0	AKT3	mRNA	0			JAK-STAT Signaling;Cytokine And Chemokine Signaling;Cell Proliferation;Autophagy;Apoptosis;Cell Functions	hsa04010;hsa04012;hsa04014;hsa04015;hsa04022;hsa04024;hsa04062;hsa04066;hsa04068;hsa04071;hsa04072;hsa04150;hsa04151;hsa04152;hsa04210;hsa04211;hsa04213;hsa04261;hsa04370;hsa04380;hsa04510;hsa04530;hsa04550;hsa04611;hsa04620;hsa04630;hsa04660;hsa04662;hsa04664;hsa04666;hsa04668;hsa04722;hsa04725;hsa04728;hsa04910;hsa04914;hsa04915;hsa04917;hsa04919;hsa04920;hsa04922;hsa04923;hsa04931;hsa04932;hsa…		AKT3
XM_022421711.1:2900	NS_CanineIO_v1.0	PARP1	mRNA	0			DNA Damage Repair;Cell Cycle	hsa04064		PARP1
XM_022422397.1:555	NS_CanineIO_v1.0	TRAF3	mRNA	0			NF-kB Signaling;Cytokine And Chemokine Signaling	hsa04064;hsa04620;hsa04622;hsa04668;hsa05160;hsa05168;hsa05169;hsa05200;hsa05203;hsa05222		TRAF3
XM_022422902.1:1350	NS_CanineIO_v1.0	TMUB2	mRNA	1	Housekeeping					TMUB2
XM_022424157.1:565	NS_CanineIO_v1.0	TBK1	mRNA	0			Cytokine And Chemokine Signaling	hsa04014;hsa04620;hsa04622;hsa04623;hsa05160;hsa05161;hsa05162;hsa05164;hsa05168;hsa05169		TBK1
XM_022424679.1:1050	NS_CanineIO_v1.0	PRKCE	mRNA	0			Macrophage Functions	hsa04022;hsa04071;hsa04270;hsa04530;hsa04666;hsa04750;hsa04925;hsa04930;hsa04931;hsa04933;hsa05206		PRKCE
XM_022425033.1:1280	NS_CanineIO_v1.0	C5	mRNA	0			Complement System;Angiogenesis;Complement	hsa04610;hsa05020;hsa05133;hsa05150;hsa05168;hsa05322		C5
XM_022425821.1:1795	NS_CanineIO_v1.0	DDR1	mRNA	0			Matrix Remodeling And Metastasis;Adhesion			DDR1
XM_022426965.1:2055	NS_CanineIO_v1.0	TXK	mRNA	0			Immune Cell Adhesion And Migration	hsa04670		TXK
XM_022427523.1:6595	NS_CanineIO_v1.0	CREB5	mRNA	0				hsa04022;hsa04024;hsa04151;hsa04152;hsa04211;hsa04261;hsa04668;hsa04725;hsa04728;hsa04915;hsa04922;hsa04925;hsa04931;hsa05016;hsa05030;hsa05034;hsa05161;hsa05203;hsa05215		CREB5
XM_022427532.1:1830	NS_CanineIO_v1.0	IL11	mRNA	0			Lymphoid Compartment;JAK-STAT Signaling;Cytokine And Chemokine Signaling;T-Cell Functions;Interleukins;Cytokines;B-Cell Functions	hsa04060;hsa04630;hsa04640;hsa05323		IL11
XM_532256.6:535	NS_CanineIO_v1.0	CD164	mRNA	0				hsa04142		CD164
XM_533037.5:1075	NS_CanineIO_v1.0	TXNIP	mRNA	0			Hypoxia			TXNIP
XM_533420.7:1080	NS_CanineIO_v1.0	MAP3K5	mRNA	0			Metabolic Stress;MAPK;Hypoxia;Apoptosis	hsa04010;hsa04071;hsa04141;hsa04668;hsa04722;hsa04932;hsa05014		MAP3K5
XM_533484.6:385	NS_CanineIO_v1.0	FABP7	mRNA	0			Notch Signaling;Metabolic Stress;Cell Functions	hsa03320		FABP7
XM_534733.6:1345	NS_CanineIO_v1.0	SF3A1	mRNA	1	Housekeeping					SF3A1
XM_534893.6:2185	NS_CanineIO_v1.0	LOC477699	mRNA	0			Matrix Remodeling And Metastasis;Chemokines			LOC477699
XM_534901.6:1940	NS_CanineIO_v1.0	C1R	mRNA	0			Complement System;Complement	hsa04145;hsa04610;hsa05133;hsa05150;hsa05322		C1R
XM_535503.7:385	NS_CanineIO_v1.0	RORA	mRNA	0			Cytokine And Chemokine Signaling;Angiogenesis;Regulation	hsa04710;hsa05321		RORA
XM_536323.6:2005	NS_CanineIO_v1.0	HMGCR	mRNA	0			Metabolic Stress;Cell Functions	hsa01100;hsa04152		HMGCR
XM_537723.6:200	NS_CanineIO_v1.0	CCL14	mRNA	0			Cytokine And Chemokine Signaling;Chemokines	hsa04060;hsa04062		CCL14
XM_538245.7:6265	NS_CanineIO_v1.0	LRP1	mRNA	0				hsa05010;hsa05144		LRP1
XM_539954.6:880	NS_CanineIO_v1.0	IKBKB	mRNA	0			PI3K-Akt;NF-kB Signaling;Metabolic Stress;MAPK;Cytokine And Chemokine Signaling;Costimulatory Signaling;Apoptosis;Antigen Presentation	hsa04010;hsa04014;hsa04062;hsa04064;hsa04068;hsa04150;hsa04151;hsa04210;hsa04380;hsa04620;hsa04621;hsa04622;hsa04623;hsa04660;hsa04662;hsa04668;hsa04722;hsa04910;hsa04920;hsa04930;hsa04931;hsa04932;hsa05120;hsa05131;hsa05142;hsa05145;hsa05160;hsa05161;hsa05164;hsa05166;hsa05168;hsa05169;hsa05200;hsa05206;hsa05212;hsa05215;hsa05220;hsa05221;hsa05222		IKBKB
XM_540216.6:685	NS_CanineIO_v1.0	DOK1	mRNA	0			Lymphoid Compartment;Leukocyte Functions	hsa05162		DOK1
XM_541795.6:500	NS_CanineIO_v1.0	BHLHE40	mRNA	0			Epigenetic Regulation;Cell Functions	hsa04710		BHLHE40
XM_542615.6:1430	NS_CanineIO_v1.0	ACOD1	mRNA	0			Metabolic Stress;Cell Functions			ACOD1
XM_542917.6:6085	NS_CanineIO_v1.0	SIGLEC1	mRNA	0			Immune Cell Adhesion And Migration;Transporter Functions	hsa04514		SIGLEC1
XM_542993.6:645	NS_CanineIO_v1.0	LBP	mRNA	0			NF-kB Signaling;Cytokine And Chemokine Signaling;Macrophage Functions	hsa04064;hsa04620;hsa05132;hsa05152		LBP
XM_543259.6:360	NS_CanineIO_v1.0	DOK2	mRNA	0			Lymphoid Compartment;Leukocyte Functions			DOK2
XM_545938.6:385	NS_CanineIO_v1.0	BST1	mRNA	0				hsa01100		BST1
XM_546405.5:1440	NS_CanineIO_v1.0	ETS1	mRNA	0			Hypoxia;Angiogenesis;Senescence	hsa04014;hsa04320;hsa05166;hsa05200;hsa05211		ETS1
XM_547896.6:1560	NS_CanineIO_v1.0	PNMA1	mRNA	0						PNMA1
XM_548091.6:1415	NS_CanineIO_v1.0	STAT5A	mRNA	0			JAK-STAT Signaling;Cytokine And Chemokine Signaling;Regulation;Chemokines	hsa04012;hsa04630;hsa04917;hsa04933;hsa05161;hsa05162;hsa05166;hsa05200;hsa05203;hsa05220;hsa05221		STAT5A
XM_548978.6:1720	NS_CanineIO_v1.0	CFP	mRNA	0			Complement System	hsa05168		CFP
XM_843835.5:195	NS_CanineIO_v1.0	NCR3	mRNA	0			Cytotoxicity;NK Cell Functions	hsa04650		NCR3
XM_843844.4:5790	NS_CanineIO_v1.0	ADAMTS2	mRNA	0			Matrix Remodeling And Metastasis;Cell Functions			ADAMTS2
XM_845155.5:400	NS_CanineIO_v1.0	CLDN1	mRNA	0			Matrix Remodeling And Metastasis;Adhesion	hsa04514;hsa04530;hsa04670;hsa05130;hsa05160		CLDN1
XM_845578.5:3335	NS_CanineIO_v1.0	PALB2	mRNA	0			DNA Damage Repair;Cell Cycle			PALB2
XM_847554.5:440	NS_CanineIO_v1.0	CD83	mRNA	0						CD83
XM_849766.5:1425	NS_CanineIO_v1.0	FCRL2	mRNA	0					B-cells	FCRL2
XM_850342.4:605	NS_CanineIO_v1.0	TNFSF8	mRNA	0			Cytokine And Chemokine Signaling;TNF Superfamily;Cytokines	hsa04060		TNFSF8
XM_859764.3:650	NS_CanineIO_v1.0	CCND3	mRNA	0			Wnt Signaling;PI3K-Akt;JAK-STAT Signaling;Cell Proliferation;Cell Cycle	hsa04110;hsa04115;hsa04151;hsa04310;hsa04390;hsa04510;hsa04630;hsa05162;hsa05166;hsa05203		CCND3
XM_859954.4:320	NS_CanineIO_v1.0	CD8B	mRNA	0			Lymphoid Compartment;Immune Cell Adhesion And Migration;Antigen Presentation;T-Cell Functions;Regulation	hsa04514;hsa04612;hsa04640;hsa04660;hsa05340	CD8 T cells	CD8B
XM_861445.4:355	NS_CanineIO_v1.0	FBXW11	mRNA	0			NF-kB Signaling;Regulation	hsa04114;hsa04120;hsa04310;hsa04390;hsa04710;hsa05131		FBXW11
XR_002615925.1:610	NS_CanineIO_v1.0	LOC102156778	mRNA	0			Pathogen Defense
XR_293775.3:120	NS_CanineIO_v1.0	LOC102155900	mRNA	0
ENSCAFT00030041867.1:131	NS_CanineIO_v1.0	MIF	mRNA	0			Cytokine And Chemokine Signaling
NM_001003075.1:560	NS_CanineIO_v1.0	IL13RA2	mRNA	0			JAK-STAT Signaling;Cytokine And Chemokine Signaling;T-Cell Functions;Chemokines	hsa04630		IL13RA2
NM_001003151.2:144	NS_CanineIO_v1.0	CXCR2	mRNA	0			Cytokine And Chemokine Signaling;Regulation;Chemokines	hsa04060;hsa04062;hsa04072;hsa04144;hsa05120		CXCR2
NM_001003163.2:528	NS_CanineIO_v1.0	ITGA2B	mRNA	0			Adhesion	hsa04015;hsa04151;hsa04510;hsa04512;hsa04611;hsa04640;hsa04810;hsa05200;hsa05222;hsa05410;hsa05412;hsa05414		ITGA2B
NM_001003168.1:180	NS_CanineIO_v1.0	GH1	mRNA	0			Regulation	hsa04060;hsa04080;hsa04151;hsa04630		GH1
NM_001003170.1:819	NS_CanineIO_v1.0	PTGER2	mRNA	0			Myeloid Compartment;Pathogen Defense	hsa04024;hsa04080;hsa04750;hsa05200		PTGER2
NM_001003171.2:136	NS_CanineIO_v1.0	FCER1G	mRNA	0			Regulation	hsa04071;hsa04072;hsa04611;hsa04650;hsa04664;hsa05152;hsa05310		FCER1G
NM_001003347.1:277	NS_CanineIO_v1.0	IL21	mRNA	0			JAK-STAT Signaling;Cytokine And Chemokine Signaling;Interleukins;Cytokines	hsa04060;hsa04630;hsa05321		IL21
NM_001003378.2:270	NS_CanineIO_v1.0	ELANE	mRNA	0			Complement System;Regulation	hsa05202;hsa05322		ELANE
NM_001006953.2:1084	NS_CanineIO_v1.0	THBD	mRNA	0			Antigen Presentation;Leukocyte Functions	hsa04610;hsa04933		THBD
NM_001014378.1:517	NS_CanineIO_v1.0	DLA-64	mRNA	0			Interferon Signaling;Immune Cell Adhesion And Migration;Cytokine And Chemokine Signaling;Antigen Presentation;Regulation;Cytotoxicity;Antigen Processing			DLA-64
NM_001020810.1:246	NS_CanineIO_v1.0	DLA-79	mRNA	0			Interferon Signaling;Immune Cell Adhesion And Migration;Cytokine And Chemokine Signaling;Antigen Presentation;Regulation;Cytotoxicity;Antigen Processing			DLA-79
NM_001033510.1:61	NS_CanineIO_v1.0	LTB	mRNA	0			NF-kB Signaling;Cytokine And Chemokine Signaling;TNF Superfamily;Cytokines	hsa04060;hsa04064;hsa05323		LTB
NM_001097555.1:263	NS_CanineIO_v1.0	LOC100049001	mRNA	0			Cell Functions			LOC100049001
NM_001113713.1:229	NS_CanineIO_v1.0	DEFB1	mRNA	0						DEFB1
NM_001114853.1:8	NS_CanineIO_v1.0	IL29L	mRNA	0			JAK-STAT Signaling;Cytokine And Chemokine Signaling;Interleukins;Cytokines			IL29L
NM_001130830.1:354	NS_CanineIO_v1.0	CD1B	mRNA	0			Cell Functions	hsa04640		CD1B
NM_001130832.1:249	NS_CanineIO_v1.0	CD209	mRNA	0			Cell Functions	hsa04145;hsa05152;hsa05162	DC	CD209
NM_001193299.2:231	NS_CanineIO_v1.0	TNFRSF12A	mRNA	0			Cytokine And Chemokine Signaling;Angiogenesis;TNF Superfamily	hsa04060		TNFRSF12A
NM_001205168.1:420	NS_CanineIO_v1.0	TNFSF12	mRNA	0			NF-kB Signaling;Cytokine And Chemokine Signaling;Angiogenesis;TNF Superfamily;Chemokines	hsa04060		TNFSF12
NM_001253735.1:149	NS_CanineIO_v1.0	LOC480600	mRNA	0			Cytokine And Chemokine Signaling;Regulation;Chemokines			LOC480600
NM_001287129.1:221	NS_CanineIO_v1.0	THY1	mRNA	0			Immune Cell Adhesion And Migration;Angiogenesis	hsa04670		THY1
NM_001346039.1:1298	NS_CanineIO_v1.0	KRT8	mRNA	0			Matrix Remodeling And Metastasis;Adhesion			KRT8
NM_001346040.1:802	NS_CanineIO_v1.0	KRT18	mRNA	0			Matrix Remodeling And Metastasis;Adhesion	hsa05130		KRT18
XM_003432720.4:513	NS_CanineIO_v1.0	SPIB	mRNA	0					B-cells	SPIB
XM_005615781.2:879	NS_CanineIO_v1.0	LOC102156614	mRNA	0			Autophagy;Apoptosis;Antigen Presentation			LOC102156614
XM_005616249.2:1003	NS_CanineIO_v1.0	LOC100686511	mRNA	0						LOC100686511
XM_005619298.3:399	NS_CanineIO_v1.0	CD74	mRNA	0			Antigen Presentation	hsa04612;hsa05152;hsa05168		CD74
XM_005620179.3:460	NS_CanineIO_v1.0	TNFRSF13B	mRNA	0			Cytokine And Chemokine Signaling;TNF Superfamily;Chemokines	hsa04060;hsa04672;hsa05340		TNFRSF13B
XM_005620536.3:160	NS_CanineIO_v1.0	TUBB3	mRNA	0			Matrix Remodeling And Metastasis;Hedgehog Signaling;Cell Functions	hsa04145;hsa04540;hsa05130		TUBB3
XM_005622970.1:383	NS_CanineIO_v1.0	CD247	mRNA	0			Costimulatory Signaling;Regulation	hsa04650;hsa04660;hsa05142		CD247
XM_005624254.3:194	NS_CanineIO_v1.0	CD79B	mRNA	0			Lymphoid Compartment;B-Cell Functions	hsa04662		CD79B
XM_005624376.3:312	NS_CanineIO_v1.0	GFAP	mRNA	0			Cell Functions	hsa04630		GFAP
XM_005624476.3:1200	NS_CanineIO_v1.0	CNP	mRNA	0			Metabolic Stress;Cell Functions			CNP
XM_005625711.3:1008	NS_CanineIO_v1.0	MAPK11	mRNA	0			Immune Cell Adhesion And Migration;Cytokine And Chemokine Signaling	hsa04010;hsa04015;hsa04068;hsa04071;hsa04261;hsa04370;hsa04380;hsa04550;hsa04611;hsa04620;hsa04621;hsa04622;hsa04660;hsa04664;hsa04668;hsa04670;hsa04722;hsa04723;hsa04728;hsa04750;hsa04912;hsa04914;hsa04917;hsa04933;hsa05014;hsa05120;hsa05131;hsa05132;hsa05133;hsa05140;hsa05142;hsa05145;hsa05152;hsa05160;hsa05164;hsa05169;hsa05205		MAPK11
XM_005628291.3:138	NS_CanineIO_v1.0	LOC106557449	mRNA	0			Myeloid Compartment;Cytokine And Chemokine Signaling;Regulation;Chemokines			LOC106557449
XM_005628934.3:2105	NS_CanineIO_v1.0	CSF3R	mRNA	0			PI3K-Akt;Myeloid Compartment;JAK-STAT Signaling;Cytokine And Chemokine Signaling;Cytokines	hsa04060;hsa04151;hsa04630;hsa04640;hsa05200	Neutrophils	CSF3R
XM_005631473.2:1007	NS_CanineIO_v1.0	RELA	mRNA	0			PI3K-Akt;NF-kB Signaling;Metabolic Stress;MAPK;Hypoxia;Cytokine And Chemokine Signaling;Costimulatory Signaling;Apoptosis	hsa04010;hsa04014;hsa04024;hsa04062;hsa04064;hsa04066;hsa04071;hsa04151;hsa04210;hsa04211;hsa04380;hsa04620;hsa04621;hsa04622;hsa04623;hsa04660;hsa04662;hsa04668;hsa04722;hsa04917;hsa04920;hsa04931;hsa04932;hsa04933;hsa05030;hsa05120;hsa05131;hsa05132;hsa05133;hsa05134;hsa05140;hsa05142;hsa05145;hsa05146;hsa05152;hsa05160;hsa05161;hsa05162;hsa05164;hsa05166;hsa05168;hsa05169;hsa05200;hsa05202;hsa…		RELA
XM_005631510.2:241	NS_CanineIO_v1.0	MAP4K2	mRNA	0				hsa04010		MAP4K2
XM_005633023.3:1654	NS_CanineIO_v1.0	TICAM1	mRNA	0			NF-kB Signaling;Apoptosis;Macrophage Functions	hsa04064;hsa04620;hsa05133;hsa05142;hsa05160;hsa05161;hsa05164;hsa05168		TICAM1
XM_005633060.3:1029	NS_CanineIO_v1.0	EBI3	mRNA	0			Cytokine And Chemokine Signaling;Cytokines			EBI3
XM_005633151.3:429	NS_CanineIO_v1.0	STK11	mRNA	0			MAPK;Regulation	hsa04068;hsa04150;hsa04151;hsa04152;hsa04211;hsa04920		STK11
XM_005635039.3:941	NS_CanineIO_v1.0	SRC	mRNA	0			MAPK;Regulation	hsa04012;hsa04015;hsa04062;hsa04144;hsa04370;hsa04510;hsa04520;hsa04530;hsa04540;hsa04611;hsa04750;hsa04810;hsa04912;hsa04915;hsa04917;hsa04919;hsa04921;hsa05100;hsa05120;hsa05131;hsa05152;hsa05161;hsa05203;hsa05205;hsa05219		SRC
XM_005636647.3:602	NS_CanineIO_v1.0	ANKRD22	mRNA	0			Matrix Remodeling And Metastasis;Cell Functions			ANKRD22
XM_005637256.3:422	NS_CanineIO_v1.0	LTBR	mRNA	0			NF-kB Signaling;Cytokine And Chemokine Signaling;Chemokines	hsa04060;hsa04064;hsa04066;hsa04672;hsa05166;hsa05203		LTBR
XM_005638837.3:371	NS_CanineIO_v1.0	OLIG2	mRNA	0			Epigenetic Regulation;Cell Functions			OLIG2
XM_005639485.2:1272	NS_CanineIO_v1.0	LOC487977	mRNA	0			Myeloid Compartment;Microglial Functions;Macrophage Functions			LOC487977
XM_005640914.2:600	NS_CanineIO_v1.0	CD1E	mRNA	0			Antigen Processing	hsa04640		CD1E
XM_005640956.2:372	NS_CanineIO_v1.0	CD1D	mRNA	0			T-Cell Functions;Cell Functions;B-Cell Functions	hsa04640;hsa05146		CD1D
XM_014111858.2:585	NS_CanineIO_v1.0	TFE3	mRNA	0				hsa05202		TFE3
XM_014112310.2:408	NS_CanineIO_v1.0	IL22RA2	mRNA	0			JAK-STAT Signaling;Cytokine And Chemokine Signaling;Chemokines	hsa04060;hsa04630		IL22RA2
XM_014112758.2:133	NS_CanineIO_v1.0	LOC100683099	mRNA	0			Antigen Presentation;Regulation			LOC100683099
XM_014112877.2:169	NS_CanineIO_v1.0	VSIR	mRNA	0			Costimulatory Signaling;T-Cell Functions			VSIR
XM_014113300.2:209	NS_CanineIO_v1.0	TIRAP	mRNA	0			NF-kB Signaling;Antigen Presentation	hsa04064;hsa04620;hsa05133;hsa05152;hsa05161		TIRAP
XM_014116216.2:1767	NS_CanineIO_v1.0	SLC16A3	mRNA	0			Metabolic Stress;Transporter Functions	hsa05230		SLC16A3
XM_014116630.2:443	NS_CanineIO_v1.0	GSK3A	mRNA	0			Wnt Signaling;PI3K-Akt;Regulation	hsa04062;hsa04728;hsa04932		GSK3A
XM_014117025.2:108	NS_CanineIO_v1.0	LOC612539	mRNA	0			JAK-STAT Signaling;Cytokine And Chemokine Signaling;Interleukins;Cytokines			LOC612539
XM_014118394.2:937	NS_CanineIO_v1.0	LOC484306	mRNA	0			Regulation			LOC484306
XM_014118431.2:780	NS_CanineIO_v1.0	TFEB	mRNA	0						TFEB
XM_022405335.1:1332	NS_CanineIO_v1.0	CD3EAP	mRNA	0			Cell Proliferation;Cell Cycle			CD3EAP
XM_022412515.1:695	NS_CanineIO_v1.0	LTK	mRNA	0			Cell Functions			LTK
XM_022413324.1:323	NS_CanineIO_v1.0	AIRE	mRNA	0				hsa04120;hsa05340		AIRE
XM_022413341.1:236	NS_CanineIO_v1.0	S100B	mRNA	0			Cytokine And Chemokine Signaling			S100B
XM_022418207.1:1081	NS_CanineIO_v1.0	MCAM	mRNA	0			Angiogenesis;Adhesion			MCAM
XM_022421696.1:264	NS_CanineIO_v1.0	LOC490356	mRNA	0			Cytokine And Chemokine Signaling;Chemokines			LOC490356
XM_022423013.1:535	NS_CanineIO_v1.0	LOC484343	mRNA	0			Immune Cell Adhesion And Migration;Pathogen Defense;Adhesion			LOC484343
XM_022423769.1:547	NS_CanineIO_v1.0	LCN2	mRNA	0			Cytokine And Chemokine Signaling			LCN2
XM_022423955.1:121	NS_CanineIO_v1.0	CSF3	mRNA	0			PI3K-Akt;JAK-STAT Signaling;Cytokine And Chemokine Signaling;Cell Functions	hsa04060;hsa04151;hsa04630;hsa04640;hsa05144		CSF3
XM_532990.6:522	NS_CanineIO_v1.0	MRPL19	mRNA	1	Housekeeping					MRPL19
XM_537413.6:641	NS_CanineIO_v1.0	NFKBIA	mRNA	0			NF-kB Signaling;Cytokine And Chemokine Signaling;Costimulatory Signaling;Apoptosis	hsa04024;hsa04062;hsa04064;hsa04210;hsa04380;hsa04620;hsa04621;hsa04622;hsa04623;hsa04660;hsa04662;hsa04668;hsa04722;hsa04920;hsa04931;hsa05120;hsa05131;hsa05134;hsa05140;hsa05142;hsa05145;hsa05160;hsa05161;hsa05162;hsa05164;hsa05166;hsa05168;hsa05169;hsa05200;hsa05203;hsa05215;hsa05220;hsa05222		NFKBIA
XM_538379.6:1271	NS_CanineIO_v1.0	SOX10	mRNA	0			Epigenetic Regulation;Cell Functions			SOX10
XM_540778.5:431	NS_CanineIO_v1.0	TOLLIP	mRNA	0			Cytokine And Chemokine Signaling	hsa04620		TOLLIP
XM_541873.6:508	NS_CanineIO_v1.0	CISH	mRNA	0			Cytokine And Chemokine Signaling;Cytokines	hsa04630;hsa04917		CISH
XM_542080.5:427	NS_CanineIO_v1.0	PIN1	mRNA	0			Cytokine And Chemokine Signaling	hsa04622		PIN1
XM_542327.6:2410	NS_CanineIO_v1.0	INPPL1	mRNA	0			Matrix Remodeling And Metastasis;Regulation	hsa00562;hsa04070;hsa04662;hsa04666;hsa04910		INPPL1
XM_543221.6:193	NS_CanineIO_v1.0	PNOC	mRNA	0					B-cells	PNOC
XM_546568.6:636	NS_CanineIO_v1.0	C1QBP	mRNA	0			Chemokines	hsa05168		C1QBP
XM_547384.3:200	NS_CanineIO_v1.0	IL19	mRNA	0			JAK-STAT Signaling;Cytokine And Chemokine Signaling;Interleukins;Chemokines	hsa04060;hsa04630		IL19
XM_843371.4:520	NS_CanineIO_v1.0	LOC606890	mRNA	0			Interferon Signaling;Regulation			LOC606890
XM_843793.4:834	NS_CanineIO_v1.0	LTA	mRNA	0			NF-kB Signaling;Cytokine And Chemokine Signaling;Chemokines	hsa04060;hsa04064;hsa04668;hsa04940;hsa05166;hsa05168		LTA
XM_844902.4:303	NS_CanineIO_v1.0	IL21R	mRNA	0			JAK-STAT Signaling;Cytokine And Chemokine Signaling;Cell Functions	hsa04060;hsa04630;hsa05321	NK CD56dim cells	IL21R
XM_845994.5:111	NS_CanineIO_v1.0	PIP	mRNA	0			PI3K-Akt;Cell Functions			PIP
XM_846017.4:659	NS_CanineIO_v1.0	CCR6	mRNA	0			Cytokine And Chemokine Signaling	hsa04060;hsa04062		CCR6
XM_848909.4:569	NS_CanineIO_v1.0	ICAM4	mRNA	0			Regulation;Adhesion			ICAM4
XM_850260.5:602	NS_CanineIO_v1.0	CALHM6	mRNA	0			Myeloid Compartment;Macrophage Functions			CALHM6
XM_860510.5:291	NS_CanineIO_v1.0	BST2	mRNA	0			Interferon Signaling;Cytokine And Chemokine Signaling			BST2
XR_293946.2:483	NS_CanineIO_v1.0	LOC102153988	mRNA	0			NF-kB Signaling;Myeloid Compartment;Cytokine And Chemokine Signaling;Regulation;Chemokines
XR_293948.2:434	NS_CanineIO_v1.0	LOC102154078	mRNA	0			Myeloid Compartment;Cytokine And Chemokine Signaling;Regulation;Chemokines
NM_001014767.1:298	NS_CanineIO_v1.0	DLA88	mRNA	0			Antigen Presentation;Antigen Processing			DLA88
NM_001252170.1:338	NS_CanineIO_v1.0	RPS6	mRNA	0			Cell Functions	hsa04066;hsa04150;hsa04151;hsa04910;hsa05205		RPS6
XM_022404387.1:248	NS_CanineIO_v1.0	LOC102156836	mRNA	0			Lymphoid Compartment;Cytotoxicity;Pathogen Defense;Cytotoxicity			LOC102156836
Canis_TRAC.1:6	NS_CanineIO_v1.0	TRAC	mRNA	0			Costimulatory Signaling;T-Cell Functions
XM_540516.3:433	NS_CanineIO_v1.0	LOC483397	mRNA	0			Interferon Signaling;Cytotoxicity;Cytokine And Chemokine Signaling			LOC483397
XM_533144.6:415	NS_CanineIO_v1.0	LOC475935	mRNA	0			Lymphoid Compartment;Interferon Signaling;Cytotoxicity;Cytokine And Chemokine Signaling;Regulation			LOC475935
XM_022425780.1:659	NS_CanineIO_v1.0	LOC481722	mRNA	0			Complement System;Complement			LOC481722
XM_547009.5:587	NS_CanineIO_v1.0	LFNG	mRNA	0			Myeloid Compartment;Macrophage Functions			LFNG
NM_001007140.1:163	NS_CanineIO_v1.0	HAMP	mRNA	0						HAMP
ERCC_00154.1:115	ALL	NEG_H(0)	mRNA	1	Negative
ERCC_00041.1:440	ALL	NEG_B(0)	mRNA	1	Negative
ERCC_00098.1:785	ALL	NEG_E(0)	mRNA	1	Negative
ERCC_00126.1:220	ALL	NEG_F(0)	mRNA	1	Negative
ERCC_00096.1:230	ALL	NEG_A(0)	mRNA	1	Negative
ERCC_00076.1:355	ALL	NEG_D(0)	mRNA	1	Negative
ERCC_00144.1:15	ALL	NEG_G(0)	mRNA	1	Negative
ERCC_00019.1:140	ALL	NEG_C(0)	mRNA	1	Negative
ERCC_00092.1:540	ALL	POS_D(2)	mRNA	1	Positive
ERCC_00112.1:695	ALL	POS_B(32)	mRNA	1	Positive
ERCC_00002.1:850	ALL	POS_C(8)	mRNA	1	Positive
ERCC_00035.1:485	ALL	POS_E(0.5)	mRNA	1	Positive
ERCC_00034.1:195	ALL	POS_F(0.125)	mRNA	1	Positive
ERCC_00117.1:385	ALL	POS_A(128)	mRNA	1	Positive
purespike1.1:0	ALL	purespike1.1	mRNA	1
purespike3.1:0	ALL	purespike3.1	mRNA	1
purespike2.1:0	ALL	purespike2.1	mRNA	1
